# Supplementary material for: Synthesis and crystal structure of 4-(2-ammonio­eth­yl)morpholin-4-ium di­chlorido­diiodido­cadmate/chlorido­tri­iodido­cadmate (0.90/0.10)
Source: Acta Crystallogr E Crystallogr Commun. 2016 Sep 5;72(Pt 10):1404–7. doi: 10.1107/S2056989016013967 (PMC5050764; doi:10.1107/S2056989016013967)
Supplement: Supplementary file 1 [file e-72-01404-sup1.cif]

##############################################################################
#                                                                            #
# This CIF contains the data in a paper accepted for publication in          #
# Acta Crystallographica Section E. It conforms to the requirements of       #
# Notes for Authors for Acta Crystallographica Section E, and has been       #
# peer reviewed under the auspices of the IUCr Commission on Journals.       #
#                                                                            #
# Full details of the Crystallographic Information File format               #
# are given in the paper "The Crystallographic Information File (CIF):       #
# a New Standard Archive File for Crystallography" by S. R. Hall, F. H.      #
# Allen and I. D. Brown [Acta Cryst. (1991), A47, 655-685].                  #
#                                                                            #
# The current version of the core CIF dictionary is obtainable from          #
# ftp://ftp.iucr.org/pub/cif_core.dic.                                       #
#                                                                            #
# Software is freely available for graphical display of the structure(s)     #
# in this CIF. For information consult the CIF software page                 #
# http://www.iucr.org/resources/cif/software.                                #
#                                                                            #
# This file may be used for bona fide research purposes within the           #
# scientific community so long as proper attribution is given to the journal # 
# article from which it was obtained.                                        #
#                                                                            #
##############################################################################
data_I
_database_code_depnum_ccdc_archive 'CCDC 1501997'
_audit_creation_method     'SHELXL-2014/7'
_journal_date_recd_electronic     2016-08-03
_journal_date_accepted     2016-09-01
_journal_name_full     'Acta Crystallographica, Section E'
_journal_year     2016
_journal_volume     72
_journal_issue     10
_journal_page_first     1404
_journal_page_last     1407
_journal_paper_category     GM
_journal_paper_doi     10.1107/S2056989016013967
_journal_coeditor_code     WM5315
_publ_contact_author_name
;
Calestani, Gianluca
;
_publ_contact_author_address
;
Dipartimento di Chimica
Universit\'a di Parma
Parco Area delle Scienze 17A
I-43124 Parma
Italy
;
_publ_contact_author_email     'gianluca.calestani@unipr.it'
_publ_contact_author_fax     390521905556
_publ_contact_author_phone     390521905448
_publ_section_title
;
Synthesis and crystal structure of 4-(2-ammonioethyl)morpholin-4-ium
dichloridodiiodidocadmate/chloridotriiodidocadmate (0.90/0.10)
;
_publ_section_title_footnote     .
loop_
    _publ_author_name
    _publ_author_footnote
    _publ_author_address
    'Mahbouli Rhouma, Najla' .
;
Laboratoire des Sciences des Mat\'eriaux et d'Environnement
Facult\'e des Sciences
Universit\'e de Sfax
BP 1171, Route de Soukra
3018 Sfax
Tunisia
;
    'Rayes, Ali' .
;
Unit\'e de Recherche
Catalyse et Mat\'eriaux pour l'Environnement et les Proc\'ed\'es
URCMEP, (UR11ES85),
Facult\'e des Sciences de Gab\`es
Campus Universitaire, 6072 Gab\`es
Tunisia
;
    'Mezzadri, Francesco' .
;
Dipartimento di Chimica
Universit\'a di Parma
Parco Area delle Scienze 17A
I-43124 Parma
Italy
;
    'Calestani, Gianluca' .
;
Dipartimento di Chimica
Universit\'a di Parma
Parco Area delle Scienze 17A
I-43124 Parma
Italy
;
    'Loukil, Mohamed' .
;
Laboratoire des Sciences des Mat\'eriaux et d'Environnement
Facult\'e des Sciences
Universit\'e de Sfax
BP 1171, Route de Soukra
3018 Sfax
Tunisia
;
_publ_section_synopsis
;
The crystal structure of a new inorganic--organic hybrid material,
(C~6~H~16~N~2~O)[CdCl~1.90~I~2.10~], consists of
4-(2-ammonioethyl)morpholin-4-ium cations and
dichloridodiiodidocadmate/chloridotriiodidocadmate (0.90/0.10) anions
connected by hydrogen bonds into a three-dimensional network.
;
_chemical_name_systematic
;
4-(2-Ammonioethyl)morpholin-4-ium
dichloridodiiodidocadmate/chloridotriiodidocadmate (0.90/0.10)
;
_chemical_name_common     ?
_chemical_formula_moiety     'C6 H16 N2 O 2+, Cd Cl1.90 I2.10 2-'
_chemical_formula_sum     'C6 H16 Cd Cl1.90 I2.10 N2 O'
_chemical_formula_iupac     '(C6 H16 N2 O 2) [Cd Cl1.90 I2.10]'
_chemical_formula_weight     578.68
_chemical_melting_point     ?
_shelx_space_group_comment
;
The symmetry employed for this shelxl refinement is uniquely defined
by the following loop, which should always be used as a source of
symmetry information in preference to the above space-group names.
They are only intended as comments.
;
_space_group_crystal_system     monoclinic
_space_group_name_H-M_alt     'P 21/c'
_space_group_name_Hall     '-P 2ybc'
loop_
    _space_group_symop_operation_xyz
    'x, y, z'
    '-x, y+1/2, -z+1/2'
    '-x, -y, -z'
    'x, -y-1/2, z-1/2'
_cell_length_a     6.7773(14)
_cell_length_b     13.870(3)
_cell_length_c     16.104(3)
_cell_angle_alpha     90
_cell_angle_beta     93.788(3)
_cell_angle_gamma     90
_cell_volume     1510.5(5)
_cell_formula_units_Z     4
_cell_measurement_reflns_used     386
_cell_measurement_theta_min     8.45
_cell_measurement_theta_max     19.71
_cell_measurement_temperature     294(2)
_exptl_crystal_description     prism
_exptl_crystal_colour     colourless
_exptl_crystal_size_max     0.37
_exptl_crystal_size_mid     0.22
_exptl_crystal_size_min     0.20
_exptl_crystal_density_diffrn     2.545
_exptl_crystal_density_meas     ?
_exptl_crystal_density_method     ?
_exptl_crystal_F_000     1063
_exptl_absorpt_coefficient_mu     6.056
_exptl_absorpt_correction_type     multi-scan
_exptl_absorpt_process_details
;
(<i>SADABS</i>; Bruker, 2008)
;
_shelx_estimated_absorpt_T_min     0.213
_shelx_estimated_absorpt_T_max     0.377
_exptl_absorpt_correction_T_min     0.218
_exptl_absorpt_correction_T_max     0.415
_diffrn_ambient_temperature     294(2)
_diffrn_radiation_type     MoK\a
_diffrn_radiation_wavelength     0.71073
_diffrn_measurement_device_type     'Bruker SMART CCD'
_diffrn_measurement_method     '\w scan'
_diffrn_detector_area_resol_mean     ?
_diffrn_reflns_number     16802
_diffrn_reflns_av_R_equivalents     0.0329
_diffrn_reflns_theta_min     1.940
_diffrn_reflns_theta_max     25.738
_diffrn_reflns_theta_full     25.242
_diffrn_measured_fraction_theta_max     1.000
_diffrn_measured_fraction_theta_full     1.000
_diffrn_reflns_limit_h_min     -8
_diffrn_reflns_limit_h_max     8
_diffrn_reflns_limit_k_min     -16
_diffrn_reflns_limit_k_max     16
_diffrn_reflns_limit_l_min     -19
_diffrn_reflns_limit_l_max     19
_refine_special_details     ?
_reflns_number_total     2879
_reflns_number_gt     2626
_reflns_threshold_expression     'I > 2\s(I)'
_refine_ls_structure_factor_coef     Fsqd
_refine_ls_matrix_type     full
_refine_ls_R_factor_all     0.0283
_refine_ls_R_factor_gt     0.0241
_refine_ls_wR_factor_gt     0.0530
_refine_ls_wR_factor_ref     0.0545
_refine_ls_goodness_of_fit_ref     1.086
_refine_ls_restrained_S_all     1.086
_refine_ls_number_reflns     2879
_refine_ls_number_parameters     136
_refine_ls_number_restraints     0
_refine_ls_hydrogen_treatment     mixed
_refine_ls_weighting_scheme     calc
_refine_ls_weighting_details
              'w=1/[\s^2^(Fo^2^)+(0.0208P)^2^+2.0157P] where P=(Fo^2^+2Fc^2^)/3'
_atom_sites_solution_hydrogens     mixed
_atom_sites_solution_primary     ?
_atom_sites_solution_secondary     ?
_refine_ls_shift/su_max     0.000
_refine_ls_shift/su_mean     0.000
_refine_diff_density_max     1.085
_refine_diff_density_min     -0.820
_refine_ls_extinction_method     none
_refine_ls_extinction_coef     .
loop_
    _atom_type_symbol
    _atom_type_description
    _atom_type_scat_dispersion_real
    _atom_type_scat_dispersion_imag
    _atom_type_scat_source
    'C' 'C' 0.0033 0.0016
                         'International Tables Vol C Tables 4.2.6.8 and 6.1.1.4'
    'H' 'H' 0.0000 0.0000
                         'International Tables Vol C Tables 4.2.6.8 and 6.1.1.4'
    'Cd' 'Cd' -0.8075 1.2024
                         'International Tables Vol C Tables 4.2.6.8 and 6.1.1.4'
    'Cl' 'Cl' 0.1484 0.1585
                         'International Tables Vol C Tables 4.2.6.8 and 6.1.1.4'
    'I' 'I' -0.4742 1.8119
                         'International Tables Vol C Tables 4.2.6.8 and 6.1.1.4'
    'N' 'N' 0.0061 0.0033
                         'International Tables Vol C Tables 4.2.6.8 and 6.1.1.4'
    'O' 'O' 0.0106 0.0060
                         'International Tables Vol C Tables 4.2.6.8 and 6.1.1.4'
_computing_data_collection
;
APEX2 (Bruker, 2008)
;
_computing_cell_refinement
;
SAINT (Bruker, 2008)
;
_computing_data_reduction
;
SAINT (Bruker, 2008)
;
_computing_structure_solution
;
SHELXT (Sheldrick, 2015a)
;
_computing_structure_refinement
;
SHELXL2014 (Sheldrick, 2015b)
;
_computing_molecular_graphics
;
ORTEP-3 (Farrugia, 2012) and SCHAKAL (Keller, 1999)
;
_computing_publication_material
;
SHELXL2014 (Sheldrick, 2015b)
;
loop_
    _atom_site_type_symbol
    _atom_site_label
    _atom_site_fract_x
    _atom_site_fract_y
    _atom_site_fract_z
    _atom_site_U_iso_or_equiv
    _atom_site_adp_type
    _atom_site_calc_flag
    _atom_site_occupancy
    _atom_site_disorder_assembly
    _atom_site_disorder_group
    Cd Cd1 0.58963(4) 0.38807(2) 0.25555(2) 0.03751(9) Uani d 1 . .
    I I1 0.42207(4) 0.42832(2) 0.10184(2) 0.04982(10) Uani d 1 . .
    I I2 0.50580(4) 0.51493(2) 0.37657(2) 0.05043(10) Uani d 1 . .
    Cl Cl1 0.96790(13) 0.38224(6) 0.24065(6) 0.0529(4) Uani d 0.8977(19) . .
    I I3 0.96790(13) 0.38224(6) 0.24065(6) 0.0529(4) Uani d 0.1023(19) . .
    Cl Cl2 0.57453(14) 0.22097(7) 0.31540(7) 0.0399(2) Uani d 1 . .
    O O1 0.9564(4) 0.3339(2) 0.55915(17) 0.0457(7) Uani d 1 . .
    N N1 0.9882(5) 0.2064(2) 0.41993(19) 0.0305(7) Uani d 1 . .
    N N2 0.9358(5) 0.1077(3) 0.2309(2) 0.0431(9) Uani d 1 . .
    H H2N 0.9550 0.1249 0.1788 0.067(16) Uiso calc 1 . .
    H H3N 0.8266 0.1357 0.2470 0.059(15) Uiso calc 1 . .
    H H4N 0.9228 0.0439 0.2335 0.14(3) Uiso calc 1 . .
    C C1 1.0431(6) 0.3661(3) 0.4858(3) 0.0417(10) Uani d 1 . .
    H H1A 1.1421 0.4147 0.5005 0.050 Uiso calc 1 . .
    H H1B 0.9420 0.3953 0.4484 0.050 Uiso calc 1 . .
    C C2 1.1375(6) 0.2838(3) 0.4422(2) 0.0364(9) Uani d 1 . .
    H H2A 1.1931 0.3074 0.3921 0.044 Uiso calc 1 . .
    H H2B 1.2443 0.2572 0.4782 0.044 Uiso calc 1 . .
    C C3 0.8898(6) 0.1772(3) 0.4971(3) 0.0423(10) Uani d 1 . .
    H H3A 0.9854 0.1458 0.5357 0.051 Uiso calc 1 . .
    H H3B 0.7846 0.1316 0.4826 0.051 Uiso calc 1 . .
    C C4 0.8059(7) 0.2645(3) 0.5379(3) 0.0478(11) Uani d 1 . .
    H H4A 0.7052 0.2936 0.5003 0.057 Uiso calc 1 . .
    H H4B 0.7440 0.2449 0.5878 0.057 Uiso calc 1 . .
    C C5 1.0752(6) 0.1214(3) 0.3779(3) 0.0391(9) Uani d 1 . .
    H H5A 0.9875 0.0666 0.3823 0.047 Uiso calc 1 . .
    H H5B 1.2006 0.1052 0.4071 0.047 Uiso calc 1 . .
    C C6 1.1085(6) 0.1385(3) 0.2867(2) 0.0362(9) Uani d 1 . .
    H H6A 1.1331 0.2065 0.2780 0.043 Uiso calc 1 . .
    H H6B 1.2248 0.1031 0.2722 0.043 Uiso calc 1 . .
    H H1N 0.894(7) 0.232(3) 0.386(3) 0.041(12) Uiso d 1 . .
loop_
    _atom_site_aniso_label
    _atom_site_aniso_U_11
    _atom_site_aniso_U_22
    _atom_site_aniso_U_33
    _atom_site_aniso_U_12
    _atom_site_aniso_U_13
    _atom_site_aniso_U_23
    Cd1 0.03783(17) 0.04165(17) 0.03285(16) 0.00247(13) 0.00088(12) 0.00227(12)
    I1 0.04754(18) 0.0661(2) 0.03486(16) 0.01088(14) -0.00489(12) 0.00216(13)
    I2 0.05227(18) 0.0630(2) 0.03538(16) 0.01156(14) -0.00161(13) -0.00926(13)
    Cl1 0.0452(6) 0.0470(6) 0.0661(7) -0.0028(4) 0.0006(4) 0.0049(4)
    I3 0.0452(6) 0.0470(6) 0.0661(7) -0.0028(4) 0.0006(4) 0.0049(4)
    Cl2 0.0285(5) 0.0382(5) 0.0524(6) -0.0018(4) -0.0011(4) 0.0063(4)
    O1 0.0485(17) 0.0536(18) 0.0356(16) -0.0092(14) 0.0067(13) -0.0116(14)
    N1 0.0276(16) 0.0342(17) 0.0291(16) 0.0006(13) -0.0026(13) -0.0022(13)
    N2 0.038(2) 0.059(3) 0.032(2) 0.0007(17) 0.0003(15) -0.0022(17)
    C1 0.045(2) 0.043(2) 0.037(2) -0.0047(19) 0.0025(19) -0.0054(18)
    C2 0.032(2) 0.043(2) 0.034(2) -0.0068(17) 0.0018(16) -0.0048(17)
    C3 0.044(2) 0.047(2) 0.037(2) -0.0093(19) 0.0056(18) -0.0011(19)
    C4 0.043(2) 0.060(3) 0.042(2) -0.011(2) 0.0130(19) -0.012(2)
    C5 0.041(2) 0.035(2) 0.041(2) 0.0066(18) -0.0019(18) -0.0040(17)
    C6 0.031(2) 0.038(2) 0.040(2) -0.0025(16) 0.0036(17) -0.0096(18)
_geom_special_details
;
 All esds (except the esd in the dihedral angle between two l.s. planes)
 are estimated using the full covariance matrix.  The cell esds are taken
 into account individually in the estimation of esds in distances, angles
 and torsion angles; correlations between esds in cell parameters are only
 used when they are defined by crystal symmetry.  An approximate (isotropic)
 treatment of cell esds is used for estimating esds involving l.s. planes.
;
loop_
    _geom_bond_atom_site_label_1
    _geom_bond_atom_site_label_2
    _geom_bond_site_symmetry_2
    _geom_bond_distance
    _geom_bond_publ_flag
    Cd1 Cl2 . 2.5148(11) ?
    Cd1 Cl1 . 2.5919(11) ?
    Cd1 I1 . 2.7124(6) ?
    Cd1 I2 . 2.7135(5) ?
    O1 C1 . 1.425(5) ?
    O1 C4 . 1.428(5) ?
    N1 C5 . 1.499(5) ?
    N1 C2 . 1.503(5) ?
    N1 C3 . 1.505(5) ?
    N1 H1N . 0.89(5) ?
    N2 C6 . 1.490(5) ?
    N2 H2N . 0.8900 ?
    N2 H3N . 0.8900 ?
    N2 H4N . 0.8900 ?
    C1 C2 . 1.504(6) ?
    C1 H1A . 0.9700 ?
    C1 H1B . 0.9700 ?
    C2 H2A . 0.9700 ?
    C2 H2B . 0.9700 ?
    C3 C4 . 1.507(6) ?
    C3 H3A . 0.9700 ?
    C3 H3B . 0.9700 ?
    C4 H4A . 0.9700 ?
    C4 H4B . 0.9700 ?
    C5 C6 . 1.521(6) ?
    C5 H5A . 0.9700 ?
    C5 H5B . 0.9700 ?
    C6 H6A . 0.9700 ?
    C6 H6B . 0.9700 ?
loop_
    _geom_angle_atom_site_label_1
    _geom_angle_atom_site_label_2
    _geom_angle_atom_site_label_3
    _geom_angle_site_symmetry_1
    _geom_angle_site_symmetry_3
    _geom_angle
    _geom_angle_publ_flag
    Cl2 Cd1 Cl1 . . 94.15(3) ?
    Cl2 Cd1 I1 . . 120.95(3) ?
    Cl1 Cd1 I1 . . 106.20(3) ?
    Cl2 Cd1 I2 . . 107.85(3) ?
    Cl1 Cd1 I2 . . 110.00(2) ?
    I1 Cd1 I2 . . 115.280(18) ?
    C1 O1 C4 . . 109.8(3) ?
    C5 N1 C2 . . 113.0(3) ?
    C5 N1 C3 . . 111.7(3) ?
    C2 N1 C3 . . 108.9(3) ?
    C5 N1 H1N . . 108(3) ?
    C2 N1 H1N . . 108(3) ?
    C3 N1 H1N . . 106(3) ?
    C6 N2 H2N . . 109.5 ?
    C6 N2 H3N . . 109.5 ?
    H2N N2 H3N . . 109.5 ?
    C6 N2 H4N . . 109.5 ?
    H2N N2 H4N . . 109.5 ?
    H3N N2 H4N . . 109.5 ?
    O1 C1 C2 . . 111.2(3) ?
    O1 C1 H1A . . 109.4 ?
    C2 C1 H1A . . 109.4 ?
    O1 C1 H1B . . 109.4 ?
    C2 C1 H1B . . 109.4 ?
    H1A C1 H1B . . 108.0 ?
    N1 C2 C1 . . 110.7(3) ?
    N1 C2 H2A . . 109.5 ?
    C1 C2 H2A . . 109.5 ?
    N1 C2 H2B . . 109.5 ?
    C1 C2 H2B . . 109.5 ?
    H2A C2 H2B . . 108.1 ?
    N1 C3 C4 . . 110.1(3) ?
    N1 C3 H3A . . 109.6 ?
    C4 C3 H3A . . 109.6 ?
    N1 C3 H3B . . 109.6 ?
    C4 C3 H3B . . 109.6 ?
    H3A C3 H3B . . 108.2 ?
    O1 C4 C3 . . 111.3(3) ?
    O1 C4 H4A . . 109.4 ?
    C3 C4 H4A . . 109.4 ?
    O1 C4 H4B . . 109.4 ?
    C3 C4 H4B . . 109.4 ?
    H4A C4 H4B . . 108.0 ?
    N1 C5 C6 . . 113.7(3) ?
    N1 C5 H5A . . 108.8 ?
    C6 C5 H5A . . 108.8 ?
    N1 C5 H5B . . 108.8 ?
    C6 C5 H5B . . 108.8 ?
    H5A C5 H5B . . 107.7 ?
    N2 C6 C5 . . 112.2(3) ?
    N2 C6 H6A . . 109.2 ?
    C5 C6 H6A . . 109.2 ?
    N2 C6 H6B . . 109.2 ?
    C5 C6 H6B . . 109.2 ?
    H6A C6 H6B . . 107.9 ?
loop_
    _geom_hbond_atom_site_label_D
    _geom_hbond_atom_site_label_H
    _geom_hbond_atom_site_label_A
    _geom_hbond_site_symmetry_A
    _geom_hbond_distance_DH
    _geom_hbond_distance_HA
    _geom_hbond_distance_DA
    _geom_hbond_angle_DHA
    N2 H2N O1 4_565 0.89 2.01 2.894(4) 172
    N2 H3N Cl2 1_555 0.89 2.40 3.279(4) 168
    N2 H4N Cl1 2_745 0.89 2.39 3.221(4) 156
    C2 H2A I3 1_555 0.97 2.98 3.637(4) 126
    C6 H6A Cl1 1_555 0.97 2.73 3.577(4) 146
    C6 H6A I3 1_555 0.97 2.73 3.577(4) 146
    N1 H1N Cl2 1_555 0.89(5) 2.38(5) 3.180(3) 149(4)
_shelx_hkl_file
;
   1   0   0 3937.02  125.02   4
   1   0   0 4220.19  130.14   1
   1   0   0 4256.73  128.03   2
   1   0   0 4350.60  122.62   3
   2   0   0 9999.99  274.81   3
   2   0   0 8824.37  278.32   4
   2   0   0 9389.25  286.10   2
   2   0   0 9583.39  291.85   1
   3   0   0 348.579  12.786   2
   3   0   0 355.692  11.473   3
   3   0   0 322.897  11.462   4
   3   0   0 332.100  12.444   1
   4   0   0 5.73152 1.20801   3
   4   0   0 7.26820 1.63535   1
   4   0   0 6.09928 1.21933   4
   4   0   0 6.74918 1.73852   2
   5   0   0 349.154  14.339   1
   5   0   0 352.447  14.753   2
  -5   0   0 362.536  13.687   4
   5   0   0 349.231  12.877   3
  -6   0   0 239.268  10.582   4
   6   0   0 247.595  10.191   3
  -6   0   0 230.415  12.048   1
   6   0   0 233.808  11.768   2
  -7   0   0 98.3239  7.7330   1
   7   0   0 96.4419  6.0343   3
   7   0   0 92.6292  7.3514   2
   8   0   0 4.67767 2.79608   2
  -8   0   0 12.0541  3.8465   1
   0  -1   0 -1.2426  0.2130   4
   1  -1   0 210.420   6.944   4
   1  -1   0 201.822   7.387   2
   1  -1   0 210.556   6.956   3
  -1  -1   0 213.585   7.197   4
   1   1   0 217.919   6.671   3
  -1   1   0 218.076   7.366   1
   1   1   0 217.884   7.495   1
   2  -1   0 110.760   4.858   2
  -2  -1   0 112.164   4.486   4
   2  -1   0 97.9160  4.1563   3
   2  -1   0 102.789   4.401   1
   2  -1   0 104.135   4.104   4
   2   1   0 104.993   4.651   1
   2   1   0 107.847   3.901   3
   3  -1   0 283.538   9.778   4
  -3  -1   0 276.061  10.206   4
   3  -1   0 268.308  10.430   1
   3  -1   0 282.293  10.983   2
   3  -1   0 286.036   9.889   3
   3   1   0 278.379  10.816   1
   3   1   0 272.311  10.767   2
   3   1   0 287.970   9.486   3
   4  -1   0 6.46924 1.34239   3
  -4  -1   0 8.25233 1.60000   4
   4  -1   0 4.66547 1.11522   4
   4  -1   0 4.73875 1.32181   1
   4  -1   0 7.79644 1.84306   2
   4   1   0 6.95698 1.21845   3
   4   1   0 6.96806 1.62918   1
  -4   1   0 6.19952 1.67375   1
   4   1   0 5.76199 1.65267   2
   5  -1   0 62.2950  4.9875   2
  -5  -1   0 64.0748  4.4170   4
   5  -1   0 60.0823  4.0495   3
   5  -1   0 63.7471  3.8589   4
   5   1   0 60.7766  3.7737   3
   5   1   0 60.8347  4.7670   1
  -5   1   0 63.4992  4.9971   1
   5   1   0 61.0026  4.8387   2
   6  -1   0 43.4559  3.7746   3
  -6  -1   0 44.1120  4.1029   4
   6  -1   0 47.5738  4.7791   2
   6   1   0 45.0972  4.6139   2
   6   1   0 47.8176  3.6897   3
  -6   1   0 47.8554  4.9080   1
   6   1   0 43.6521  4.5646   1
  -7  -1   0 0.38933 1.94615   1
   7  -1   0 0.85076 1.72802   2
   7  -1   0 0.90579 1.45378   3
  -7  -1   0 0.00170 1.50913   4
  -7   1   0 0.60462 1.99792   1
   7   1   0 -0.2140  1.6972   2
   8  -1   0 25.3913  4.6361   2
  -8  -1   0 26.2465  5.0374   1
   8   1   0 24.3882  4.6099   2
  -8   1   0 35.0649  5.4300   1
   0  -2   0 1470.28   44.03   3
   0  -2   0 1488.73   44.92   4
   0   2   0 1585.13   46.53   2
   0   2   0 1451.06   46.83   1
   1  -2   0 4016.41  117.71   3
  -1  -2   0 4118.21  119.99   4
   1  -2   0 3829.91  119.86   4
   1   2   0 3926.07  123.28   2
   1   2   0 4135.96  125.23   1
  -1   2   0 3993.21  123.42   2
  -1   2   0 4310.28  126.23   1
   2  -2   0 1597.86   48.38   3
   2  -2   0 1623.85   48.97   4
   2  -2   0 1609.51   51.00   2
  -2  -2   0 1632.49   49.47   4
  -2   2   0 1673.47   51.38   1
   2   2   0 1648.44   51.69   1
   2   2   0 1604.74   50.84   2
   2   2   0 1616.32   47.74   3
   3  -2   0 583.237  19.842   2
  -3  -2   0 583.679  18.978   4
   3  -2   0 553.233  18.328   3
   3  -2   0 560.414  18.256   4
   3   2   0 560.791  17.515   3
   3   2   0 548.791  19.613   2
  -3   2   0 576.279  19.641   1
   3   2   0 558.352  19.813   1
   4  -2   0 226.392   8.681   4
   4  -2   0 215.251   8.928   3
  -4  -2   0 231.456   9.408   4
   4   2   0 214.617   8.121   3
   4   2   0 231.041  10.064   2
  -4   2   0 231.042   9.867   1
   4   2   0 243.288  10.149   1
   5  -2   0 90.1891  5.9781   2
   5  -2   0 93.0321  4.7673   4
   5  -2   0 79.5287  5.0226   3
  -5  -2   0 83.9997  5.2290   4
   5   2   0 81.7192  4.3922   3
   5   2   0 88.1822  5.8464   1
   5   2   0 87.3262  5.9658   2
  -5   2   0 74.8840  5.5370   1
   6  -2   0 19.7662  2.3706   4
   6  -2   0 13.3060  2.3572   3
  -6  -2   0 18.7464  2.9032   4
   6  -2   0 16.1271  3.1872   2
   6   2   0 12.5894  1.9984   3
   6   2   0 18.0286  3.2574   1
  -6   2   0 14.8518  3.0404   1
   6   2   0 17.6158  3.2491   2
   7  -2   0 27.1402  4.2620   2
  -7  -2   0 19.1056  3.2901   4
  -7  -2   0 29.2337  4.7643   1
   7  -2   0 34.5618  3.8231   3
   7   2   0 20.3075  3.8383   2
  -7   2   0 22.2089  4.0820   1
   8  -2   0 1.55772 2.27927   2
  -8  -2   0 9.95641 3.82703   1
   8  -2   0 8.82581 2.61967   3
  -8   2   0 9.33324 3.52093   1
   8   2   0 9.68363 3.32494   2
   0  -3   0 1.12509 0.34932   3
   0  -3   0 0.37307 0.41624   4
   0   3   0 2.25249 0.43491   1
   0   3   0 6.41617 1.06993   2
   1  -3   0 67.3554  3.1023   4
   1  -3   0 64.8421  2.9216   3
  -1  -3   0 62.6502  3.1666   4
  -1   3   0 73.5374  2.8337   1
   1   3   0 62.6579  3.5484   2
   1   3   0 63.0910  3.1010   1
  -1   3   0 67.7600  3.5413   2
   2  -3   0 165.311   6.579   3
  -2  -3   0 178.275   6.965   4
   2  -3   0 176.538   6.593   4
   2   3   0 171.852   7.128   1
  -2   3   0 179.918   7.655   2
   2   3   0 173.744   7.296   2
   3  -3   0 60.5212  3.9837   2
  -3  -3   0 54.6700  3.4998   4
   3  -3   0 58.7132  3.1935   4
   3  -3   0 58.7324  3.4044   3
  -3   3   0 61.1777  3.5879   1
   3   3   0 55.6769  3.7287   1
   3   3   0 50.8308  3.6721   2
   3   3   0 53.0076  2.4361   3
  -4  -3   0 279.863  10.893   4
   4  -3   0 257.187  10.043   4
   4  -3   0 263.519  10.473   3
   4  -3   0 277.974  11.763   2
  -4   3   0 286.509  11.263   1
   4   3   0 282.447  11.659   1
   4   3   0 269.517  11.479   2
   4   3   0 261.073   9.206   3
  -5  -3   0 51.9960  4.0891   4
   5  -3   0 49.8084  3.8469   3
   5  -3   0 46.5476  3.4075   4
   5  -3   0 46.8487  4.4108   2
  -5   3   0 46.6530  4.1796   1
   5   3   0 40.8685  4.2361   2
   5   3   0 45.9830  4.2201   1
   5   3   0 47.0898  2.9983   3
  -6  -3   0 87.0564  5.7881   4
   6  -3   0 69.8087  4.6539   4
   6  -3   0 76.3956  6.1719   2
   6  -3   0 75.6146  5.3371   3
   6   3   0 89.8393  6.5989   2
   6   3   0 92.5662  6.5282   1
  -6   3   0 83.3849  6.2144   1
  -7  -3   0 4.38289 2.19240   4
   7  -3   0 2.91488 2.18686   2
   7  -3   0 2.66461 1.63663   3
  -7   3   0 3.51287 2.40164   1
   7   3   0 3.75180 2.13938   1
   7   3   0 3.79470 2.34700   2
   8  -3   0 5.62268 2.50277   3
  -8  -3   0 8.63280 3.67678   1
   8  -3   0 8.23677 3.19314   2
   8   3   0 5.65142 3.06286   2
  -8   3   0 5.68558 3.66895   2
   0  -4   0 517.995  15.843   3
   0  -4   0 502.995  16.724   4
   0   4   0 539.639  17.851   2
   0   4   0 507.315  16.718   1
  -1  -4   0 871.232  26.961   4
  -1  -4   0 864.460  25.312   3
   1  -4   0 837.777  26.017   3
   1  -4   0 861.943  26.768   4
  -1   4   0 846.860  27.026   1
   1   4   0 874.909  27.660   1
   1   4   0 821.344  28.397   2
  -1   4   0 847.157  28.006   2
   2  -4   0 8.04897 1.25306   3
  -2  -4   0 9.66065 1.48132   4
   2  -4   0 10.3981  1.4468   4
  -2   4   0 14.3226  1.4383   1
   2   4   0 9.01503 1.41227   1
  -2   4   0 10.0144  1.7919   2
   2   4   0 8.86348 1.65003   2
  -3  -4   0 1311.93   41.23   4
   3  -4   0 1319.69   40.35   3
  -3  -4   0 1340.65   38.80   3
   3  -4   0 1276.92   40.59   4
   3   4   0 1303.37   43.00   1
  -3   4   0 1324.70   42.35   1
  -3   4   0 1319.10   43.34   2
   3   4   0 1283.01   42.67   2
   4  -4   0 648.664  21.957   4
  -4  -4   0 688.980  20.654   3
   4  -4   0 661.146  22.328   3
  -4  -4   0 651.598  22.758   4
   4   4   0 644.637  23.908   2
  -4   4   0 686.215  23.377   1
  -4   4   0 698.378  24.853   2
   4   4   0 644.630  23.916   1
   5  -4   0 645.164  22.283   4
  -5  -4   0 658.011  23.295   4
   5  -4   0 674.053  22.993   3
  -5   4   0 679.936  25.732   2
  -5   4   0 678.519  24.204   1
   5   4   0 667.488  24.864   1
   5   4   0 645.872  24.731   2
  -6  -4   0 420.965  16.458   4
   6  -4   0 398.335  16.099   3
  -6   4   0 434.739  18.978   2
  -6   4   0 415.400  17.161   1
   6   4   0 388.983  17.746   2
   6   4   0 416.311  17.806   1
  -7  -4   0 83.5799  6.2643   4
   7  -4   0 80.2281  6.0375   3
   7   4   0 67.2874  6.6206   2
   7   4   0 82.6987  6.9334   1
  -7   4   0 87.7273  7.8215   2
   8  -4   0 24.7116  3.9901   3
  -8  -4   0 24.4666  5.1887   1
   8   4   0 26.7845  4.8828   2
  -8   4   0 28.4074  5.6949   2
   0  -5   0 3.07181 0.67843   3
   0  -5   0 1.35558 0.75683   4
   0   5   0 0.26041 0.47046   1
   0   5   0 0.75265 0.84878   2
   1  -5   0 173.203   7.000   4
   1  -5   0 172.620   6.561   3
  -1  -5   0 179.563   5.699   3
  -1  -5   0 180.509   7.255   4
  -1   5   0 171.200   7.710   2
   1   5   0 178.027   6.948   1
   1   5   0 163.493   8.155   2
  -1   5   0 177.732   6.149   1
   2  -5   0 392.676  15.219   4
  -2  -5   0 439.456  15.572   4
   2  -5   0 450.128  14.964   3
  -2   5   0 471.993  14.995   1
   2   5   0 444.102  15.887   1
  -2   5   0 457.633  16.682   2
   2   5   0 447.965  16.835   2
   3  -5   0 623.333  20.874   3
  -3  -5   0 607.102  21.443   4
   3  -5   0 632.013  21.181   4
  -3   5   0 673.097  21.584   1
  -3   5   0 616.473  22.951   2
   3   5   0 616.527  22.316   1
   3   5   0 635.576  22.801   2
  -4  -5   0 201.247   9.075   4
   4  -5   0 202.066   8.854   3
   4  -5   0 193.322   8.459   4
  -4   5   0 209.139  10.468   2
   4   5   0 206.090   9.926   2
   4   5   0 195.835   9.553   1
  -4   5   0 212.737   8.988   1
   5  -5   0 124.741   6.921   3
   5  -5   0 134.584   6.540   4
  -5  -5   0 128.263   7.107   4
  -5   5   0 121.649   8.303   2
   5   5   0 134.391   7.867   1
  -5   5   0 137.805   7.217   1
   5   5   0 113.637   7.738   2
   6  -5   0 3.42873 1.84650   3
  -6  -5   0 4.84494 2.20564   4
  -6   5   0 1.38909 2.17970   2
  -6   5   0 2.32875 1.97607   1
   6   5   0 3.61739 2.18492   1
   6   5   0 3.96339 2.30756   2
   7  -5   0 -1.1505  1.3339   3
  -7  -5   0 -0.1455  1.8566   4
   7   5   0 1.03408 1.84626   1
   7   5   0 0.53487 2.01287   2
  -7   5   0 2.05364 2.60349   2
   0  -6   0 358.504  11.733   3
   0  -6   0 361.238  12.903   4
   0   6   0 362.932  12.362   1
   0   6   0 362.380  14.085   2
   1  -6   0 158.674   6.985   4
  -1  -6   0 165.800   7.167   4
   1  -6   0 156.315   6.402   3
  -1  -6   0 163.126   5.559   3
  -1   6   0 167.765   5.944   1
   1   6   0 191.694   8.858   2
  -1   6   0 161.251   7.748   2
   1   6   0 159.767   6.716   1
   2  -6   0 14.4089  2.1565   4
  -2  -6   0 20.1351  2.3261   4
   2  -6   0 17.4142  1.9413   3
  -2   6   0 13.8150  2.3356   2
  -2   6   0 16.7947  1.5525   1
   2   6   0 14.0828  1.9171   1
   2   6   0 17.0775  2.8097   2
   3  -6   0 229.347   9.997   4
   3  -6   0 232.198   9.593   3
  -3  -6   0 228.146  10.027   4
   3   6   0 237.787  10.343   1
  -3   6   0 268.365   9.485   1
   3   6   0 237.293  11.205   2
  -3   6   0 240.039  11.125   2
  -4  -6   0 528.399  19.335   4
   4  -6   0 488.227  18.613   4
   4  -6   0 518.148  18.794   3
  -4   6   0 534.780  21.163   2
  -4   6   0 590.522  19.293   1
   4   6   0 518.377  20.750   2
   4   6   0 529.054  20.185   1
   5  -6   0 715.640  24.956   4
  -5  -6   0 708.907  25.864   4
   5  -6   0 741.399  25.625   3
   5   6   0 749.873  28.003   2
  -5   6   0 759.418  28.456   2
  -5   6   0 737.101  26.094   1
   5   6   0 734.928  27.465   1
   6  -6   0 405.279  16.253   3
  -6  -6   0 382.801  16.191   4
   6   6   0 374.100  17.176   1
  -6   6   0 417.818  18.800   2
   6   6   0 389.986  17.944   2
   7  -6   0 161.502   9.436   3
  -7  -6   0 166.596   9.583   4
   7   6   0 155.403  10.345   1
   7   6   0 170.264  11.212   2
  -7   6   0 189.872  12.006   2
   0  -7   0 0.13211 0.78220   4
   0  -7   0 0.35770 0.60015   3
   0   7   0 -0.8472  0.8886   2
   0   7   0 0.97275 0.69458   1
   1  -7   0 180.300   7.855   4
   1  -7   0 166.089   6.975   3
  -1  -7   0 178.188   6.156   3
  -1  -7   0 184.025   8.027   4
   1   7   0 184.800   7.456   1
  -1   7   0 178.536   6.543   1
   1   7   0 198.356   9.625   2
  -1   7   0 166.841   8.518   2
  -2  -7   0 382.567  14.579   4
   2  -7   0 377.727  13.734   3
   2  -7   0 402.283  14.878   4
  -2   7   0 401.670  13.087   1
   2   7   0 356.954  16.315   2
   2   7   0 408.853  14.674   1
  -2   7   0 384.454  15.631   2
   3  -7   0 476.327  16.625   3
  -3  -7   0 463.499  17.216   4
   3  -7   0 434.930  17.233   4
  -3   7   0 461.180  18.538   2
  -3   7   0 489.407  16.027   1
   3   7   0 450.936  19.082   2
   3   7   0 464.893  17.618   1
   4  -7   0 185.258   9.088   4
  -4  -7   0 189.915   9.306   4
   4  -7   0 193.644   8.985   3
  -4   7   0 209.719   8.515   1
   4   7   0 189.449   9.529   1
   4   7   0 189.737  10.542   2
  -4   7   0 196.615  10.575   2
  -5  -7   0 110.652   6.958   4
   5  -7   0 110.593   6.446   4
   5  -7   0 109.874   6.782   3
   5   7   0 111.083   7.329   1
   5   7   0 109.127   8.040   2
  -5   7   0 119.448   8.320   2
   6  -7   0 2.17413 1.62974   3
  -6  -7   0 0.06680 1.82687   4
   6   7   0 4.37200 2.64996   2
   6   7   0 3.32879 2.11156   1
  -6   7   0 1.36048 2.42670   2
   7  -7   0 0.17048 1.71061   3
  -7  -7   0 -0.6760  1.8773   4
  -7   7   0 2.61055 2.84273   2
   7   7   0 1.94125 2.72809   2
   7   7   0 0.84876 2.10335   1
   0  -8   0 578.602  20.540   4
   0  -8   0 600.832  18.873   3
   0   8   0 594.402  22.262   2
   0   8   0 595.097  19.867   1
   1  -8   0 22.5042  2.1476   3
   1  -8   0 28.6112  2.9723   4
  -1  -8   0 22.1052  1.6395   3
  -1  -8   0 21.1615  2.6432   4
  -1   8   0 23.6327  3.2091   2
   1   8   0 24.9780  2.3795   1
   1   8   0 18.5051  3.3624   2
  -1   8   0 25.6232  1.8318   1
   2  -8   0 249.492  10.864   4
  -2  -8   0 246.298  10.595   4
   2  -8   0 244.689   9.751   3
   2   8   0 249.882  10.293   1
  -2   8   0 240.203   8.581   1
   2   8   0 244.640  12.630   2
  -2   8   0 247.438  11.464   2
   3  -8   0 17.0350  2.4543   3
  -3  -8   0 21.3583  2.9472   4
   3  -8   0 20.7172  3.2291   4
   3   8   0 23.2911  3.9596   2
   3   8   0 14.8393  2.4999   1
  -3   8   0 14.1465  3.0073   2
  -4  -8   0 54.8215  4.6993   4
   4  -8   0 69.9350  4.8879   3
   4  -8   0 61.3719  5.1475   4
   4   8   0 69.1115  6.4025   2
   4   8   0 70.8601  5.2471   1
  -4   8   0 65.0574  5.8280   2
   5  -8   0 14.3153  2.7723   3
  -5  -8   0 9.72298 2.63136   4
   5  -8   0 20.4263  3.0731   4
   5   8   0 13.0024  3.5971   2
  -5   8   0 8.86629 3.10922   2
   5   8   0 12.8271  2.9918   1
  -6  -8   0 18.6124  3.5060   4
   6  -8   0 18.2293  3.3564   3
  -6   8   0 25.7421  4.7420   2
   6   8   0 16.9850  3.6261   1
   6   8   0 18.0750  4.4162   2
   7  -8   0 26.4250  4.1890   3
  -7  -8   0 34.8819  4.6583   4
   7   8   0 29.2770  4.8224   1
  -7   8   0 33.2572  5.8203   2
   7   8   0 30.6003  5.7275   2
   0  -9   0 1.03337 1.05651   4
   0  -9   0 0.68397 0.80733   3
   0   9   0 3.33443 1.96509   2
   0   9   0 0.01203 0.82363   1
   1  -9   0 28.3416  3.2074   4
   1  -9   0 26.2310  2.4492   3
  -1  -9   0 30.5264  3.2857   4
  -1  -9   0 28.8415  1.9837   3
   1   9   0 28.2344  2.6434   1
  -1   9   0 29.9878  2.1616   1
  -1   9   0 25.5061  3.6017   2
   1   9   0 31.2928  4.3911   2
  -2  -9   0 91.0037  5.8357   4
   2  -9   0 90.0584  5.1456   3
   2  -9   0 98.1291  6.1905   4
  -2   9   0 96.6667  6.6035   2
   2   9   0 94.3279  5.4444   1
   2   9   0 87.2649  7.5025   2
  -2   9   0 92.8664  3.9740   1
   3  -9   0 36.0597  3.5289   3
  -3  -9   0 47.6483  4.3171   4
   3  -9   0 48.0650  4.8501   4
  -3   9   0 40.9206  4.7043   2
   3   9   0 38.4188  3.8149   1
   3   9   0 42.8493  5.6671   2
  -4  -9   0 54.1436  4.7718   4
   4  -9   0 41.8814  4.8228   4
   4  -9   0 53.4495  4.4213   3
  -4   9   0 55.4558  5.5472   2
   4   9   0 52.7473  4.6719   1
   4   9   0 51.7945  6.2929   2
  -5  -9   0 6.13297 2.37793   4
   5  -9   0 2.30343 1.69069   3
   5   9   0 2.96714 1.98541   1
  -5   9   0 3.85142 2.34721   2
   5   9   0 3.14048 2.62323   2
  -6  -9   0 3.00521 2.38214   4
   6  -9   0 5.21269 2.46175   3
   6   9   0 7.32718 3.73979   2
  -6   9   0 0.77776 2.48559   2
   6   9   0 2.86181 2.19775   1
  -7   9   0 1.21031 2.96121   2
   7   9   0 3.29487 3.64860   2
   0 -10   0 454.159  17.319   4
   0 -10   0 437.670  15.192   3
   0  10   0 477.837  19.359   2
   0  10   0 453.896  15.988   1
  -1 -10   0 165.737   6.212   3
   1 -10   0 165.279   8.351   4
   1 -10   0 155.221   6.947   3
  -1 -10   0 146.841   7.938   4
   1  10   0 159.031  10.030   2
  -1  10   0 157.449   6.406   1
  -1  10   0 148.980   8.944   2
   1  10   0 161.032   7.297   1
   2 -10   0 168.914   7.738   3
   2 -10   0 154.317   8.700   4
  -2 -10   0 165.949   8.616   4
  -2  10   0 175.904   9.740   2
   2  10   0 167.182  11.049   2
   2  10   0 166.510   8.075   1
  -3 -10   0 3.18249 1.80542   4
   3 -10   0 10.2400  3.0167   4
   3 -10   0 2.07802 1.42970   3
   3  10   0 2.02206 1.71716   1
   3  10   0 1.21368 2.55489   2
  -3  10   0 2.72556 1.83997   2
   4 -10   0 2.39364 2.12799   4
   4 -10   0 3.34408 1.69223   3
  -4 -10   0 0.89106 1.52888   4
   4  10   0 1.88051 2.57809   2
  -4  10   0 2.10076 2.14195   2
   4  10   0 0.82657 1.64590   1
  -5 -10   0 8.38903 2.70320   4
   5 -10   0 7.84172 2.44935   3
   5  10   0 9.68710 3.05000   1
   5  10   0 8.87161 4.07929   2
  -5  10   0 7.46239 3.15496   2
  -6 -10   0 0.66857 1.85883   4
   6 -10   0 -1.1841  1.5565   3
   6  10   0 2.42026 3.66392   2
  -6  10   0 1.10224 2.66449   2
   6  10   0 -1.0378  1.9871   1
   0 -11   0 0.98413 0.99232   3
   0 -11   0 0.31890 1.06701   4
   0  11   0 -0.1384  1.0585   1
   0  11   0 1.80153 1.93228   2
  -1 -11   0 135.887   5.652   3
  -1 -11   0 136.944   7.664   4
   1 -11   0 134.333   7.659   4
   1 -11   0 125.534   6.325   3
  -1  11   0 139.227   8.657   2
   1  11   0 143.624   6.824   1
   1  11   0 130.458   9.320   2
   2 -11   0 391.818  15.901   4
  -2 -11   0 343.684  15.011   4
   2 -11   0 348.091  13.777   3
   2  11   0 365.851  14.535   1
   2  11   0 390.804  19.021   2
  -2  11   0 337.528  16.134   2
   3 -11   0 429.664  18.395   4
   3 -11   0 391.065  15.914   3
  -3 -11   0 430.294  17.419   4
   3  11   0 388.921  20.803   2
   3  11   0 432.444  17.109   1
  -3  11   0 436.212  18.892   2
   4 -11   0 118.244   7.330   3
  -4 -11   0 117.388   7.860   4
   4 -11   0 124.601   9.163   4
  -4  11   0 134.421   9.376   2
   4  11   0 132.656  11.055   2
   4  11   0 130.825   8.017   1
  -5 -11   0 62.0226  5.7410   4
   5 -11   0 56.3166  5.3697   3
  -5  11   0 62.8933  7.0690   2
   5  11   0 61.1101  5.8279   1
   5  11   0 66.4058  8.6074   2
  -6 -11   0 14.8303  3.5800   4
   6 -11   0 12.0107  3.1773   3
   6  11   0 20.8455  6.0364   2
  -6  11   0 3.30349 3.23435   2
   6  11   0 9.59699 3.18989   1
   0 -12   0 23.0734  2.3942   3
   0 -12   0 15.5207  3.0274   4
   0  12   0 17.8146  2.3101   1
   0  12   0 13.5968  3.8017   2
   1 -12   0 49.7016  3.6941   3
   1 -12   0 43.3073  4.6487   4
  -1 -12   0 53.4539  4.7842   4
   1  12   0 46.7599  3.7938   1
   1  12   0 51.2649  6.5604   2
  -1  12   0 50.1835  5.5860   2
   2 -12   0 8.50571 1.99883   3
  -2 -12   0 0.68118 1.45929   4
   2 -12   0 4.02460 2.34486   4
  -2  12   0 7.50576 2.74478   2
   2  12   0 1.89114 2.97695   2
   2  12   0 3.65763 1.87945   1
  -3 -12   0 45.5107  4.8988   4
   3 -12   0 37.7803  4.0706   3
   3 -12   0 43.0363  5.5761   4
   3  12   0 28.2914  6.2767   2
  -3  12   0 30.7943  4.8670   2
   3  12   0 41.9379  4.2848   1
  -4 -12   0 2.09302 2.20886   4
   4 -12   0 2.68486 1.79989   3
   4 -12   0 3.82429 3.42381   4
   4  12   0 3.16273 3.98263   2
  -4  12   0 1.95492 2.35714   2
   4  12   0 5.80300 2.61710   1
   5 -12   0 21.6550  3.8971   3
  -5 -12   0 21.9984  4.0523   4
   5  12   0 22.7194  4.1092   1
  -5  12   0 23.1985  5.0330   2
   5  12   0 17.2852  6.2312   2
   0 -13   0 0.79764 1.19600   3
   0 -13   0 3.56989 2.07891   4
   0  13   0 0.41731 2.19120   2
   1 -13   0 12.9053  2.2681   3
   1 -13   0 7.89274 2.68871   4
  -1 -13   0 8.82849 2.72121   4
   1  13   0 8.83864 2.18039   1
  -1  13   0 7.16308 2.96082   2
   1  13   0 6.29061 3.19077   2
  -2 -13   0 2.35373 1.94486   4
   2 -13   0 1.65824 1.74497   3
   2 -13   0 1.77383 2.32716   4
   2  13   0 1.12132 1.76603   1
   2  13   0 -0.3684  2.8044   2
  -2  13   0 1.59741 1.93883   2
   3 -13   0 21.9672  3.3832   3
  -3 -13   0 20.0733  3.8036   4
   3 -13   0 22.7973  4.7675   4
  -3  13   0 22.5229  4.4884   2
   3  13   0 11.4328  5.0545   2
   3  13   0 18.3115  3.3450   1
   4 -13   0 2.46257 2.09901   3
  -4 -13   0 0.98463 2.25892   4
   4  13   0 1.19864 2.22492   1
  -4  13   0 1.80558 2.32120   2
   4  13   0 1.32089 4.18725   2
   5 -13   0 1.58309 2.00401   3
  -5 -13   0 1.51658 2.18438   4
   5  13   0 -1.3531  4.1484   2
   5  13   0 2.19106 2.54856   1
  -5  13   0 1.40377 2.74871   2
   0 -14   0 1.81762 1.87572   4
   0  14   0 1.86834 2.60740   2
   1 -14   0 15.1559  2.5925   3
   1 -14   0 23.3494  4.0757   4
  -1 -14   0 18.6033  3.6365   4
   1  14   0 8.74742 4.01867   2
  -1  14   0 17.4924  4.3665   2
   2 -14   0 3.06749 1.92275   3
   2 -14   0 5.63562 2.95132   4
  -2 -14   0 1.50140 2.03829   4
  -2  14   0 4.22663 2.66594   2
   2  14   0 9.72905 4.63105   2
   2  14   0 3.50002 2.05481   1
  -3 -14   0 18.4998  3.7978   4
   3 -14   0 18.9149  3.4076   3
   3 -14   0 24.8933  5.1470   4
   3  14   0 22.2489  6.3323   2
  -3  14   0 18.6504  4.5155   2
   3  14   0 22.0010  3.6425   1
   4 -14   0 6.22363 2.59849   3
  -4 -14   0 7.02526 3.04323   4
   4  14   0 1.97905 4.88819   2
   4  14   0 2.96095 2.37071   1
  -4  14   0 1.14256 2.75066   2
   0 -15   0 3.35650 2.19451   4
   0  15   0 1.02793 2.67232   2
   1 -15   0 13.4787  2.5434   3
  -1 -15   0 28.5509  4.4525   4
   1 -15   0 20.9169  4.1090   4
  -1  15   0 24.5260  5.0236   2
   1  15   0 24.8593  5.6207   2
  -2 -15   0 10.7943  3.1921   4
   2 -15   0 16.7721  3.0972   3
   2 -15   0 15.3451  4.1439   4
   2  15   0 16.5502  5.2939   2
  -2  15   0 9.35430 3.48753   2
   3 -15   0 50.6053  5.0937   3
   3 -15   0 47.5053  6.7187   4
  -3 -15   0 48.2918  5.6391   4
  -3  15   0 39.8557  6.1087   2
   3  15   0 45.6536  8.9730   2
   3  15   0 54.0312  5.2778   1
   0 -16   0 14.4186  3.7916   4
   0  16   0 22.4316  5.4306   2
  -1 -16   0 0.76718 2.18353   4
   1 -16   0 1.88321 2.66259   4
  -1  16   0 0.80907 2.74228   2
   1  16   0 -0.9748  3.5652   2
   2 -16   0 10.8151  2.8044   3
  -2 -16   0 16.6563  3.9430   4
   2 -16   0 12.5909  4.2187   4
  -2  16   0 4.94351 3.37537   2
   2  16   0 15.3967  5.8239   2
   8   0  -1 3.03482 2.18069   2
  -8   0   1 -1.5326  2.3984   1
  -7   0   1 0.79538 2.13546   1
  -7   0   1 -0.2015  1.5407   4
   7   0  -1 -0.0917  1.2448   3
   7   0  -1 -0.4134  1.6321   2
   6   0  -1 1.41348 1.51084   1
  -6   0   1 1.54506 1.58159   4
   6   0  -1 1.08062 1.61774   2
   6   0  -1 -0.5351  0.9581   3
   5   0  -1 1.02384 1.00306   3
   5   0  -1 0.10975 0.81158   4
   5   0  -1 1.97803 1.42130   2
   5   0  -1 0.74142 1.09637   1
   4   0  -1 0.37032 0.74151   4
   4   0  -1 0.95145 0.93548   1
   4   0  -1 1.64570 0.82317   3
   4   0  -1 0.80182 0.91644   2
   3   0  -1 2.81520 0.98124   1
   3   0  -1 2.27879 0.68908   3
   3   0  -1 0.46259 0.69654   2
   2   0  -1 2.05541 0.74493   2
   2   0  -1 1.01928 0.56121   4
   2   0  -1 0.63745 0.56814   1
   2   0  -1 1.42921 0.55514   3
   1   0  -1 -3.2987  0.5134   2
   1   0  -1 -3.7347  0.4531   3
   1   0  -1 -4.0346  0.4963   4
   0   0  -1 0.53106 0.35802   1
   0   0   1 -0.8732  0.2203   3
  -1   0  -1 -0.6822  0.3286   1
   1   0   1 -0.8215  0.1948   3
  -1   0  -1 -0.3278  0.2220   4
   1   0   1 -0.5076  0.3369   2
   2   0   1 -1.2524  0.6183   2
   2   0   1 4.43929 1.01849   1
   2   0   1 -0.1210  0.5675   3
  -2   0  -1 2.03372 0.93183   1
   2   0   1 0.69538 0.53823   4
   3   0   1 0.11317 0.45879   4
   3   0   1 2.68340 1.03542   1
   3   0   1 0.32184 0.60627   3
   3   0   1 0.69333 0.81295   2
  -4   0  -1 1.86734 1.27516   1
   4   0   1 4.40768 1.51098   2
  -4   0  -1 1.45180 0.93755   4
   4   0   1 1.32838 0.85467   3
  -5   0  -1 -1.0503  1.2927   1
   5   0   1 -0.9650  0.8232   3
  -5   0  -1 0.28669 1.03491   4
   5   0   1 2.27147 1.40837   2
   6   0   1 0.84303 1.50437   2
  -6   0  -1 0.01600 1.20283   4
   6   0   1 0.47652 1.05252   3
  -6   0  -1 0.26077 1.84438   1
   7   0   1 0.89806 1.77059   2
  -7   0  -1 4.01275 2.59265   1
   7   0   1 1.31470 1.51449   3
   8   0   1 1.02773 2.24899   2
  -8   0  -1 -2.1797  2.3518   1
  -8  -1   1 73.6586  7.3546   1
   8  -1  -1 54.2927  6.2882   2
  -8   1   1 74.3728  7.2496   1
   8   1  -1 71.9887  6.8115   2
  -7  -1   1 144.159   9.462   1
   7  -1  -1 134.225   7.423   3
  -7  -1   1 134.000   8.022   4
   7  -1  -1 121.344   8.260   2
  -7   1   1 138.865   9.067   1
   7   1  -1 128.030   8.545   2
  -7   1   1 107.832   7.297   4
   6  -1  -1 359.457  15.936   2
   6  -1  -1 336.565  14.103   4
  -6  -1   1 412.234  15.550   4
   6  -1  -1 386.869  14.538   3
   6   1  -1 387.271  16.250   1
  -6   1   1 397.268  16.642   1
   6   1  -1 372.126  13.995   3
   6   1  -1 376.679  16.211   2
   5  -1  -1 276.417  11.691   1
  -5  -1   1 296.383  11.766   4
   5  -1  -1 270.196  10.748   3
   5  -1  -1 266.847  10.669   4
   5  -1  -1 265.071  12.011   2
   5   1  -1 272.454  10.367   3
   5   1  -1 266.399  11.936   2
   5   1  -1 280.692  11.994   1
   4  -1  -1 441.534  16.239   2
   4  -1  -1 423.151  14.857   4
   4  -1  -1 414.454  14.669   3
   4  -1  -1 414.906  15.669   1
   4   1  -1 447.215  16.168   2
   4   1  -1 444.691  16.219   1
   4   1  -1 413.567  14.901   4
   4   1  -1 430.609  14.388   3
   3  -1  -1 41.0383  2.7551   1
   3  -1  -1 43.7052  3.0958   2
   3  -1  -1 47.5827  2.7672   3
   3  -1  -1 45.0621  2.7254   4
   3   1  -1 44.8918  3.0554   2
   3   1  -1 44.8756  2.7418   4
   3   1  -1 46.6514  2.4985   3
   3   1  -1 40.1873  2.9165   1
   2  -1  -1 61.4996  3.2205   2
   2  -1  -1 60.2025  2.9127   1
   2  -1  -1 60.5063  2.9466   4
   2  -1  -1 64.6534  2.9753   3
   2   1  -1 62.7882  3.1424   2
   2   1  -1 67.7056  3.2912   1
   2   1  -1 58.5034  2.9420   4
   2   1  -1 62.2652  2.6544   3
   1  -1  -1 32.8312  1.4353   1
   1  -1  -1 34.4470  1.6262   3
   1  -1  -1 31.9761  1.6259   4
  -1  -1   1 34.1184  1.5034   3
   1   1  -1 29.7463  1.5921   4
  -1   1   1 29.9841  1.7499   2
   1   1  -1 31.8640  1.6926   1
   1   1  -1 31.4277  1.5567   2
   0  -1  -1 0.43322 0.19671   4
   0  -1  -1 0.59970 0.20583   1
   0   1   1 0.84085 0.27956   2
   0   1  -1 0.36994 0.20771   1
   0   1  -1 0.77066 0.23027   2
   0   1   1 1.58114 0.27086   3
   1  -1   1 91.8305  3.8737   2
   1  -1   1 91.6248  3.1637   4
  -1  -1  -1 102.956   3.558   4
   1   1   1 95.6160  3.8184   1
   1   1   1 91.4157  3.8099   2
  -2  -1  -1 212.295   7.362   4
   2  -1   1 205.568   7.254   3
   2  -1   1 210.159   6.912   4
   2   1   1 196.789   7.891   1
  -2   1  -1 213.501   8.072   1
   2   1   1 206.286   6.841   3
   3  -1   1 614.482  21.094   2
  -3  -1  -1 617.080  19.644   4
   3  -1   1 575.996  18.981   4
   3  -1   1 596.696  19.316   3
  -3   1  -1 610.277  21.143   1
   3   1   1 612.706  20.967   1
   3   1   1 610.940  18.866   3
   4  -1   1 406.156  14.173   4
   4  -1   1 436.361  16.473   2
  -4  -1  -1 447.199  15.013   4
   4  -1   1 441.461  14.738   3
   4   1   1 421.715  14.226   3
   4   1   1 414.958  16.273   2
   4   1   1 412.354  16.107   1
  -4   1  -1 428.136  16.423   1
   5  -1   1 417.729  17.109   2
  -5  -1  -1 457.973  17.942   1
  -5  -1  -1 426.826  15.382   4
   5  -1   1 419.777  15.202   3
   5  -1   1 384.307  14.443   4
   5   1   1 420.349  16.831   1
   5   1   1 417.260  17.104   2
   5   1   1 429.544  14.785   3
  -5   1  -1 446.671  17.441   1
   6  -1   1 131.538   8.473   2
  -6  -1  -1 151.907   9.302   1
   6  -1   1 144.070   7.349   3
  -6  -1  -1 148.449   7.419   4
   6   1   1 131.234   8.454   2
  -6   1  -1 155.181   7.419   4
   6   1   1 147.235   6.999   3
  -6   1  -1 143.897   8.783   1
   7  -1   1 109.865   6.553   3
   7  -1   1 95.9570  7.5885   2
  -7  -1  -1 81.1317  7.5167   1
   7   1   1 104.963   7.820   2
  -7   1  -1 103.355   7.919   1
  -8  -1  -1 16.4543  4.3125   1
   8  -1   1 8.51386 3.07465   2
   8   1   1 13.8818  3.8283   2
  -8   1  -1 8.90003 3.69462   1
  -8  -2   1 22.3126  4.8433   1
   8  -2  -1 19.1740  3.4419   3
   8  -2  -1 21.4406  4.2273   2
   8   2  -1 28.5989  4.7628   2
  -8   2   1 14.3064  3.8770   1
   7  -2  -1 156.694   9.728   2
  -7  -2   1 166.991   9.211   4
   7  -2  -1 153.682   8.503   3
   7   2  -1 160.729   9.827   2
   7   2  -1 168.282   9.948   1
  -7   2   1 164.220   9.871   1
   6  -2  -1 194.930  10.196   2
   6  -2  -1 178.513   8.517   4
  -6  -2   1 209.083   9.842   4
   6  -2  -1 191.530   8.975   3
  -6   2   1 192.296  10.068   1
   6   2  -1 184.397   9.916   2
   6   2  -1 185.135  10.034   1
   6   2  -1 184.898   8.100   3
   5  -2  -1 376.686  15.375   2
   5  -2  -1 361.659  13.881   3
  -5  -2   1 394.311  14.871   4
   5  -2  -1 364.776  13.743   4
   5   2  -1 370.846  15.375   1
   5   2  -1 363.958  13.080   3
   5   2  -1 388.896  15.417   2
  -5   2   1 381.049  15.312   1
  -4  -2   1 11.3080  1.9452   4
   4  -2  -1 13.3498  1.7606   4
   4  -2  -1 14.3060  2.2188   2
   4  -2  -1 11.8030  1.7078   1
   4  -2  -1 11.7847  1.7610   3
   4   2  -1 9.45608 1.29279   3
   4   2  -1 9.84528 1.98390   1
   4   2  -1 14.7639  2.2253   2
   3  -2  -1 12.5513  1.6089   3
  -3  -2   1 13.4855  1.8161   4
   3  -2  -1 14.3181  1.5742   1
   3  -2  -1 15.1825  1.6644   4
   3  -2  -1 13.0537  1.8395   2
   3   2  -1 13.9450  1.2543   3
   3   2  -1 16.6161  1.9747   1
   3   2  -1 15.8714  1.8823   2
   2  -2  -1 1440.36   42.50   3
  -2  -2   1 1458.55   43.58   4
   2  -2  -1 1411.60   44.56   1
  -2  -2   1 1427.70   41.95   3
   2  -2  -1 1388.09   43.10   4
  -2   2   1 1405.94   44.88   2
   2   2  -1 1392.20   44.35   2
   2   2  -1 1424.52   45.26   1
  -1  -2   1 2051.95   63.66   4
   1  -2  -1 2181.34   62.40   3
  -1  -2   1 2272.10   62.72   3
   1  -2  -1 2056.80   63.54   4
   1   2  -1 2096.71   65.32   2
   1   2  -1 2064.31   66.25   1
  -1   2   1 2152.10   65.51   2
   0  -2   1 1933.04   56.33   3
   0  -2   1 1955.56   57.47   4
   0  -2  -1 1852.99   57.38   4
   0  -2  -1 1904.90   56.38   3
   0   2  -1 2003.80   59.30   2
   0   2  -1 1801.18   59.84   1
   0   2   1 2012.38   59.42   2
   0   2   1 1908.41   60.20   1
   1  -2   1 610.051  19.662   3
  -1  -2  -1 642.068  20.100   4
  -1   2  -1 688.664  21.269   1
   1   2   1 663.029  21.004   1
   1   2   1 630.151  20.934   2
  -1   2  -1 650.911  21.160   2
  -2  -2  -1 12.8411  1.3052   4
   2  -2   1 11.2305  1.2211   3
   2  -2   1 8.81264 1.36480   2
   2  -2   1 10.5166  0.9483   4
   2   2   1 9.72414 0.77553   3
   2   2   1 10.5677  1.3812   1
   2   2   1 9.83889 1.42508   2
   3  -2   1 796.021  24.458   4
   3  -2   1 775.023  26.603   2
   3  -2   1 795.895  24.813   3
  -3  -2  -1 782.786  25.070   4
   3   2   1 768.509  26.552   1
   3   2   1 789.967  23.850   3
  -3   2  -1 792.113  26.621   1
   4  -2   1 494.427  18.693   2
   4  -2   1 477.977  16.317   4
  -4  -2  -1 479.854  17.097   4
   4  -2   1 509.984  17.087   3
   4   2   1 515.715  18.650   1
  -4   2  -1 515.812  18.668   1
   4   2   1 501.364  16.116   3
   5  -2   1 899.890  30.374   4
   5  -2   1 988.969  33.943   2
   5  -2   1 961.114  31.166   3
  -5  -2  -1 965.237  31.443   4
  -5   2  -1 990.782  34.021   1
   5   2   1 960.000  33.796   2
   5   2   1 980.752  30.136   3
   5   2   1 969.828  33.855   1
   6  -2   1 154.181   8.050   3
  -6  -2  -1 160.063   8.016   4
  -6  -2  -1 180.889  10.342   1
   6  -2   1 161.851   9.430   2
  -6   2  -1 177.682   9.692   1
   6   2   1 161.813   9.522   2
   7  -2   1 64.4008  5.0649   3
  -7  -2  -1 67.4550  6.6730   1
   7  -2   1 54.8671  5.7115   2
  -7   2  -1 54.8801  5.8133   1
   7   2   1 57.4213  5.9192   2
   8  -2   1 -1.2822  1.7659   3
   8  -2   1 1.75488 2.32476   2
  -8  -2  -1 1.67996 2.81787   1
   8   2   1 1.61738 2.38382   2
  -8   2  -1 1.58011 2.68574   1
  -8  -3   1 6.98783 3.37554   1
   8  -3  -1 3.53226 2.15470   3
   8   3  -1 0.70331 2.33522   2
  -8   3   1 2.71989 2.91512   2
   7  -3  -1 4.61700 2.40559   2
  -7  -3   1 2.59969 2.15382   4
   7  -3  -1 5.18491 2.06757   3
  -7   3   1 5.57025 2.57430   1
   7   3  -1 3.80967 2.28774   1
   7   3  -1 3.94480 2.17007   2
   6  -3  -1 19.0549  2.8066   3
   6  -3  -1 17.9127  2.5277   4
   6  -3  -1 19.4597  3.3906   2
  -6  -3   1 21.3432  3.2856   4
   6   3  -1 22.2379  3.5445   2
  -6   3   1 18.8912  3.2267   1
   6   3  -1 21.9177  3.4126   1
   5  -3  -1 205.534   8.756   4
   5  -3  -1 196.649   9.893   2
   5  -3  -1 204.109   8.977   3
  -5  -3   1 211.714   9.633   4
   5   3  -1 197.617   9.854   2
   5   3  -1 190.289   7.765   3
   5   3  -1 193.960   9.879   1
  -5   3   1 216.113   9.666   1
   4  -3  -1 237.079  10.568   2
  -4  -3   1 268.181  10.482   4
   4  -3  -1 242.607   9.548   4
   4  -3  -1 243.692   9.751   3
  -4   3   1 251.476  10.124   1
   4   3  -1 241.439  10.410   2
   4   3  -1 235.543  10.492   1
   4   3  -1 230.916   8.473   3
   3  -3  -1 947.343  29.487   3
   3  -3  -1 921.083  29.696   4
  -3  -3   1 957.999  28.453   3
  -3  -3   1 942.361  30.357   4
   3   3  -1 934.165  30.951   2
   3   3  -1 927.882  31.473   1
  -3   3   1 964.780  30.783   1
  -3   3   1 922.416  31.547   2
  -2  -3   1 723.151  20.643   3
   2  -3  -1 672.768  21.786   4
   2  -3  -1 659.754  21.342   3
  -2  -3   1 665.048  22.055   4
   2   3  -1 665.516  22.807   1
  -2   3   1 710.331  22.050   1
   2   3  -1 677.242  22.514   2
  -2   3   1 664.982  22.862   2
   1  -3  -1 899.110  29.091   4
  -1  -3   1 950.689  27.890   3
  -1  -3   1 938.959  29.198   4
   1  -3  -1 976.792  28.410   3
   1   3  -1 898.081  30.237   2
   1   3  -1 917.087  30.108   1
  -1   3   1 992.805  30.243   2
   0  -3   1 381.620  12.059   3
   0  -3  -1 384.882  12.028   3
   0  -3   1 385.052  12.655   4
   0  -3  -1 385.354  12.718   4
   0   3  -1 376.982  12.834   1
   0   3   1 397.306  12.668   1
   0   3   1 405.144  13.587   2
   0   3  -1 412.847  13.499   2
   1  -3   1 143.307   5.332   4
   1  -3   1 147.125   5.381   3
  -1  -3  -1 140.904   5.604   4
  -1   3  -1 156.823   5.729   1
  -1   3  -1 140.309   6.123   2
   1   3   1 148.076   5.669   1
   1   3   1 141.981   6.239   2
   2  -3   1 100.114   4.510   3
  -2  -3  -1 104.413   4.661   4
   2  -3   1 103.928   4.222   4
   2   3   1 102.960   4.888   1
  -2   3  -1 113.200   4.925   1
   2   3   1 96.7865  5.0675   2
  -2   3  -1 102.406   5.381   2
  -3  -3  -1 14.9429  1.7685   4
   3  -3   1 14.4985  1.7565   3
   3  -3   1 13.3052  2.0958   2
   3  -3   1 11.9096  1.3375   4
  -3   3  -1 10.5313  1.6787   1
   3   3   1 13.5132  2.0426   2
   3   3   1 13.3136  1.0777   3
   3   3   1 15.9205  2.0585   1
   4  -3   1 77.6816  3.9971   4
   4  -3   1 89.6701  5.6100   2
   4  -3   1 79.2342  4.6006   3
  -4  -3  -1 79.9629  4.6157   4
   4   3   1 80.4763  5.1482   1
  -4   3  -1 78.6008  5.0360   1
   4   3   1 76.8754  5.2467   2
   4   3   1 85.2910  3.6614   3
   5  -3   1 70.9788  5.5996   2
  -5  -3  -1 77.1903  4.8412   4
   5  -3   1 72.6402  4.0346   4
   5  -3   1 73.1475  4.7764   3
  -5   3  -1 82.6159  5.5431   1
   5   3   1 64.6089  5.4332   2
   5   3   1 72.9488  5.3962   1
   5   3   1 71.1987  3.8400   3
   6  -3   1 114.164   7.813   2
   6  -3   1 124.313   6.966   3
  -6  -3  -1 122.842   6.793   4
   6   3   1 127.719   7.945   1
   6   3   1 108.104   7.773   2
  -6   3  -1 119.111   7.682   1
   7  -3   1 66.8413  5.2541   3
  -7  -3  -1 56.6777  6.5093   1
  -7  -3  -1 48.1252  4.5479   4
   7  -3   1 66.4560  6.2045   2
   7   3   1 63.4448  6.2399   2
  -7   3  -1 71.8090  6.2968   1
  -8  -3  -1 57.2813  7.1607   1
   8  -3   1 67.3838  7.0963   2
   8  -3   1 61.8942  5.6649   3
   8   3   1 54.3395  6.6709   2
   8  -4  -1 63.2297  5.8051   3
   8   4  -1 51.1209  6.4213   2
  -8   4   1 67.6299  7.8656   2
   8   4  -1 62.2583  6.7204   1
   7  -4  -1 143.008   8.463   3
  -7  -4   1 158.397   9.157   4
  -7   4   1 175.416  11.128   2
   7   4  -1 151.032   9.702   1
   7   4  -1 152.258   9.807   2
   6  -4  -1 108.466   6.320   4
  -6  -4   1 115.659   7.125   4
   6  -4  -1 108.823   6.652   3
   6   4  -1 108.899   7.544   2
   6   4  -1 114.539   7.563   1
  -6   4   1 114.379   7.131   1
  -6   4   1 128.332   8.665   2
   5  -4  -1 138.727   7.165   3
   5  -4  -1 133.971   6.766   4
  -5  -4   1 140.160   7.565   4
  -5  -4   1 140.728   6.072   3
   5   4  -1 137.457   7.863   1
  -5   4   1 131.139   8.405   2
   5   4  -1 138.212   7.901   2
  -5   4   1 139.821   7.314   1
   4  -4  -1 3.10141 1.18895   4
   4  -4  -1 -0.0276  0.9104   3
  -4  -4   1 5.60269 1.07048   3
  -4  -4   1 3.99982 1.42450   4
  -4   4   1 5.19206 1.42682   1
   4   4  -1 3.49585 1.45593   1
   4   4  -1 1.35404 1.18358   2
  -4   4   1 0.19929 1.20342   2
   3  -4  -1 169.694   7.374   3
  -3  -4   1 191.493   6.340   3
  -3  -4   1 176.836   7.845   4
   3  -4  -1 175.709   7.486   4
  -3   4   1 177.678   7.205   1
  -3   4   1 190.369   8.634   2
   3   4  -1 179.569   8.067   1
   3   4  -1 172.439   7.985   2
   2  -4  -1 775.849  24.553   3
   2  -4  -1 751.561  25.162   4
  -2  -4   1 758.086  25.314   4
  -2  -4   1 812.264  23.427   3
   2   4  -1 768.212  26.145   2
  -2   4   1 757.960  26.318   2
   2   4  -1 760.535  26.117   1
  -2   4   1 871.224  25.302   1
  -1  -4   1 1093.34   31.00   3
   1  -4  -1 1016.27   32.59   4
   1  -4  -1 1073.34   31.71   3
  -1  -4   1 1033.20   32.68   4
   1   4  -1 999.675  34.158   2
   1   4  -1 1036.54   33.62   1
  -1   4   1 1077.62   33.91   2
   0  -4   1 918.560  29.228   3
   0  -4   1 984.642  30.372   4
   0  -4  -1 1001.26   29.28   3
   0  -4  -1 994.375  30.484   4
   0   4  -1 989.167  31.790   2
   0   4   1 1011.45   30.98   1
   0   4   1 1006.09   31.92   2
   0   4  -1 934.258  31.087   1
   1  -4   1 13.2169  1.4092   4
   1  -4   1 20.8005  1.5519   3
  -1  -4  -1 17.8977  1.6907   4
  -1   4  -1 15.2458  1.4666   1
   1   4   1 16.0947  1.5096   1
   1   4   1 20.5848  2.3359   2
  -1   4  -1 17.5466  1.9980   2
   2  -4   1 11.2218  1.4577   3
  -2  -4  -1 12.5445  1.6052   4
   2  -4   1 16.5395  1.6394   4
   2   4   1 12.5400  1.6338   1
  -2   4  -1 24.7430  2.4127   2
  -2   4  -1 17.3347  1.7754   1
   2   4   1 15.9436  2.1257   2
  -3  -4  -1 796.741  25.869   4
   3  -4   1 780.754  25.366   3
   3  -4   1 777.222  25.078   4
   3   4   1 778.794  27.132   1
   3   4   1 764.288  27.185   2
  -3   4  -1 828.630  26.924   1
  -3   4  -1 812.493  27.889   2
   4  -4   1 686.213  22.170   3
  -4  -4  -1 647.169  22.191   4
   4  -4   1 630.382  21.240   4
   4  -4   1 645.485  23.862   2
  -4   4  -1 674.339  23.350   1
   4   4   1 653.620  23.916   2
   4   4   1 659.845  23.737   1
   4   4   1 637.236  19.944   3
  -5  -4  -1 496.741  18.199   4
   5  -4   1 499.463  20.020   2
   5  -4   1 492.140  18.194   3
   5  -4   1 486.862  17.100   4
   5   4   1 501.846  20.065   2
  -5   4  -1 522.359  19.477   1
   5   4   1 515.986  19.946   1
  -6  -4  -1 228.433  10.361   4
   6  -4   1 225.869  10.480   3
   6  -4   1 227.558  11.886   2
   6   4   1 226.125  12.027   2
  -6   4  -1 211.185  11.055   1
   6   4   1 225.958  11.739   1
   7  -4   1 36.2789  4.2213   3
  -7  -4  -1 40.2559  5.7182   1
  -7  -4  -1 31.8425  3.8912   4
  -7   4  -1 29.1233  4.3799   1
   7   4   1 42.4898  5.4916   2
  -7   4  -1 43.7452  6.0221   2
   7  -5  -1 3.12947 2.11354   3
  -7  -5   1 0.58666 1.89713   4
   7   5  -1 0.86308 1.88301   1
   7   5  -1 3.43713 2.43940   2
  -7   5   1 0.66888 2.43509   2
  -6  -5   1 9.83340 2.64322   4
   6  -5  -1 8.33699 2.13406   4
   6  -5  -1 8.95206 2.33895   3
  -6   5   1 9.42978 3.07318   2
   6   5  -1 11.3533  2.9438   1
   6   5  -1 8.55763 2.66685   2
   5  -5  -1 95.6776  5.8643   3
   5  -5  -1 91.9184  5.5885   4
  -5  -5   1 95.7176  6.2363   4
  -5   5   1 110.111   7.461   2
  -5   5   1 97.9068  5.7997   1
   5   5  -1 90.7789  6.4749   2
   5   5  -1 105.720   6.694   1
   4  -5  -1 144.726   7.319   3
  -4  -5   1 167.262   8.023   4
   4  -5  -1 160.122   7.548   4
  -4  -5   1 173.837   6.023   3
   4   5  -1 158.271   8.251   2
  -4   5   1 162.794   7.267   1
   4   5  -1 160.524   8.217   1
  -4   5   1 154.054   8.642   2
   3  -5  -1 1192.08   38.45   3
  -3  -5   1 1229.78   39.61   4
   3  -5  -1 1229.28   39.35   4
   3   5  -1 1221.99   41.04   1
  -3   5   1 1334.77   39.90   1
   3   5  -1 1249.07   41.01   2
  -3   5   1 1210.44   41.16   2
  -2  -5   1 923.128  28.982   4
   2  -5  -1 849.111  28.729   4
   2  -5  -1 867.243  27.831   3
   2   5  -1 895.714  29.660   1
   2   5  -1 907.391  30.315   2
  -2   5   1 903.027  29.998   2
   1  -5  -1 1831.09   55.73   4
  -1  -5   1 1813.94   53.35   3
  -1  -5   1 1865.56   55.79   4
   1  -5  -1 1830.04   54.16   3
  -1   5   1 1842.31   57.65   2
   1   5  -1 1753.73   58.09   2
   1   5  -1 1810.86   57.52   1
   0  -5  -1 1043.85   29.87   3
   0  -5   1 945.055  31.034   4
   0  -5  -1 970.518  31.176   4
   0  -5   1 969.268  29.834   3
   0   5   1 1032.03   31.55   1
   0   5  -1 962.482  31.662   1
   0   5  -1 1004.89   32.74   2
   0   5   1 1017.30   32.85   2
   1  -5   1 197.383   7.583   4
  -1  -5  -1 207.314   6.358   3
   1  -5   1 194.693   7.318   3
  -1  -5  -1 197.169   7.861   4
   1   5   1 187.032   7.566   1
  -1   5  -1 191.980   7.202   1
   1   5   1 204.723   9.086   2
  -1   5  -1 206.324   8.605   2
   2  -5   1 30.3771  2.3406   3
   2  -5   1 26.9594  2.4299   4
  -2  -5  -1 28.0004  2.4829   4
   2   5   1 31.7076  3.2560   2
  -2   5  -1 33.2787  2.3728   1
  -2   5  -1 35.1561  3.1593   2
   2   5   1 32.6731  2.5863   1
   3  -5   1 8.44325 1.55123   4
   3  -5   1 13.0134  1.9403   3
  -3  -5  -1 12.9806  1.9960   4
   3   5   1 15.4850  2.2013   1
  -3   5  -1 14.5841  1.9895   1
  -3   5  -1 21.5686  2.9996   2
   3   5   1 12.0825  2.3577   2
   4  -5   1 0.66178 0.91005   4
   4  -5   1 -0.2997  0.7600   3
  -4  -5  -1 1.96424 1.22178   4
   4   5   1 0.02502 1.11850   1
  -4   5  -1 2.45314 1.74860   2
  -4   5  -1 1.08093 1.16869   1
   4   5   1 0.81639 1.28999   2
   5  -5   1 3.91978 1.60956   3
  -5  -5  -1 1.06717 1.37777   4
   5  -5   1 2.30291 1.23135   4
  -5   5  -1 4.08211 1.84031   1
   5   5   1 3.27046 1.96053   2
   5   5   1 2.03925 1.48834   1
  -5   5  -1 1.69416 1.83329   2
   6  -5   1 48.4313  4.3737   3
  -6  -5  -1 43.0572  4.2739   4
  -6   5  -1 44.5008  4.6942   1
  -6   5  -1 52.0875  6.0751   2
   6   5   1 41.7240  4.8404   1
   6   5   1 39.0587  5.1065   2
  -7  -5  -1 23.2847  3.6184   4
   7  -5   1 25.0339  3.7831   3
   7   5   1 25.4011  4.3198   1
   7   5   1 27.0997  4.7726   2
  -7   5  -1 33.7195  5.6187   2
  -7  -6   1 17.9245  3.4958   4
   7  -6  -1 20.3866  3.5846   3
  -7   6   1 19.4824  4.5184   2
   7   6  -1 17.8670  4.1231   2
   7   6  -1 18.0202  3.9658   1
  -6  -6   1 0.61431 1.69847   4
   6  -6  -1 1.54173 1.59536   3
   6   6  -1 2.40603 1.77851   1
   6   6  -1 4.73247 2.42958   2
  -6   6   1 2.76278 2.41770   2
  -5  -6   1 164.100   8.661   4
   5  -6  -1 157.181   8.187   3
   5  -6  -1 159.961   8.076   4
  -5   6   1 167.766   9.887   2
   5   6  -1 163.276   9.057   1
   5   6  -1 161.094   9.345   2
   4  -6  -1 1.39250 1.18477   4
   4  -6  -1 2.64556 1.34901   3
  -4  -6   1 0.47281 1.07176   4
  -4   6   1 2.29860 1.28801   1
  -4   6   1 2.96570 1.71591   2
   4   6  -1 7.49630 1.99553   1
   4   6  -1 0.55459 1.32582   2
  -3  -6   1 2.40517 1.22980   4
   3  -6  -1 2.85433 1.34749   4
   3  -6  -1 3.77046 1.30251   3
   3   6  -1 4.20577 1.71663   2
  -3   6   1 2.99262 0.99783   1
  -3   6   1 5.69239 1.91090   2
   3   6  -1 6.50188 1.68943   1
   2  -6  -1 320.448  12.007   3
  -2  -6   1 352.560  13.022   4
   2  -6  -1 339.382  13.035   4
   2   6  -1 355.263  12.973   1
  -2   6   1 337.597  13.593   2
   2   6  -1 333.523  14.266   2
   1  -6  -1 572.187  19.367   4
  -1  -6   1 577.368  17.474   3
   1  -6  -1 570.783  18.352   3
  -1  -6   1 569.331  19.450   4
   1   6  -1 560.385  21.063   2
  -1   6   1 584.829  20.499   2
   1   6  -1 567.092  19.437   1
   0  -6   1 1424.62   43.98   4
   0  -6  -1 1387.70   42.16   3
   0  -6   1 1389.64   42.22   3
   0  -6  -1 1410.09   44.02   4
   0   6  -1 1401.25   45.97   2
   0   6   1 1474.34   44.70   1
   0   6  -1 1363.16   44.80   1
   0   6   1 1481.27   46.31   2
  -1  -6  -1 497.210  14.615   3
   1  -6   1 464.286  15.629   3
  -1  -6  -1 475.345  16.542   4
   1  -6   1 477.634  16.266   4
   1   6   1 481.454  18.369   2
  -1   6  -1 465.457  17.536   2
   1   6   1 482.029  16.450   1
  -1   6  -1 467.464  15.864   1
  -2  -6  -1 842.478  27.470   4
   2  -6   1 839.576  26.611   3
   2  -6   1 804.943  27.318   4
  -2   6  -1 853.981  29.136   2
   2   6   1 838.651  28.178   1
   2   6   1 784.302  29.443   2
  -2   6  -1 880.612  27.427   1
   3  -6   1 13.1259  2.0817   4
   3  -6   1 11.4095  1.9877   3
  -3  -6  -1 16.4553  2.2966   4
  -3   6  -1 14.8504  1.9575   1
   3   6   1 15.4652  2.2998   1
   3   6   1 13.4354  2.7478   2
  -3   6  -1 13.6210  2.6805   2
   4  -6   1 18.9232  2.3538   4
  -4  -6  -1 23.3814  2.8617   4
   4  -6   1 20.6869  2.7228   3
   4   6   1 12.3216  2.9147   2
   4   6   1 16.2774  2.7574   1
  -4   6  -1 17.8523  3.3246   2
  -4   6  -1 19.9921  2.5729   1
   5  -6   1 89.7052  5.8980   3
  -5  -6  -1 89.1278  5.9580   4
   5   6   1 94.7036  7.2531   2
   5   6   1 99.3229  6.6974   1
  -5   6  -1 106.378   6.318   1
  -5   6  -1 91.2805  7.3969   2
   6  -6   1 16.0253  3.0670   3
  -6  -6  -1 27.2696  3.6704   4
  -6   6  -1 24.2480  4.6628   2
   6   6   1 19.3185  3.6623   1
   6   6   1 22.1586  4.3098   2
   7  -6   1 17.1152  3.4732   3
  -7  -6  -1 14.5919  3.1755   4
  -7   6  -1 24.4121  5.1384   2
   7   6   1 8.64958 3.12443   1
   7   6   1 8.60102 3.40833   2
   7  -7  -1 -0.0512  1.5308   3
  -7  -7   1 0.99451 2.08346   4
   7   7  -1 2.59245 2.14368   1
  -7   7   1 5.50960 3.26885   2
   7   7  -1 4.04253 2.80287   2
  -6  -7   1 20.0414  3.5569   4
   6  -7  -1 14.8146  2.9468   3
   6   7  -1 19.8072  3.8165   1
   6   7  -1 13.7178  3.4833   2
  -6   7   1 15.5075  3.8748   2
   5  -7  -1 138.434   7.616   4
  -5  -7   1 130.775   7.852   4
   5  -7  -1 131.763   7.490   3
  -5   7   1 134.578   8.880   2
   5   7  -1 137.600   8.757   2
   5   7  -1 134.057   8.158   1
   4  -7  -1 39.9554  3.9106   4
   4  -7  -1 38.1376  3.5198   3
  -4  -7   1 48.3208  4.2253   4
  -4   7   1 55.2229  5.0466   2
   4   7  -1 42.9386  4.1621   1
   4   7  -1 50.5455  4.9179   2
   3  -7  -1 227.177  10.205   4
  -3  -7   1 220.489   9.931   4
   3  -7  -1 209.529   9.170   3
   3   7  -1 230.999  11.335   2
   3   7  -1 218.705   9.858   1
  -3   7   1 213.860  10.561   2
  -2  -7   1 140.544   4.699   3
   2  -7  -1 150.101   6.481   3
  -2  -7   1 148.803   7.103   4
   2  -7  -1 142.705   7.194   4
   2   7  -1 139.995   6.739   1
   2   7  -1 116.136   7.895   2
  -2   7   1 139.556   7.511   2
   1  -7  -1 186.917   8.501   4
  -1  -7   1 200.524   6.972   3
   1  -7  -1 220.303   7.978   3
  -1  -7   1 212.431   8.841   4
  -1   7   1 203.148   7.088   1
  -1   7   1 199.135   9.378   2
   1   7  -1 201.731  10.143   2
   1   7  -1 206.790   8.278   1
   0  -7   1 1150.78   37.13   4
   0  -7   1 1123.35   35.36   3
   0  -7  -1 1174.48   35.34   3
   0  -7  -1 1156.07   37.19   4
   0   7  -1 1191.53   39.33   2
   0   7   1 1212.62   37.36   1
   0   7   1 1223.77   39.47   2
   0   7  -1 1138.25   37.49   1
  -1  -7  -1 1724.05   54.30   4
  -1  -7  -1 1816.26   51.55   3
   1  -7   1 1766.12   54.13   4
   1  -7   1 1659.03   52.54   3
  -1   7  -1 1726.82   56.59   2
   1   7   1 1759.36   55.68   1
   1   7   1 1801.67   57.79   2
  -1   7  -1 1747.35   55.03   1
  -2  -7  -1 1643.68   51.68   4
   2  -7   1 1709.01   50.41   3
   2  -7   1 1627.24   51.73   4
  -2   7  -1 1686.87   52.21   1
   2   7   1 1575.19   54.94   2
  -2   7  -1 1657.62   54.06   2
   2   7   1 1634.09   53.27   1
   3  -7   1 809.136  28.690   4
  -3  -7  -1 880.586  28.906   4
   3  -7   1 859.444  28.061   3
   3   7   1 830.007  31.298   2
  -3   7  -1 862.834  30.906   2
   3   7   1 821.224  29.580   1
  -3   7  -1 924.717  28.567   1
   4  -7   1 323.655  12.872   4
  -4  -7  -1 331.600  13.298   4
   4  -7   1 318.864  12.987   3
  -4   7  -1 330.002  15.101   2
   4   7   1 324.260  13.909   1
   4   7   1 324.157  15.214   2
  -4   7  -1 313.808  12.712   1
   5  -7   1 35.9035  3.9527   3
  -5  -7  -1 36.3314  3.9012   4
  -5   7  -1 32.2949  4.8783   2
   5   7   1 32.6218  4.0575   1
   5   7   1 43.3116  5.3750   2
  -6  -7  -1 0.21616 1.63158   4
   6  -7   1 1.09439 1.45735   3
   6   7   1 5.87117 2.38001   1
   6   7   1 3.40034 2.67771   2
  -6   7  -1 4.09668 2.64158   2
  -7  -7  -1 13.4538  3.2667   4
   7  -7   1 18.7301  3.5694   3
   7   7   1 15.1522  3.7583   1
   7   7   1 16.8817  4.4142   2
  -7   7  -1 14.2568  4.3684   2
  -7  -8   1 1.45845 2.15788   4
   7  -8  -1 0.15459 1.58613   3
   7   8  -1 2.82793 2.95585   2
  -7   8   1 2.25057 2.98483   2
   7   8  -1 0.72047 1.89658   1
   6  -8  -1 -0.0230  1.4328   3
  -6  -8   1 0.60210 1.87074   4
   6   8  -1 1.37403 2.00168   1
   6   8  -1 3.00294 2.53699   2
  -6   8   1 5.98328 3.05228   2
   5  -8  -1 1.83261 1.73151   4
   5  -8  -1 0.58574 1.26504   3
  -5  -8   1 1.44506 1.82530   4
  -5   8   1 0.56490 1.84281   2
   5   8  -1 3.89988 2.45502   2
   5   8  -1 0.41528 1.58140   1
  -4  -8   1 12.7300  2.7213   4
   4  -8  -1 15.6617  2.6237   3
   4  -8  -1 13.7797  2.8787   4
   4   8  -1 16.7767  3.6358   2
  -4   8   1 14.2784  3.1487   2
   4   8  -1 11.2688  2.6150   1
  -3  -8   1 61.0355  4.6936   4
   3  -8  -1 67.2114  5.2372   4
   3  -8  -1 67.1364  4.3946   3
   3   8  -1 67.7476  6.0869   2
  -3   8   1 63.2778  5.2865   2
   3   8  -1 57.6475  4.4797   1
  -2  -8   1 370.794  14.738   4
   2  -8  -1 391.546  13.830   3
  -2  -8   1 388.097  11.842   3
   2  -8  -1 395.447  15.255   4
  -2   8   1 381.104  15.742   2
   2   8  -1 357.439  16.869   2
   2   8  -1 380.002  14.621   1
  -1  -8   1 393.771  15.024   4
   1  -8  -1 393.994  14.985   4
   1  -8  -1 395.240  13.783   3
  -1  -8   1 403.663  12.936   3
  -1   8   1 399.737  16.094   2
  -1   8   1 409.642  13.348   1
   1   8  -1 388.114  14.551   1
   1   8  -1 426.526  17.362   2
   0  -8   1 549.271  19.171   4
   0  -8  -1 561.612  17.556   3
   0  -8   1 532.127  17.555   3
   0  -8  -1 530.158  19.070   4
   0   8  -1 545.051  20.866   2
   0   8  -1 539.951  18.533   1
   0   8   1 548.022  20.861   2
   0   8   1 553.688  18.341   1
  -1  -8  -1 183.782   8.371   4
  -1  -8  -1 185.018   6.508   3
   1  -8   1 183.502   8.233   4
   1  -8   1 179.627   7.472   3
   1   8   1 196.316   7.831   1
  -1   8  -1 185.952   7.122   1
   1   8   1 179.411  10.019   2
  -1   8  -1 174.992   9.178   2
   2  -8   1 54.5757  4.2264   4
   2  -8   1 41.2098  3.2338   3
  -2  -8  -1 46.1107  3.7761   4
   2   8   1 40.0505  3.4691   1
   2   8   1 47.0522  5.3227   2
  -2   8  -1 47.7040  4.4712   2
  -2   8  -1 43.2386  2.7476   1
   3  -8   1 2.36389 1.34533   3
   3  -8   1 1.65636 1.55717   4
  -3  -8  -1 1.20481 1.15565   4
   3   8   1 5.11695 2.38765   2
  -3   8  -1 -0.4673  1.2267   2
   3   8   1 -0.0480  1.0898   1
  -3   8  -1 2.75592 1.27522   1
  -4  -8  -1 24.7449  3.3260   4
   4  -8   1 35.9027  3.8462   4
   4  -8   1 23.4377  3.1249   3
   4   8   1 27.4948  4.5816   2
   4   8   1 26.3493  3.4306   1
  -4   8  -1 27.2900  4.2814   2
  -5  -8  -1 14.7371  2.9069   4
   5  -8   1 25.1437  3.4540   3
  -5   8  -1 17.9071  3.9328   2
   5   8   1 16.0882  4.1518   2
   5   8   1 17.4297  3.2463   1
  -6  -8  -1 1.84875 1.90257   4
   6  -8   1 -2.2048  1.2156   3
   6   8   1 2.89082 2.29493   1
  -6   8  -1 0.30779 2.15369   2
   6   8   1 5.66296 3.26748   2
   7  -8   1 0.69667 1.69882   3
  -7  -8  -1 0.37010 2.09729   4
  -7   8  -1 2.15055 2.90552   2
   7   8   1 0.64074 3.05933   2
   7   8   1 1.19811 2.23833   1
  -7  -9   1 4.94040 2.99277   4
   7  -9  -1 14.0917  3.3800   3
   7   9  -1 7.66267 3.08918   1
   7   9  -1 6.32396 3.81287   2
  -7   9   1 5.61475 3.57359   2
  -6  -9   1 24.0918  4.0474   4
   6  -9  -1 26.1776  3.8820   3
   6   9  -1 20.7161  4.9767   2
  -6   9   1 20.7291  4.4714   2
   6   9  -1 23.4070  4.1921   1
  -5  -9   1 3.66410 2.30308   4
   5  -9  -1 10.2724  2.6378   3
   5  -9  -1 12.0282  3.0239   4
   5   9  -1 5.61197 2.34728   1
   5   9  -1 7.72665 3.21065   2
  -5   9   1 10.5147  3.2775   2
  -4  -9   1 11.6299  2.7007   4
   4  -9  -1 10.5242  2.3831   3
   4  -9  -1 12.5331  3.0905   4
   4   9  -1 14.5996  2.9218   1
   4   9  -1 14.5920  3.9123   2
  -4   9   1 16.1661  3.4398   2
  -3  -9   1 39.1466  4.1566   4
   3  -9  -1 42.3882  3.7223   3
   3  -9  -1 38.9534  4.4989   4
   3   9  -1 38.9639  3.8185   1
   3   9  -1 40.6507  5.5126   2
  -3   9   1 43.2400  4.7053   2
   2  -9  -1 25.7504  2.6794   3
  -2  -9   1 22.8823  3.0741   4
  -2  -9   1 24.6311  1.5519   3
   2  -9  -1 27.7161  3.5581   4
   2   9  -1 23.4411  4.4195   2
   2   9  -1 24.8118  2.8152   1
  -2   9   1 23.1888  3.4120   2
   1  -9  -1 24.8313  2.3193   3
   1  -9  -1 20.4904  2.8247   4
  -1  -9   1 21.2898  1.8043   3
  -1  -9   1 23.4027  2.9885   4
   1   9  -1 20.8434  3.9066   2
  -1   9   1 23.4445  1.7926   1
  -1   9   1 19.6007  3.1647   2
   1   9  -1 24.1764  2.4822   1
   0  -9  -1 202.697   7.696   3
   0  -9  -1 195.552   9.079   4
   0  -9   1 188.763   8.962   4
   0  -9   1 203.493   7.801   3
   0   9  -1 204.821  10.513   2
   0   9  -1 200.947   8.171   1
   0   9   1 211.929   7.997   1
   0   9   1 204.263  10.444   2
   1  -9   1 628.685  20.923   3
   1  -9   1 626.265  22.182   4
  -1  -9  -1 613.521  22.251   4
  -1  -9  -1 656.210  19.808   3
  -1   9  -1 625.023  21.165   1
   1   9   1 670.901  25.376   2
   1   9   1 639.121  21.920   1
  -1   9  -1 627.966  23.967   2
   2  -9   1 432.620  15.681   3
  -2  -9  -1 428.898  16.676   4
   2  -9   1 435.413  16.952   4
  -2   9  -1 453.499  15.029   1
   2   9   1 447.418  16.524   1
   2   9   1 431.603  19.480   2
  -2   9  -1 420.477  17.871   2
   3  -9   1 676.728  25.418   4
   3  -9   1 719.984  24.069   3
  -3  -9  -1 719.807  24.931   4
   3   9   1 657.748  27.913   2
   3   9   1 702.078  25.208   1
  -3   9  -1 701.242  26.774   2
   4  -9   1 77.5865  6.0618   4
   4  -9   1 85.3408  5.7091   3
  -4  -9  -1 77.7349  5.7358   4
  -4   9  -1 87.7013  7.0285   2
   4   9   1 76.8247  5.7621   1
   4   9   1 72.4268  7.3779   2
  -5  -9  -1 66.3749  5.5645   4
   5  -9   1 69.9482  5.5347   3
   5   9   1 69.3024  5.8826   1
   5   9   1 74.7938  7.5948   2
  -5   9  -1 69.1277  6.9417   2
  -6  -9  -1 6.65350 2.50173   4
   6  -9   1 5.91931 2.43423   3
  -6   9  -1 7.86072 3.57978   2
   6   9   1 8.90293 2.93213   1
   6   9   1 9.47243 4.11205   2
  -6 -10   1 5.59590 2.68162   4
   6 -10  -1 4.73093 2.24810   3
   6  10  -1 11.6066  3.3012   1
   6  10  -1 8.04755 4.04210   2
  -6  10   1 5.93391 3.25466   2
  -5 -10   1 147.410   9.000   4
   5 -10  -1 144.801   8.458   3
   5 -10  -1 140.838   9.449   4
  -5  10   1 137.801   9.817   2
   5  10  -1 147.208   9.136   1
   5  10  -1 150.975  11.102   2
  -4 -10   1 129.195   8.133   4
   4 -10  -1 127.579   8.862   4
   4 -10  -1 136.628   7.731   3
  -4  10   1 133.587   8.999   2
   4  10  -1 141.182   8.252   1
   4  10  -1 146.274  10.630   2
   3 -10  -1 521.034  18.283   3
  -3 -10   1 492.156  19.272   4
   3 -10  -1 509.363  20.224   4
  -3  10   1 479.052  20.387   2
   3  10  -1 500.820  19.180   1
   3  10  -1 442.359  22.161   2
  -2 -10   1 250.843  11.341   4
   2 -10  -1 238.957  10.153   3
   2 -10  -1 246.975  11.708   4
   2  10  -1 245.029  10.715   1
   2  10  -1 264.817  14.536   2
  -2  10   1 244.524  12.134   2
   1 -10  -1 316.767  12.075   3
  -1 -10   1 335.802  11.233   3
   1 -10  -1 335.323  13.736   4
  -1 -10   1 350.927  13.856   4
   1  10  -1 323.140  15.867   2
   1  10  -1 340.209  12.873   1
  -1  10   1 311.948  11.447   1
  -1  10   1 326.358  14.679   2
   0 -10  -1 39.6666  2.9105   3
   0 -10  -1 41.9736  3.9019   4
   0 -10   1 46.9362  4.1102   4
   0 -10   1 37.7007  2.8595   3
   0  10  -1 42.3613  3.1049   1
   0  10   1 41.9385  4.8009   2
   0  10   1 43.2768  3.0038   1
   0  10  -1 39.9475  4.8387   2
  -1 -10  -1 53.9963  2.9711   3
  -1 -10  -1 50.0587  4.2681   4
   1 -10   1 52.6180  3.6239   3
   1 -10   1 51.4131  4.3455   4
  -1  10  -1 56.1794  3.2941   1
   1  10   1 50.1916  5.8977   2
  -1  10  -1 50.0796  4.9468   2
   1  10   1 54.7119  3.7561   1
   2 -10   1 24.5848  2.7796   3
   2 -10   1 19.4927  3.2644   4
  -2 -10  -1 26.8863  3.4900   4
  -2  10  -1 18.3451  3.4513   2
   2  10   1 25.6204  4.7288   2
   2  10   1 25.1350  2.9321   1
   3 -10   1 2.11596 1.35960   3
   3 -10   1 0.99055 1.90988   4
  -3 -10  -1 0.36464 1.39941   4
   3  10   1 -0.1058  1.3794   1
  -3  10  -1 0.27567 1.64299   2
   3  10   1 1.64830 2.46556   2
   4 -10   1 24.3678  4.1220   4
  -4 -10  -1 22.2034  3.5044   4
   4 -10   1 22.0167  3.2272   3
  -4  10  -1 19.0933  4.0586   2
   4  10   1 21.2042  3.3884   1
   4  10   1 18.7916  4.8500   2
  -5 -10  -1 0.77833 1.80312   4
   5 -10   1 1.66471 1.61167   3
   5  10   1 -0.8945  1.8554   1
   5  10   1 2.13973 3.10424   2
  -5  10  -1 3.07405 2.57835   2
   6 -10   1 -1.1808  1.8077   3
  -6 -10  -1 1.70629 2.26041   4
   6  10   1 2.72726 2.38514   1
   6  10   1 4.18104 3.38823   2
  -6  10  -1 3.50879 2.95057   2
   6 -11  -1 -0.4936  1.7851   3
  -6 -11   1 3.56028 2.64655   4
  -6  11   1 1.42202 2.97045   2
   6  11  -1 3.72119 2.85680   1
   6  11  -1 0.91790 3.83394   2
   5 -11  -1 5.54457 2.33447   3
  -5 -11   1 8.08041 2.93164   4
   5  11  -1 5.61080 2.70389   1
   5  11  -1 4.00663 3.83612   2
  -5  11   1 8.64001 3.35005   2
   4 -11  -1 1.21759 2.67056   4
  -4 -11   1 3.25457 2.03574   4
   4 -11  -1 2.82673 1.75662   3
  -4  11   1 2.40975 2.36151   2
   4  11  -1 2.64727 3.30416   2
   4  11  -1 2.12156 2.13349   1
   3 -11  -1 9.66909 3.04246   4
   3 -11  -1 7.34305 2.26590   3
  -3 -11   1 8.32829 2.51138   4
   3  11  -1 6.07144 3.69731   2
   3  11  -1 7.57784 2.43845   1
  -3  11   1 8.63753 2.82644   2
   2 -11  -1 1.11994 1.35374   3
   2 -11  -1 5.70336 2.19970   4
  -2 -11   1 2.79402 1.70780   4
   2  11  -1 5.24496 1.88277   1
  -2  11   1 2.29485 2.07278   2
   2  11  -1 6.28176 3.21427   2
  -1 -11   1 21.8645  2.0647   3
   1 -11  -1 16.5323  2.2567   3
   1 -11  -1 17.1793  3.0090   4
  -1 -11   1 22.7680  3.3346   4
   1  11  -1 16.9804  4.1826   2
   1  11  -1 20.2538  2.5226   1
  -1  11   1 18.2532  3.5394   2
   0 -11  -1 6.45408 2.10866   4
   0 -11  -1 8.78813 1.61834   3
   0 -11   1 8.14738 1.61163   3
   0 -11   1 4.93960 1.97211   4
   0  11   1 10.8825  3.1404   2
   0  11  -1 11.7892  3.0422   2
   0  11   1 12.2691  1.7955   1
   0  11  -1 12.2458  1.9640   1
   1 -11   1 29.2404  3.7025   4
   1 -11   1 30.3437  2.9097   3
  -1 -11  -1 34.0470  2.4398   3
  -1 -11  -1 27.9498  3.5764   4
  -1  11  -1 30.0432  2.7223   1
   1  11   1 32.4737  5.1912   2
  -1  11  -1 32.6161  4.4088   2
   1  11   1 36.8866  3.2237   1
  -2 -11  -1 77.6997  5.7625   4
   2 -11   1 82.8471  6.1683   4
   2 -11   1 69.7821  4.8465   3
   2  11   1 76.7369  5.1338   1
  -2  11  -1 77.6271  6.5401   2
   2  11   1 68.0162  7.6165   2
   3 -11   1 17.4469  3.7160   4
   3 -11   1 19.8947  2.9971   3
  -3 -11  -1 20.0726  3.3622   4
  -3  11  -1 18.1512  3.8215   2
   3  11   1 19.0044  3.1159   1
   3  11   1 14.5954  4.6050   2
   4 -11   1 71.0445  5.4231   3
  -4 -11  -1 60.6060  5.4496   4
   4 -11   1 47.3647  5.8450   4
   4  11   1 56.1312  5.2575   1
  -4  11  -1 68.6867  6.6582   2
   4  11   1 55.5411  7.7531   2
  -5 -11  -1 10.5358  3.1370   4
   5 -11   1 7.92279 2.47959   3
   5  11   1 10.7927  4.7428   2
  -5  11  -1 6.09861 3.05121   2
   5  11   1 10.5178  3.0132   1
  -6 -11  -1 4.22229 2.66802   4
   6 -11   1 6.42063 2.63981   3
   6  11   1 9.92133 4.64216   2
   6  11   1 4.33615 2.73202   1
  -6  11  -1 4.67167 3.35573   2
  -5 -12   1 100.714   7.887   4
   5 -12  -1 118.358   7.763   3
   5  12  -1 112.358   8.140   1
   5  12  -1 106.162  11.008   2
  -5  12   1 104.915   8.917   2
   4 -12  -1 149.924   8.337   3
  -4 -12   1 132.228   8.643   4
   4 -12  -1 133.969  10.074   4
   4  12  -1 137.243   8.459   1
  -4  12   1 136.183   9.733   2
   4  12  -1 112.041  11.091   2
   3 -12  -1 122.496   7.096   3
   3 -12  -1 123.527   8.822   4
  -3 -12   1 107.963   7.631   4
  -3  12   1 120.622   8.605   2
   3  12  -1 101.159  10.364   2
   3  12  -1 123.335   7.454   1
  -2 -12   1 24.5221  3.7565   4
   2 -12  -1 22.5120  2.9810   3
   2 -12  -1 28.1128  4.2409   4
  -2  12   1 23.2502  4.1849   2
   2  12  -1 13.8577  4.5621   2
   2  12  -1 22.5532  3.1365   1
   1 -12  -1 15.7259  2.3120   3
   1 -12  -1 15.1087  3.1701   4
  -1 -12   1 15.4031  3.1144   4
  -1  12   1 17.4296  3.6697   2
   1  12  -1 9.70480 2.21665   1
   1  12  -1 16.0080  4.3730   2
   0 -12  -1 14.4012  2.0430   3
   0 -12   1 11.8041  2.7541   4
   0 -12  -1 14.6219  2.9267   4
   0 -12   1 10.2493  1.9090   3
   0  12   1 12.5528  3.3434   2
   0  12  -1 14.2733  3.6123   2
   0  12  -1 13.7743  2.2015   1
   1 -12   1 2.44378 1.43111   3
  -1 -12  -1 2.27072 1.62068   4
   1 -12   1 4.11805 2.07135   4
  -1  12  -1 0.11055 1.78343   2
   1  12   1 1.54595 2.45536   2
   1  12   1 2.48422 1.59635   1
  -2 -12  -1 3.54883 1.92165   4
   2 -12   1 3.34764 2.11897   4
   2 -12   1 4.28776 1.67604   3
   2  12   1 4.75808 1.84997   1
   2  12   1 3.23339 2.83681   2
  -2  12  -1 5.66876 2.47731   2
   3 -12   1 9.59963 3.44250   4
   3 -12   1 9.82567 2.48246   3
  -3 -12  -1 6.22302 2.40296   4
   3  12   1 17.0177  3.1152   1
   3  12   1 9.69670 4.04349   2
  -3  12  -1 7.37857 2.86166   2
  -4 -12  -1 10.3557  3.1050   4
   4 -12   1 12.1288  2.8926   3
  -4  12  -1 15.9862  4.0210   2
   4  12   1 10.2757  3.0160   1
   4  12   1 13.8606  5.3775   2
   5 -12   1 43.0282  4.9567   3
  -5 -12  -1 33.2045  4.5800   4
  -5  12  -1 22.7272  5.2681   2
   5  12   1 28.0982  4.3623   1
   5  12   1 28.3797  6.7519   2
   5 -13  -1 115.392   7.902   3
  -5 -13   1 96.8733  7.9672   4
   5  13  -1 110.237   8.138   1
  -5  13   1 111.516   9.372   2
   5  13  -1 102.445  11.761   2
   4 -13  -1 130.229  10.418   4
  -4 -13   1 131.176   8.905   4
   4 -13  -1 145.232   8.425   3
   4  13  -1 133.548   8.511   1
   4  13  -1 126.118  12.396   2
  -4  13   1 123.662   9.604   2
  -3 -13   1 253.961  12.903   4
   3 -13  -1 278.071  14.401   4
   3 -13  -1 273.256  11.993   3
   3  13  -1 275.840  12.616   1
   3  13  -1 230.521  16.628   2
  -3  13   1 235.353  13.688   2
   2 -13  -1 118.976   8.369   4
  -2 -13   1 112.102   7.680   4
   2 -13  -1 115.281   6.634   3
  -2  13   1 107.158   8.287   2
   2  13  -1 124.306   7.156   1
   2  13  -1 114.992  10.672   2
  -1 -13   1 14.4112  3.3315   4
   1 -13  -1 16.7289  2.5270   3
   1 -13  -1 12.2682  3.0584   4
   1  13  -1 15.1919  2.5240   1
   1  13  -1 12.2524  4.0759   2
  -1  13   1 16.9569  4.0223   2
   0 -13  -1 7.79811 1.77566   3
   0 -13  -1 3.81747 1.92624   4
   0 -13   1 4.93332 1.63889   3
   0 -13   1 12.1139  2.9247   4
   0  13  -1 6.82569 2.89025   2
   0  13   1 4.93084 2.75780   2
  -1 -13  -1 184.361  10.034   4
   1 -13   1 189.676  10.292   4
   1 -13   1 182.839   8.514   3
   1  13   1 199.280   8.900   1
   1  13   1 184.134  12.372   2
  -1  13  -1 183.857  11.370   2
  -2 -13  -1 145.782   8.998   4
   2 -13   1 158.269   8.115   3
   2 -13   1 161.128   9.847   4
   2  13   1 154.363   8.174   1
  -2  13  -1 142.465   9.925   2
   2  13   1 166.810  12.287   2
   3 -13   1 175.881  11.317   4
   3 -13   1 177.346   9.142   3
  -3 -13  -1 158.176   9.588   4
   3  13   1 174.912  13.560   2
   3  13   1 167.876   9.175   1
  -3  13  -1 161.677  10.933   2
  -4 -13  -1 28.4626  4.2542   4
   4 -13   1 18.8603  3.5414   3
  -4  13  -1 19.6630  4.5962   2
   4  13   1 20.8000  3.7932   1
   4  13   1 26.0223  7.1837   2
   5 -13   1 5.96638 2.60005   3
  -5 -13  -1 4.89130 2.87361   4
  -5  13  -1 2.36657 2.79812   2
   5  13   1 9.32482 5.44363   2
   5  13   1 3.14157 2.55612   1
   4 -14  -1 20.7597  3.6765   3
   4 -14  -1 19.3484  5.3809   4
  -4 -14   1 20.8040  4.2330   4
   4  14  -1 20.5924  7.0604   2
   4  14  -1 26.9193  4.2018   1
  -4  14   1 16.2944  4.5290   2
   3 -14  -1 15.0252  3.0595   3
   3 -14  -1 10.9998  3.6559   4
  -3 -14   1 12.9483  3.4533   4
   3  14  -1 16.0404  3.4092   1
   3  14  -1 13.3377  5.5010   2
  -3  14   1 9.71332 3.53080   2
   2 -14  -1 87.5371  5.8633   3
  -2 -14   1 89.1953  6.8256   4
   2 -14  -1 84.7174  7.3160   4
  -2  14   1 79.3675  7.3715   2
   2  14  -1 83.2913  6.0728   1
   2  14  -1 80.2151  9.7373   2
   1 -14  -1 48.6790  5.3392   4
  -1 -14   1 52.1599  5.1481   4
   1 -14  -1 51.0211  4.0239   3
  -1  14   1 43.7484  5.9240   2
   1  14  -1 40.6363  6.8509   2
   1  14  -1 36.6951  3.9222   1
   0 -14   1 127.231   8.146   4
   0 -14  -1 124.306   8.110   4
   0  14  -1 114.542   9.314   2
   0  14   1 106.226   8.949   2
  -1 -14  -1 49.9999  5.2418   4
   1 -14   1 51.1714  4.2288   3
   1 -14   1 49.2158  5.4748   4
  -1  14  -1 51.5349  6.2981   2
   1  14   1 42.1266  6.6109   2
   2 -14   1 61.5046  4.8879   3
   2 -14   1 52.4368  6.0078   4
  -2 -14  -1 51.8554  5.5012   4
   2  14   1 51.5917  7.7314   2
   2  14   1 41.9163  4.3686   1
  -2  14  -1 47.5442  5.9371   2
   3 -14   1 2.10305 2.99096   4
   3 -14   1 1.27792 1.91100   3
  -3 -14  -1 0.88828 2.11464   4
   3  14   1 0.54462 3.70665   2
  -3  14  -1 -0.9210  2.2724   2
   3  14   1 0.65763 1.96012   1
   4 -14   1 1.01741 2.01270   3
  -4 -14  -1 0.93220 2.11994   4
   4  14   1 1.50676 2.45831   1
  -4  14  -1 3.69156 3.01326   2
   4  14   1 3.77057 5.29490   2
   3 -15  -1 15.5100  3.2355   3
  -3 -15   1 16.8079  3.8224   4
   3 -15  -1 16.4541  4.7024   4
   3  15  -1 20.2271  3.7744   1
   3  15  -1 17.1893  6.3912   2
  -3  15   1 6.62873 3.21729   2
   2 -15  -1 18.2270  3.1312   3
   2 -15  -1 21.1239  4.5455   4
  -2 -15   1 19.6999  3.9151   4
  -2  15   1 11.8794  3.5248   2
   2  15  -1 10.1893  2.9299   1
   2  15  -1 22.2174  6.2305   2
  -1 -15   1 0.88937 2.01194   4
   1 -15  -1 2.63210 2.39921   4
   1  15  -1 -1.2344  3.0869   2
  -1  15   1 0.51068 2.47946   2
   0 -15  -1 13.7700  3.3810   4
   0 -15   1 12.0881  3.1436   4
   0  15   1 12.2066  4.0742   2
   0  15  -1 10.3073  3.9590   2
   1 -15   1 15.7598  3.9039   4
   1 -15   1 9.59239 2.34971   3
  -1 -15  -1 16.4918  3.5436   4
  -1  15  -1 11.0770  3.8035   2
   1  15   1 29.6555  6.0564   2
   2 -15   1 40.4950  4.3431   3
   2 -15   1 42.1567  5.7825   4
  -2 -15  -1 38.2239  5.1318   4
  -2  15  -1 41.5197  6.0506   2
   2  15   1 34.2603  7.0320   2
  -3 -15  -1 12.2107  3.4123   4
   3 -15   1 12.0053  4.4327   4
   3 -15   1 9.95885 2.96750   3
  -3  15  -1 14.5816  4.2612   2
   3  15   1 8.58569 2.98624   1
   3  15   1 6.32663 4.59604   2
   2 -16  -1 7.74935 3.53472   4
   2 -16  -1 4.84452 2.27691   3
  -2 -16   1 3.47153 2.66171   4
   2  16  -1 5.53905 4.76289   2
  -2  16   1 7.89360 3.48352   2
  -1 -16   1 12.9444  3.7298   4
   1 -16  -1 15.7090  4.0639   4
   1  16  -1 9.72985 4.41006   2
  -1  16   1 19.3934  4.9408   2
   0 -16  -1 63.5868  6.2841   4
   0 -16   1 69.7004  6.4641   4
   0  16   1 56.4398  7.4715   2
   0  16  -1 59.8307  7.8366   2
   1 -16   1 24.4126  4.6462   4
  -1 -16  -1 20.6288  4.1412   4
   1  16   1 23.2748  6.0786   2
  -1  16  -1 18.8337  4.7621   2
   2 -16   1 53.7131  4.9884   3
  -2 -16  -1 44.1275  5.6624   4
   2 -16   1 49.5857  6.5353   4
  -2  16  -1 39.6963  6.2448   2
   2  16   1 39.6764  7.7298   2
   8   0  -2 26.3418  4.5197   2
  -8   0   2 41.7563  5.8427   1
  -7   0   2 54.6270  5.1511   4
   7   0  -2 41.5786  4.8287   2
   7   0  -2 48.9540  4.9811   1
   7   0  -2 45.9386  4.1786   3
   6   0  -2 29.9050  3.2685   4
   6   0  -2 30.3678  3.1470   3
   6   0  -2 34.2440  3.8150   1
   6   0  -2 32.5299  3.8926   2
   5   0  -2 0.18926 1.07563   2
   5   0  -2 1.18436 1.19239   1
   5   0  -2 1.02393 0.93296   4
   5   0  -2 0.07159 0.79999   3
   4   0  -2 431.569  16.061   1
   4   0  -2 443.619  16.111   2
   4   0  -2 451.789  15.397   4
   4   0  -2 405.468  14.638   3
   3   0  -2 455.231  15.660   4
   3   0  -2 467.916  16.200   2
   3   0  -2 466.977  15.170   3
   3   0  -2 466.026  16.327   1
   2   0  -2 4844.29  145.53   4
   2   0  -2 5032.37  149.42   2
   2   0  -2 4883.11  142.90   3
   2   0  -2 4886.86  151.91   1
   1   0  -2 1394.23   44.40   2
  -1   0   2 1455.27   42.74   3
   1   0  -2 1474.44   43.39   4
   0   0  -2 1176.73   36.54   1
   0   0  -2 1116.25   34.47   4
   0   0   2 1151.53   34.21   3
   1   0   2 62.5617  2.9773   2
   1   0   2 67.9523  2.6575   3
  -2   0  -2 737.621  22.468   4
   2   0   2 731.914  22.396   3
  -3   0  -2 1830.20   54.14   4
  -3   0  -2 1762.55   57.97   1
   3   0   2 1770.45   57.05   2
   3   0   2 1817.50   53.55   3
  -4   0  -2 1613.43   48.96   4
   4   0   2 1585.05   52.13   2
  -4   0  -2 1605.27   53.01   1
   4   0   2 1598.19   48.46   3
   5   0   2 829.339  26.779   3
   5   0   2 796.549  29.528   2
  -5   0  -2 819.902  30.173   1
  -5   0  -2 857.324  26.926   4
   6   0   2 306.341  12.104   3
   6   0   2 290.453  14.148   2
  -6   0  -2 301.981  14.455   1
   7   0   2 12.3623  3.4522   2
  -7   0  -2 15.5293  3.7514   1
   8   0   2 6.43202 3.21345   2
  -8   0  -2 5.48151 3.10823   1
  -8  -1   2 62.7342  6.9424   1
   8  -1  -2 54.3158  6.0550   2
  -8   1   2 49.5416  6.1783   1
   8   1  -2 56.8969  6.1197   2
   7  -1  -2 4.38323 2.23595   2
   7  -1  -2 1.40274 1.47087   3
  -7  -1   2 2.71647 2.19840   4
   7  -1  -2 1.46518 1.61260   4
  -7   1   2 2.37221 2.22359   1
   7   1  -2 2.69100 2.04727   1
   7   1  -2 1.33359 1.77567   2
   6  -1  -2 17.3168  2.9219   1
   6  -1  -2 14.7877  2.5134   4
   6  -1  -2 14.4843  2.8380   2
   6  -1  -2 16.4054  2.5027   3
  -6  -1   2 18.5657  3.1483   4
   6   1  -2 18.4503  3.0558   1
   6   1  -2 16.2568  2.3171   3
   6   1  -2 16.8204  2.9944   2
   5  -1  -2 71.5627  4.5379   4
   5  -1  -2 68.3644  4.4379   3
   5  -1  -2 70.0320  5.0160   2
   5  -1  -2 70.9308  4.8169   1
   5   1  -2 70.9725  5.0701   1
   5   1  -2 71.9785  4.1903   3
   5   1  -2 70.3414  4.5740   4
   5   1  -2 76.4872  5.1272   2
   4  -1  -2 212.462   9.140   1
   4  -1  -2 221.054   9.439   2
   4  -1  -2 221.355   8.976   4
   4  -1  -2 223.735   8.705   3
   4   1  -2 220.125   8.950   4
   4   1  -2 216.480   8.312   3
   4   1  -2 224.852   9.394   2
   4   1  -2 213.559   9.399   1
   3  -1  -2 903.674  29.595   1
   3  -1  -2 906.529  29.518   2
   3  -1  -2 898.426  28.640   4
   3  -1  -2 915.035  28.111   3
   3   1  -2 919.207  30.077   1
   3   1  -2 881.391  27.651   3
   3   1  -2 882.485  28.669   4
   3   1  -2 930.083  29.469   2
   2  -1  -2 946.424  29.903   4
   2  -1  -2 979.929  29.384   3
   2  -1  -2 949.634  30.572   2
   2  -1  -2 966.435  30.811   1
  -2  -1   2 980.369  29.267   3
   2   1  -2 948.445  31.191   1
   2   1  -2 951.704  29.904   4
   2   1  -2 993.434  30.467   2
   1  -1  -2 838.454  26.619   1
   1  -1  -2 849.639  25.369   3
  -1  -1   2 825.395  25.453   3
   1  -1  -2 828.621  25.875   4
   1   1  -2 824.481  26.901   1
   1   1  -2 827.198  25.814   4
  -1   1   2 891.498  26.518   2
   1   1  -2 846.518  26.258   2
   0  -1  -2 8.51749 1.11153   1
   0  -1   2 11.6314  1.0501   3
   0  -1   2 8.70316 0.78107   2
   0   1   2 15.7442  1.2276   2
   0   1  -2 11.6843  0.8349   4
   0   1  -2 10.3149  1.1981   1
   0   1   2 15.2506  1.1488   3
   1  -1   2 3.90566 0.80147   2
  -1  -1  -2 3.59933 0.55575   4
   1  -1   2 5.28954 0.72271   3
  -1  -1  -2 3.94299 0.84065   1
  -1   1  -2 4.96320 0.97737   1
   1   1   2 6.44869 0.90077   2
   1   1   2 4.47172 0.58354   3
   2  -1   2 557.741  17.184   3
   2  -1   2 544.087  18.552   2
   2  -1   2 503.554  16.578   4
  -2  -1  -2 578.125  17.187   4
  -2  -1  -2 548.298  18.942   1
   2   1   2 545.642  16.714   3
  -3  -1  -2 729.817  25.360   1
   3  -1   2 753.417  24.971   2
   3  -1   2 666.776  22.243   4
   3  -1   2 731.693  22.940   3
  -3  -1  -2 746.719  22.928   4
  -3   1  -2 727.117  25.114   1
   3   1   2 733.971  22.454   3
   4  -1   2 129.697   7.350   2
   4  -1   2 141.788   6.346   3
  -4  -1  -2 144.182   6.115   4
  -4  -1  -2 142.985   7.710   1
   4   1   2 140.316   5.919   3
  -4   1  -2 140.070   7.440   1
  -4   1  -2 148.380   5.975   4
  -5  -1  -2 146.326   6.593   4
  -5  -1  -2 139.635   8.379   1
   5  -1   2 126.658   7.907   2
   5  -1   2 134.301   6.624   3
  -5   1  -2 149.479   6.409   4
  -5   1  -2 147.793   8.256   1
   5   1   2 130.595   7.891   2
   5   1   2 131.914   6.252   3
  -6  -1  -2 3.39204 2.34434   1
  -6  -1  -2 4.94009 1.64840   4
   6  -1   2 9.04485 2.63345   2
   6  -1   2 7.79966 1.97716   3
   6   1   2 10.0171  2.7850   2
   6   1   2 3.99902 1.54396   3
  -6   1  -2 3.89822 2.27157   1
  -7  -1  -2 13.5270  3.6027   1
   7  -1   2 10.2610  3.2196   2
   7  -1   2 10.9011  2.5050   3
  -7   1  -2 13.7730  3.5931   1
   7   1   2 15.0801  3.5687   2
   8  -1   2 45.6950  6.0351   2
  -8  -1  -2 45.7631  6.3502   1
   8   1   2 45.1414  6.1724   2
   8  -2  -2 3.15862 2.40141   2
   8  -2  -2 2.73047 1.90175   3
  -8  -2   2 1.41361 2.58227   1
   8   2  -2 0.08565 2.22983   2
  -8   2   2 -0.1460  2.6958   2
   8   2  -2 3.02316 2.39088   1
  -7  -2   2 6.79131 2.65921   4
   7  -2  -2 7.05666 2.18166   4
   7  -2  -2 8.01732 2.63157   2
   7  -2  -2 8.93196 2.38629   3
   7   2  -2 10.1683  2.9059   1
   7   2  -2 10.4163  2.8876   2
  -7   2   2 3.88896 2.51247   1
   6  -2  -2 37.0674  3.5734   4
   6  -2  -2 38.5706  3.7569   3
   6  -2  -2 35.3439  4.1344   2
  -6  -2   2 40.6600  4.3145   4
   6   2  -2 42.2252  4.2921   2
  -6   2   2 37.5303  4.2058   1
   6   2  -2 37.8603  4.2246   1
   6   2  -2 41.3297  3.3947   3
   5  -2  -2 35.1930  3.2926   1
  -5  -2   2 31.8121  3.5826   4
   5  -2  -2 37.8779  3.2799   3
   5  -2  -2 31.8762  3.5262   2
   5  -2  -2 34.9989  3.1829   4
   5   2  -2 32.2171  3.5584   1
   5   2  -2 32.7343  3.5370   2
   5   2  -2 30.5265  2.6866   3
   4  -2  -2 142.345   6.531   4
   4  -2  -2 130.571   6.869   2
   4  -2  -2 142.395   6.535   1
  -4  -2   2 147.823   7.244   4
   4  -2  -2 143.226   6.480   3
   4   2  -2 146.183   7.197   1
   4   2  -2 133.985   6.821   2
   4   2  -2 140.780   5.854   3
   3  -2  -2 95.2437  4.4573   1
   3  -2  -2 100.041   4.664   3
   3  -2  -2 98.9470  4.7126   4
  -3  -2   2 100.862   4.335   3
   3  -2  -2 90.5925  4.8498   2
   3   2  -2 92.7659  4.7520   2
   3   2  -2 98.2444  5.0617   1
   3   2  -2 95.8566  4.7414   4
   2  -2  -2 36.7149  1.9125   1
   2  -2  -2 33.1449  2.2755   4
  -2  -2   2 34.6013  2.0323   3
   2  -2  -2 34.5435  2.2003   3
   2   2  -2 32.7693  2.3584   1
   2   2  -2 35.7979  2.1661   2
  -2   2   2 36.1213  2.4830   2
   2   2  -2 32.7644  2.2145   4
   1  -2  -2 50.4259  2.7024   4
   1  -2  -2 48.6412  2.5044   3
  -1  -2   2 54.7703  2.5012   3
  -1  -2   2 50.9768  2.7726   4
   1   2  -2 45.3762  2.6091   1
   1   2  -2 50.8004  2.5080   2
  -1   2   2 62.8255  2.9080   2
   0  -2   2 48.6999  2.3596   4
   0  -2  -2 47.5446  2.3714   1
   0  -2  -2 46.7580  2.4893   4
   0  -2   2 50.1474  2.3694   3
   0   2  -2 43.8061  2.5948   1
   0   2   2 44.9156  2.2896   3
   0   2   2 52.7530  2.8056   2
   0   2  -2 47.5647  2.4996   2
   1  -2   2 1020.10   30.70   3
  -1  -2  -2 1046.17   31.14   4
   1  -2   2 1006.78   32.26   2
   1   2   2 989.729  32.418   2
   1   2   2 983.982  32.552   1
  -1   2  -2 1068.20   33.22   1
   2  -2   2 186.674   6.115   4
  -2  -2  -2 190.199   6.846   4
   2  -2   2 182.985   7.670   2
   2  -2   2 182.293   6.880   3
  -2   2  -2 191.918   7.743   1
   2   2   2 182.855   6.084   3
   2   2   2 180.397   7.492   1
   3  -2   2 237.065   8.309   4
   3  -2   2 250.885   9.299   3
  -3  -2  -2 262.589   9.178   4
   3  -2   2 254.786  10.508   2
   3   2   2 249.128   8.410   3
  -3   2  -2 264.431  10.418   1
   3   2   2 237.980  10.265   2
   3   2   2 244.433  10.119   1
   4  -2   2 116.386   5.572   3
   4  -2   2 107.346   6.417   2
  -4  -2  -2 112.781   5.299   4
   4  -2   2 99.3785  4.4303   4
   4   2   2 111.282   4.744   3
  -4   2  -2 117.453   6.446   1
   4   2   2 102.077   5.986   1
   5  -2   2 30.6972  2.9823   3
   5  -2   2 27.6070  3.6567   2
  -5  -2  -2 32.1690  2.9383   4
  -5  -2  -2 30.3671  3.9446   1
   5  -2   2 21.8316  2.0976   4
   5   2   2 27.8714  3.6605   2
   5   2   2 25.8082  2.4418   3
  -5   2  -2 24.4550  3.4157   1
  -6  -2  -2 4.92465 2.06464   1
   6  -2   2 3.48524 2.06556   2
  -6  -2  -2 5.76492 1.70708   4
   6  -2   2 0.87282 1.22215   3
   6   2   2 1.34095 1.70331   2
  -6   2  -2 0.21925 1.73692   1
   7  -2   2 1.46703 1.93485   2
  -7  -2  -2 -0.3037  2.1923   1
   7  -2   2 5.68881 2.01686   3
   7   2   2 4.41631 2.45989   2
  -7   2  -2 3.74086 2.53428   1
  -8  -2  -2 6.69603 3.58258   1
   8  -2   2 5.02673 2.87552   2
  -8   2  -2 3.66959 3.03709   1
   8   2   2 3.17424 2.45358   2
  -8  -3   2 67.0516  6.6630   4
   8  -3  -2 84.0949  6.5599   3
  -8   3   2 96.0662  8.6344   2
   8   3  -2 88.5058  7.6662   1
   8   3  -2 89.0173  7.5941   2
   7  -3  -2 88.3680  6.1386   3
  -7  -3   2 85.4373  6.6853   4
  -7   3   2 64.8557  6.1200   1
   7   3  -2 80.9923  6.7007   2
   7   3  -2 100.717   7.400   1
  -7   3   2 106.211   8.120   2
   6  -3  -2 208.046   9.950   4
   6  -3  -2 215.820  10.169   3
  -6  -3   2 250.138  11.432   4
   6   3  -2 220.339  11.138   2
  -6   3   2 250.111  11.332   1
  -6   3   2 237.916  12.201   2
   6   3  -2 214.524  11.370   1
   5  -3  -2 1.99834 1.32465   4
   5  -3  -2 2.34491 1.23531   3
  -5  -3   2 1.06527 1.13968   3
  -5  -3   2 1.12774 1.38075   4
  -5   3   2 2.62285 1.50637   1
  -5   3   2 5.50474 2.00294   2
   5   3  -2 1.84454 1.44205   1
   5   3  -2 1.30707 1.35189   2
   4  -3  -2 51.7893  3.6420   4
   4  -3  -2 53.7892  3.4185   1
  -4  -3   2 49.7302  3.1555   3
  -4  -3   2 54.1840  4.0872   4
   4  -3  -2 51.7731  3.5587   3
   4   3  -2 51.1930  3.8578   2
  -4   3   2 54.2288  4.3457   2
   4   3  -2 49.8677  3.9745   1
   3  -3  -2 1324.06   42.72   1
   3  -3  -2 1376.86   42.00   4
   3  -3  -2 1336.59   41.17   3
  -3  -3   2 1319.78   40.40   3
  -3  -3   2 1342.30   42.50   4
  -3   3   2 1367.93   43.70   2
   3   3  -2 1353.47   42.93   2
   3   3  -2 1339.73   43.94   1
   2  -3  -2 2225.36   68.42   4
  -2  -3   2 2394.56   66.72   3
  -2  -3   2 2285.56   68.86   4
   2  -3  -2 2221.65   67.07   3
   2  -3  -2 2203.12   70.35   1
   2   3  -2 2232.84   71.36   1
  -2   3   2 2242.66   70.45   2
   2   3  -2 2302.72   70.02   2
   1  -3  -2 3627.80  107.54   3
  -1  -3   2 3725.79  109.80   4
   1  -3  -2 3552.98  109.72   4
  -1  -3   2 3897.10  107.52   3
   1   3  -2 3677.62  114.32   1
   1   3  -2 3365.76  112.71   2
  -1   3   2 3941.93  112.88   2
   0  -3  -2 2405.75   74.07   4
   0  -3  -2 2504.50   72.46   3
   0  -3   2 2493.55   74.01   4
   0  -3  -2 2439.36   77.13   1
   0  -3   2 2409.33   72.50   3
   0   3  -2 2467.01   77.34   1
   0   3  -2 2532.31   76.38   2
   0   3   2 2577.16   76.65   2
  -1  -3  -2 389.989  12.831   4
   1  -3   2 382.607  12.336   4
   1   3   2 364.748  13.729   2
   1   3   2 398.244  13.310   1
  -1   3  -2 401.279  13.618   1
  -1   3  -2 385.189  13.724   2
   2  -3   2 126.175   4.634   4
  -2  -3  -2 126.645   5.279   4
   2  -3   2 120.457   5.209   3
   2  -3   2 129.389   5.955   2
   2   3   2 124.970   4.119   3
  -2   3  -2 126.363   5.861   1
   2   3   2 121.130   5.941   2
   2   3   2 119.176   5.611   1
   3  -3   2 421.790  15.727   2
   3  -3   2 396.751  14.285   3
   3  -3   2 410.492  13.376   4
  -3  -3  -2 423.304  14.354   4
  -3   3  -2 395.580  15.356   1
   3   3   2 429.069  15.530   1
   3   3   2 409.197  15.611   2
   3   3   2 430.128  12.971   3
  -4  -3  -2 110.958   5.536   4
   4  -3   2 121.192   6.775   2
   4  -3   2 110.065   4.718   4
   4  -3   2 117.856   5.818   3
  -4   3  -2 117.636   6.455   1
   4   3   2 120.448   6.615   1
   4   3   2 109.303   4.619   3
   4   3   2 106.569   6.581   2
   5  -3   2 330.172  12.216   4
   5  -3   2 366.864  15.497   2
   5  -3   2 360.820  13.811   3
  -5  -3  -2 364.223  13.521   4
   5   3   2 370.356  15.262   1
   5   3   2 358.354  15.523   2
  -5   3  -2 363.416  15.216   1
   5   3   2 356.589  12.302   3
   6  -3   2 1.71341 1.73855   2
  -6  -3  -2 0.48393 1.97772   1
   6  -3   2 0.31031 1.31443   3
  -6  -3  -2 0.71349 1.35318   4
  -6   3  -2 -0.2332  1.6473   1
   6   3   2 0.06720 1.39697   2
   7  -3   2 34.4832  4.9146   2
  -7  -3  -2 31.9910  5.2061   1
   7  -3   2 33.3674  4.0170   3
  -7   3  -2 27.0500  4.5300   1
   7   3   2 26.5866  4.5870   2
  -8  -3  -2 10.2101  4.1065   1
   8  -3   2 12.7209  3.8590   2
   8  -3   2 14.2327  3.2508   3
  -8   3  -2 14.8210  4.0984   1
   8   3   2 17.6220  4.3206   2
   8  -4  -2 6.76029 2.68001   3
  -8  -4   2 3.02780 2.55121   4
   8   4  -2 1.11677 2.27781   2
   8   4  -2 2.05819 2.37465   1
  -8   4   2 7.60866 3.76298   2
  -7  -4   2 47.5102  5.2339   4
   7  -4  -2 40.0835  4.3999   3
   7   4  -2 41.3911  4.8990   2
  -7   4   2 39.1548  5.5224   2
   7   4  -2 37.6340  4.9367   1
   6  -4  -2 52.2097  4.4864   4
   6  -4  -2 57.0989  4.7059   3
  -6  -4   2 68.7142  5.6962   4
   6   4  -2 59.4979  5.3835   1
  -6   4   2 56.3709  5.7284   2
   6   4  -2 62.1002  5.3664   2
  -6   4   2 58.0998  4.9188   1
  -5  -4   2 285.127  10.621   3
   5  -4  -2 286.565  11.746   3
  -5  -4   2 308.651  12.866   4
   5  -4  -2 276.031  11.708   4
  -5   4   2 286.107  13.335   2
  -5   4   2 289.142  11.914   1
   5   4  -2 278.184  12.475   2
   5   4  -2 282.610  12.803   1
   4  -4  -2 7.68878 1.69525   3
   4  -4  -2 7.40012 1.66896   4
  -4  -4   2 7.23939 1.94394   4
  -4  -4   2 6.95848 1.28433   3
   4   4  -2 9.66384 2.09938   1
   4   4  -2 8.12843 1.87052   2
  -4   4   2 6.60946 1.48295   1
  -4   4   2 7.71011 2.12194   2
  -3  -4   2 97.2867  5.4825   4
   3  -4  -2 90.2680  4.8292   3
   3  -4  -2 95.9160  5.1281   4
  -3  -4   2 102.613   4.211   3
   3   4  -2 92.7156  5.1348   2
   3   4  -2 94.5518  5.3490   1
  -3   4   2 103.401   4.464   1
  -3   4   2 102.579   5.755   2
  -2  -4   2 399.346  14.147   4
  -2  -4   2 424.862  12.634   3
   2  -4  -2 383.976  13.999   4
   2  -4  -2 398.306  13.483   3
  -2   4   2 395.300  14.512   2
   2   4  -2 386.665  14.215   2
   2   4  -2 390.588  14.325   1
  -1  -4   2 30.3151  1.6675   3
  -1  -4   2 28.9185  2.2405   4
   1  -4  -2 25.3023  1.8583   3
   1  -4  -2 30.9999  2.3901   4
   1   4  -2 30.1264  2.6019   2
   1   4  -2 29.7481  2.0998   1
   0  -4   2 1562.96   46.68   3
   0  -4  -2 1632.83   46.58   3
   0  -4  -2 1533.53   47.90   4
   0  -4   2 1578.59   47.87   4
   0   4   2 1662.82   49.34   1
   0   4  -2 1562.40   49.67   2
   0   4   2 1571.55   49.85   2
   0   4  -2 1499.47   49.63   1
   1  -4   2 26.4278  1.8035   4
  -1  -4  -2 23.1698  1.8826   4
   1  -4   2 24.2386  1.7948   3
  -1   4  -2 25.6283  2.2972   2
   1   4   2 23.4884  1.8248   1
  -1   4  -2 22.5347  1.9842   1
   1   4   2 26.3316  1.4474   3
   1   4   2 23.5560  2.4371   2
  -2  -4  -2 67.5748  3.7413   4
   2  -4   2 68.6535  3.4191   4
   2  -4   2 71.9620  3.7380   3
  -2   4  -2 78.4799  4.2292   1
   2   4   2 62.4546  4.2743   2
  -2   4  -2 74.4477  4.6037   2
   2   4   2 65.3384  3.8497   1
  -3  -4  -2 6.47884 1.41524   4
   3  -4   2 4.83097 0.95189   4
   3  -4   2 5.11461 1.59782   2
   3  -4   2 3.99838 1.23493   3
   3   4   2 5.14311 1.64417   2
   3   4   2 4.19131 1.41950   1
   3   4   2 4.79019 0.58517   3
  -3   4  -2 3.61904 1.33798   1
  -3   4  -2 2.75394 1.50551   2
   4  -4   2 81.6252  3.9629   4
  -4  -4  -2 89.3099  4.9091   4
   4  -4   2 88.4918  5.8553   2
   4  -4   2 77.8465  4.8189   3
  -4   4  -2 81.2043  5.3428   1
   4   4   2 78.8046  5.3256   1
   4   4   2 87.1835  5.9447   2
   4   4   2 84.9468  3.4680   3
   5  -4   2 46.7929  3.9870   3
   5  -4   2 44.9920  4.5945   2
  -5  -4  -2 51.0601  3.9843   4
   5   4   2 52.5956  4.6813   1
   5   4   2 43.9196  4.7368   2
  -5   4  -2 51.8632  4.5985   1
  -6  -4  -2 13.2864  3.6249   1
   6  -4   2 13.9710  2.7263   3
   6  -4   2 11.7371  3.0645   2
  -6  -4  -2 16.4755  2.6600   4
   6   4   2 23.0424  4.0096   2
  -6   4  -2 16.1829  3.3078   1
  -7  -4  -2 -0.8231  2.0599   1
   7  -4   2 2.63598 1.85342   3
   7  -4   2 3.91974 2.37191   2
   7   4   2 -0.0713  2.0759   2
  -7   4  -2 0.21702 2.14550   1
   7  -5  -2 1.51086 1.70273   3
  -7  -5   2 3.09465 2.16219   4
   7   5  -2 3.42069 2.47758   2
  -7   5   2 2.74207 2.63620   2
   7   5  -2 3.22601 2.19721   1
   6  -5  -2 4.25594 1.83748   4
  -6  -5   2 12.7188  3.0176   4
   6  -5  -2 9.83837 2.36761   3
   6   5  -2 11.4447  2.9415   1
  -6   5   2 8.50828 2.87511   2
   6   5  -2 6.04271 2.32451   2
  -5  -5   2 0.46851 1.41748   4
   5  -5  -2 1.86298 1.24385   4
   5  -5  -2 1.66304 1.27419   3
   5   5  -2 2.94230 1.64684   1
  -5   5   2 1.28342 1.80610   2
   5   5  -2 1.02525 1.50583   2
  -5   5   2 -0.1562  1.2568   1
   4  -5  -2 12.2773  2.0656   3
   4  -5  -2 17.8263  2.4989   4
  -4  -5   2 13.9049  2.5269   4
  -4   5   2 16.3678  2.8482   2
  -4   5   2 17.1949  1.9824   1
   4   5  -2 16.7224  2.6545   1
   4   5  -2 19.3783  2.7186   2
   3  -5  -2 181.010   7.999   3
  -3  -5   2 187.027   8.614   4
  -3  -5   2 212.398   6.800   3
   3  -5  -2 173.204   8.280   4
  -3   5   2 191.858   9.094   2
  -3   5   2 205.210   7.343   1
   3   5  -2 189.243   8.731   2
   3   5  -2 186.493   8.686   1
  -2  -5   2 226.232   9.354   4
   2  -5  -2 224.706   9.426   4
   2  -5  -2 210.872   8.600   3
  -2  -5   2 236.063   7.644   3
   2   5  -2 245.369  10.106   2
   2   5  -2 237.880   9.416   1
  -2   5   2 232.433   9.742   2
  -1  -5   2 845.001  25.376   3
  -1  -5   2 850.760  27.129   4
   1  -5  -2 810.836  27.105   4
   1  -5  -2 845.612  26.045   3
   1   5  -2 818.674  27.608   1
   1   5  -2 850.995  28.691   2
  -1   5   2 876.285  28.202   2
   0  -5  -2 884.485  28.396   4
   0  -5   2 862.317  28.297   4
   0  -5   2 892.537  27.259   3
   0  -5  -2 922.524  27.174   3
   0   5  -2 893.843  29.843   2
   0   5   2 914.608  29.946   2
   0   5  -2 888.842  29.082   1
   0   5   2 922.328  28.595   1
   1  -5   2 899.128  28.004   3
   1  -5   2 929.697  28.590   4
  -1  -5  -2 920.338  28.895   4
   1   5   2 922.432  29.580   1
  -1   5  -2 917.846  29.624   1
   1   5   2 908.316  30.991   2
  -1   5  -2 870.082  30.182   2
   1   5   2 901.660  27.188   3
   2  -5   2 358.131  12.767   3
   2  -5   2 330.758  12.706   4
  -2  -5  -2 356.980  13.097   4
   2   5   2 373.912  13.633   1
   2   5   2 367.734  14.600   2
  -2   5  -2 384.892  14.634   2
  -2   5  -2 392.733  13.503   1
   3  -5   2 173.529   7.618   3
  -3  -5  -2 169.769   7.594   4
   3  -5   2 179.355   7.089   4
   3   5   2 172.816   8.073   1
  -3   5  -2 166.454   8.857   2
  -3   5  -2 179.862   8.079   1
   3   5   2 176.176   8.891   2
   4  -5   2 0.90598 1.01384   3
   4  -5   2 -0.4533  0.6995   4
  -4  -5  -2 1.94435 1.21188   4
   4   5   2 2.82851 1.74300   2
  -4   5  -2 -0.1203  1.1141   1
  -4   5  -2 0.95576 1.53032   2
   4   5   2 4.50196 1.62558   1
   5  -5   2 4.32772 1.62297   3
  -5  -5  -2 3.45619 1.62405   4
   5   5   2 3.12028 2.07043   2
  -5   5  -2 1.78301 1.69178   1
  -5   5  -2 3.19292 2.07270   2
   5   5   2 2.97273 1.85182   1
  -6  -5  -2 60.6091  4.6899   4
   6  -5   2 43.1663  4.3314   3
  -6   5  -2 56.4355  5.4142   1
   6   5   2 56.7125  6.1390   2
  -6   5  -2 65.5728  6.5247   2
   6   5   2 53.2729  5.2223   1
   7  -5   2 -0.5665  1.5165   3
  -7  -5  -2 3.00768 2.33628   1
   7   5   2 2.52948 2.21656   2
  -7   5  -2 0.05239 2.45084   2
   7  -6  -2 10.6028  2.8246   3
  -7  -6   2 12.7045  3.5347   4
   7   6  -2 14.4978  3.6504   1
  -7   6   2 11.0157  3.7308   2
   7   6  -2 14.0723  3.6374   2
   6  -6  -2 5.71219 2.03182   3
  -6  -6   2 6.42999 2.51335   4
   6  -6  -2 5.00178 2.09031   4
  -6   6   2 11.8015  3.4254   2
   6   6  -2 9.69802 2.91728   2
   6   6  -2 6.47311 2.36749   1
   5  -6  -2 13.2856  2.5343   4
  -5  -6   2 14.6396  2.9170   4
   5  -6  -2 8.99414 2.14686   3
   5   6  -2 13.4904  2.9222   2
   5   6  -2 9.75486 2.55198   1
  -5   6   2 12.3604  3.0940   2
   4  -6  -2 95.1275  5.9511   4
   4  -6  -2 98.5811  5.6217   3
  -4  -6   2 95.9179  6.0864   4
   4   6  -2 99.0082  6.2976   2
   4   6  -2 100.297   6.169   1
  -4   6   2 93.5714  4.8086   1
  -4   6   2 96.6062  6.5618   2
  -3  -6   2 211.870   7.009   3
  -3  -6   2 199.806   9.337   4
   3  -6  -2 221.102   8.905   3
   3  -6  -2 206.245   9.453   4
   3   6  -2 203.777   9.384   1
   3   6  -2 209.811   9.897   2
  -3   6   2 213.091   9.861   2
  -2  -6   2 756.306  25.706   4
   2  -6  -2 756.834  25.843   4
   2  -6  -2 773.390  24.641   3
  -2  -6   2 784.626  23.090   3
  -2   6   2 773.111  26.621   2
   2   6  -2 788.641  26.263   1
   2   6  -2 732.804  27.171   2
  -1  -6   2 114.546   5.832   4
  -1  -6   2 125.638   4.716   3
   1  -6  -2 123.383   5.306   3
   1  -6  -2 128.730   6.082   4
   1   6  -2 126.199   6.975   2
  -1   6   2 128.251   6.466   2
   1   6  -2 118.609   5.574   1
   0  -6   2 207.413   8.422   4
   0  -6  -2 220.710   7.564   3
   0  -6  -2 210.560   8.484   4
   0  -6   2 196.710   7.539   3
   0   6  -2 210.066   8.136   1
   0   6  -2 213.890   9.472   2
   0   6   2 207.088   9.346   2
   0   6   2 226.135   7.751   1
  -1  -6  -2 115.839   4.146   3
   1  -6   2 111.150   5.059   3
  -1  -6  -2 110.442   5.478   4
   1  -6   2 114.832   5.352   4
   1   6   2 117.484   5.236   1
  -1   6  -2 114.800   5.057   1
   1   6   2 111.987   6.695   2
  -1   6  -2 114.140   6.224   2
  -2  -6  -2 63.4222  4.1128   4
   2  -6   2 69.8540  4.0445   3
   2  -6   2 78.9816  4.3575   4
  -2   6  -2 65.8168  4.8953   2
   2   6   2 69.0220  4.2050   1
   2   6   2 64.8625  5.0841   2
  -2   6  -2 70.5862  4.0015   1
  -3  -6  -2 616.707  21.508   4
   3  -6   2 602.749  21.155   3
   3  -6   2 625.134  21.089   4
   3   6   2 622.534  22.515   1
  -3   6  -2 616.897  23.582   2
   3   6   2 620.245  23.692   2
  -3   6  -2 676.730  22.176   1
   4  -6   2 190.391   8.867   3
   4  -6   2 185.143   7.918   4
  -4  -6  -2 193.245   8.847   4
   4   6   2 197.983   9.537   1
  -4   6  -2 192.316  10.550   2
  -4   6  -2 204.097   9.281   1
   4   6   2 188.588  10.353   2
   5  -6   2 113.644   6.757   3
  -5  -6  -2 106.940   6.400   4
  -5   6  -2 116.991   8.357   2
   5   6   2 104.965   7.842   2
   5   6   2 108.982   7.214   1
  -5   6  -2 119.993   7.144   1
   6  -6   2 17.7884  3.2161   3
  -6  -6  -2 12.1919  2.5865   4
   6   6   2 15.6094  3.8996   2
   6   6   2 10.2577  2.8199   1
  -6   6  -2 17.3915  4.2524   2
  -7  -6  -2 5.73429 3.26078   1
  -7  -6  -2 4.69620 2.34373   4
   7  -6   2 3.69023 2.13493   3
  -7   6  -2 7.86468 3.44834   2
   7   6   2 2.44736 2.70734   2
  -7  -7   2 25.8460  4.3734   4
   7  -7  -2 26.5822  4.0077   3
   7   7  -2 24.5919  4.4529   1
   7   7  -2 20.5847  4.4513   2
  -7   7   2 21.8620  4.7442   2
  -6  -7   2 57.8419  5.4814   4
   6  -7  -2 49.6866  4.6878   3
   6  -7  -2 57.5226  5.1687   4
  -6   7   2 65.5092  6.4111   2
   6   7  -2 62.2211  5.9370   2
   6   7  -2 52.6289  5.4159   1
  -5  -7   2 5.65381 2.20904   4
   5  -7  -2 4.06813 1.92464   4
   5  -7  -2 0.98824 1.32068   3
   5   7  -2 1.79520 1.77257   1
   5   7  -2 2.78931 2.04576   2
  -5   7   2 2.23409 1.95655   2
  -4  -7   2 8.25948 2.30678   4
   4  -7  -2 7.15414 2.11650   4
   4  -7  -2 7.17012 1.84711   3
   4   7  -2 10.1877  2.6974   2
   4   7  -2 10.5391  2.4342   1
  -4   7   2 13.6893  2.8928   2
   3  -7  -2 183.498   9.154   4
  -3  -7   2 187.534   9.009   4
   3  -7  -2 191.331   8.350   3
  -3   7   2 190.924   9.494   2
   3   7  -2 189.355   8.978   1
   3   7  -2 188.019   9.887   2
  -2  -7   2 4.63122 0.75515   3
   2  -7  -2 4.72467 1.72168   4
  -2  -7   2 2.87447 1.41971   4
   2  -7  -2 2.96990 1.14087   3
  -2   7   2 3.32202 1.49785   2
   2   7  -2 4.57631 1.43652   1
   2   7  -2 5.96011 2.03742   2
  -1  -7   2 0.26955 0.93040   4
   1  -7  -2 5.67059 1.60379   4
   1  -7  -2 0.27127 0.70125   3
  -1  -7   2 0.75907 0.61707   3
  -1   7   2 6.49621 1.84148   2
   1   7  -2 1.26353 1.58476   2
   1   7  -2 1.07305 0.92957   1
   0  -7   2 290.390  10.586   3
   0  -7  -2 302.426  11.725   4
   0  -7  -2 305.787  10.501   3
   0  -7   2 317.535  11.821   4
   0   7  -2 326.656  13.201   2
   0   7   2 317.082  13.010   2
   0   7  -2 301.445  11.293   1
   0   7   2 316.833  10.868   1
   1  -7   2 874.118  28.257   3
  -1  -7  -2 911.221  29.494   4
  -1  -7  -2 932.270  27.160   3
   1  -7   2 886.653  29.192   4
   1   7   2 926.982  32.131   2
  -1   7  -2 868.961  30.985   2
  -1   7  -2 900.430  29.479   1
   1   7   2 922.137  29.791   1
   2  -7   2 819.489  26.317   3
   2  -7   2 813.925  26.979   4
  -2  -7  -2 830.256  27.146   4
  -2   7  -2 836.238  27.070   1
   2   7   2 801.469  27.603   1
  -2   7  -2 803.855  28.790   2
   2   7   2 769.606  29.440   2
   3  -7   2 1267.08   42.23   4
   3  -7   2 1343.88   41.68   3
  -3  -7  -2 1314.91   42.40   4
   3   7   2 1344.27   44.18   1
  -3   7  -2 1345.40   43.10   1
  -3   7  -2 1334.29   45.14   2
   3   7   2 1295.74   45.58   2
   4  -7   2 184.743   8.193   4
   4  -7   2 189.157   8.819   3
  -4  -7  -2 185.807   8.770   4
   4   7   2 173.486  10.377   2
   4   7   2 172.164   9.007   1
  -4   7  -2 185.084   8.624   1
  -4   7  -2 169.736  10.129   2
  -5  -7  -2 216.250  10.409   4
   5  -7   2 218.620  10.532   3
  -5   7  -2 243.471  12.923   2
   5   7   2 226.700  12.743   2
   5   7   2 224.636  11.365   1
  -6  -7  -2 7.85367 2.52644   4
   6  -7   2 9.08402 2.64014   3
   6   7   2 8.17151 2.74626   1
   6   7   2 5.56341 3.03281   2
  -6   7  -2 10.6555  3.3529   2
  -7  -7  -2 2.07364 2.71131   1
  -7  -7  -2 1.24945 1.98529   4
   7  -7   2 0.71573 1.76107   3
  -7   7  -2 2.69101 2.76946   2
   7   7   2 0.12237 2.55249   2
   7  -8  -2 23.4365  3.9680   3
  -7  -8   2 20.7595  4.3025   4
   7   8  -2 30.6607  4.9959   1
   7   8  -2 26.9785  5.0598   2
  -7   8   2 37.9843  5.9294   2
   6  -8  -2 83.5668  6.2573   3
  -6  -8   2 80.2851  6.6578   4
   6   8  -2 83.0571  7.5232   2
   6   8  -2 88.7729  7.0808   1
  -6   8   2 90.0041  7.7034   2
   5  -8  -2 251.913  11.584   3
  -5  -8   2 241.491  12.161   4
   5  -8  -2 256.781  12.425   4
  -5   8   2 276.359  13.550   2
   5   8  -2 245.262  13.030   2
   5   8  -2 266.291  12.692   1
   4  -8  -2 155.035   9.055   4
  -4  -8   2 172.906   9.137   4
   4  -8  -2 168.079   8.415   3
  -4   8   2 170.929   9.699   2
   4   8  -2 176.861   9.162   1
   4   8  -2 191.430  10.411   2
   3  -8  -2 328.798  12.711   3
   3  -8  -2 298.412  13.759   4
  -3  -8   2 333.908  13.726   4
   3   8  -2 328.042  15.275   2
  -3   8   2 325.736  14.349   2
   3   8  -2 338.461  13.676   1
   2  -8  -2 54.3884  3.6920   3
  -2  -8   2 58.6826  4.3437   4
  -2  -8   2 56.7150  2.6196   3
   2  -8  -2 52.1428  4.3587   4
   2   8  -2 49.1597  5.4838   2
  -2   8   2 67.4117  4.8949   2
   2   8  -2 58.4475  4.0449   1
  -1  -8   2 1.41128 0.68211   3
   1  -8  -2 1.66961 1.15648   4
   1  -8  -2 -0.2362  0.6578   3
  -1  -8   2 0.61410 0.96231   4
  -1   8   2 2.05756 1.38726   2
   1   8  -2 1.62074 0.97930   1
   1   8  -2 0.94182 1.45920   2
   0  -8  -2 858.092  28.883   4
   0  -8   2 846.049  28.846   4
   0  -8   2 849.861  27.184   3
   0  -8  -2 864.945  27.053   3
   0   8  -2 878.519  28.958   1
   0   8   2 927.271  31.141   2
   0   8  -2 856.557  30.871   2
   0   8   2 921.730  28.458   1
   1  -8   2 254.406  10.636   4
  -1  -8  -2 270.159   8.938   3
  -1  -8  -2 270.709  10.999   4
   1  -8   2 270.516  10.132   3
  -1   8  -2 255.773  11.861   2
   1   8   2 280.561  12.964   2
   1   8   2 260.343  10.245   1
  -1   8  -2 267.406  10.023   1
   2  -8   2 585.525  19.936   3
  -2  -8  -2 595.132  20.772   4
   2  -8   2 578.976  20.794   4
   2   8   2 562.436  23.303   2
  -2   8  -2 591.785  19.937   1
   2   8   2 585.198  20.809   1
  -2   8  -2 583.037  22.358   2
  -3  -8  -2 58.1430  4.4421   4
   3  -8   2 59.2980  4.2778   3
   3  -8   2 49.6931  4.4221   4
  -3   8  -2 55.9078  5.1534   2
   3   8   2 49.4563  4.2578   1
   3   8   2 47.5798  5.5824   2
  -3   8  -2 60.7062  3.9261   1
  -4  -8  -2 1.43277 1.50821   4
   4  -8   2 2.83791 1.63539   4
   4  -8   2 2.86991 1.57315   3
  -4   8  -2 6.00366 2.36871   2
   4   8   2 7.43440 2.19322   1
   4   8   2 4.03118 2.43531   2
  -4   8  -2 4.31390 1.71092   1
  -5  -8  -2 15.5382  2.9110   4
   5  -8   2 10.7360  2.6247   3
  -5   8  -2 17.4826  4.0229   2
   5   8   2 16.6640  4.0957   2
   5   8   2 13.6279  3.1170   1
   6  -8   2 38.6709  4.5998   3
  -6  -8  -2 46.5629  4.6295   4
  -6   8  -2 39.1079  5.9304   2
   6   8   2 38.7917  5.1312   1
   6   8   2 54.2976  6.9308   2
  -7  -8  -2 35.0788  4.4967   4
  -7  -8  -2 33.7097  5.8125   1
   7  -8   2 30.8100  4.6592   3
   7   8   2 38.1990  6.6516   2
  -7   8  -2 30.7649  6.0204   2
  -7  -9   2 40.3545  5.5720   4
  -7   9   2 53.1931  6.8837   2
  -6  -9   2 65.0215  6.2346   4
   6  -9  -2 67.1067  5.7708   3
   6   9  -2 68.0163  6.4334   1
   6   9  -2 72.2560  7.4580   2
  -6   9   2 79.9130  7.3615   2
  -5  -9   2 113.037   7.666   4
   5  -9  -2 116.276   8.032   4
   5  -9  -2 106.822   6.923   3
   5   9  -2 105.318   8.469   2
   5   9  -2 102.029   7.375   1
  -5   9   2 103.832   8.074   2
  -4  -9   2 80.9712  6.0211   4
   4  -9  -2 76.2107  5.3773   3
   4  -9  -2 84.3574  6.6720   4
  -4   9   2 81.0669  6.5372   2
   4   9  -2 87.2913  7.4062   2
   4   9  -2 82.5371  5.9945   1
   3  -9  -2 49.9964  4.9252   4
   3  -9  -2 47.1622  3.8449   3
  -3  -9   2 47.9805  4.4686   4
  -3   9   2 54.3614  5.0272   2
   3   9  -2 51.2804  6.0601   2
   3   9  -2 48.9791  4.3220   1
   2  -9  -2 16.8506  2.8931   4
  -2  -9   2 11.9894  2.4557   4
  -2  -9   2 10.5890  1.1705   3
   2  -9  -2 11.1574  1.9260   3
   2   9  -2 14.4126  3.8079   2
   2   9  -2 11.3500  2.0552   1
  -2   9   2 14.8628  2.8706   2
   1  -9  -2 1.59638 1.33139   4
  -1  -9   2 0.30082 0.69048   3
   1  -9  -2 1.34683 0.91529   3
  -1  -9   2 2.03361 1.32818   4
   1   9  -2 2.20390 1.15898   1
   1   9  -2 -1.1276  1.4403   2
  -1   9   2 3.33917 1.79328   2
   0  -9   2 4.19683 1.16720   3
   0  -9   2 4.37571 1.65484   4
   0  -9  -2 4.83286 1.16643   3
   0  -9  -2 4.91647 1.65940   4
   0   9   2 3.08633 1.07970   1
   0   9   2 1.47020 1.57220   2
   0   9  -2 11.3749  2.8462   2
   0   9  -2 1.92644 1.07566   1
   1  -9   2 8.99540 2.01166   4
  -1  -9  -2 9.58443 2.18728   4
   1  -9   2 9.29054 1.78333   3
  -1  -9  -2 11.8150  1.3975   3
  -1   9  -2 10.7020  2.6891   2
   1   9   2 10.4156  1.8096   1
   1   9   2 9.09368 2.80857   2
  -1   9  -2 9.88978 1.61350   1
  -2  -9  -2 75.3948  5.1715   4
   2  -9   2 75.3385  4.6842   3
   2  -9   2 67.6364  5.1340   4
   2   9   2 80.4330  4.8544   1
   2   9   2 66.2140  6.3952   2
  -2   9  -2 73.6340  5.8884   2
  -2   9  -2 71.4096  4.0126   1
  -3  -9  -2 92.2437  6.0071   4
   3  -9   2 82.6417  6.2266   4
   3  -9   2 98.0411  5.8452   3
   3   9   2 100.057   6.158   1
   3   9   2 102.581   8.041   2
  -3   9  -2 95.0929  7.1091   2
  -3   9  -2 92.7994  5.0110   1
   4  -9   2 241.338  11.299   4
  -4  -9  -2 239.608  11.018   4
   4  -9   2 225.530  10.698   3
  -4   9  -2 232.143  12.753   2
   4   9   2 228.046  11.191   1
   4   9   2 235.530  13.788   2
  -5  -9  -2 70.5776  5.5589   4
   5  -9   2 74.2073  5.6934   3
  -5   9  -2 68.1575  7.2582   2
   5   9   2 66.0043  5.8141   1
   5   9   2 69.4731  7.8039   2
   6  -9   2 117.126   7.868   3
  -6   9  -2 120.225   9.657   2
   6   9   2 116.783  10.253   2
   6   9   2 99.5018  7.9849   1
   6 -10  -2 64.9998  5.8190   3
  -6 -10   2 69.0530  6.4450   4
  -6  10   2 61.7245  7.0522   2
   6  10  -2 64.2686  7.7125   2
   6  10  -2 61.0670  6.2378   1
  -5 -10   2 89.2792  6.9590   4
   5 -10  -2 95.6120  6.6074   3
   5 -10  -2 87.7158  7.6528   4
   5  10  -2 91.6406  8.4682   2
   5  10  -2 89.8276  6.9816   1
  -5  10   2 92.2188  7.8335   2
  -4 -10   2 27.5919  3.9378   4
   4 -10  -2 33.3826  3.7998   3
   4 -10  -2 29.9840  4.6912   4
   4  10  -2 29.0207  5.2587   2
   4  10  -2 34.1764  4.1464   1
  -4  10   2 31.3751  4.5655   2
  -3 -10   2 24.8428  3.6439   4
   3 -10  -2 29.7222  3.3316   3
   3 -10  -2 27.5037  4.1779   4
  -3  10   2 16.5568  3.4004   2
   3  10  -2 24.5532  3.3124   1
   3  10  -2 16.3505  4.3794   2
   2 -10  -2 33.7056  3.2256   3
  -2 -10   2 36.7103  4.0212   4
   2 -10  -2 40.5441  4.4518   4
   2  10  -2 39.6286  3.6118   1
  -2  10   2 33.1027  4.2286   2
   2  10  -2 45.9314  6.3810   2
  -1 -10   2 48.9168  4.3005   4
   1 -10  -2 41.4252  3.3057   3
   1 -10  -2 51.7269  4.4563   4
  -1 -10   2 50.0676  3.0257   3
  -1  10   2 56.7181  5.0597   2
   1  10  -2 59.1762  6.2165   2
   1  10  -2 55.3935  3.9512   1
   0 -10  -2 216.869  10.368   4
   0 -10   2 239.834  10.689   4
   0 -10   2 240.745   9.236   3
   0 -10  -2 241.892   9.040   3
   0  10   2 231.306  11.901   2
   0  10   2 254.640   9.317   1
   0  10  -2 233.860  12.109   2
   0  10  -2 236.417   9.697   1
  -1 -10  -2 60.0405  3.1958   3
   1 -10   2 56.1112  4.6311   4
  -1 -10  -2 59.0127  4.6786   4
   1 -10   2 56.0541  3.9322   3
  -1  10  -2 56.3390  5.2693   2
   1  10   2 58.5304  3.8957   1
   1  10   2 59.1059  6.2175   2
  -1  10  -2 60.6488  3.7182   1
  -2 -10  -2 64.0059  4.9508   4
   2 -10   2 58.8417  4.3803   3
   2 -10   2 64.9604  5.2611   4
  -2  10  -2 65.1901  3.8487   1
   2  10   2 63.0435  4.4607   1
  -2  10  -2 55.8534  5.4338   2
   2  10   2 72.1850  6.9142   2
   3 -10   2 2.62316 1.55331   3
   3 -10   2 3.30303 2.30632   4
  -3 -10  -2 2.89448 1.72100   4
   3  10   2 7.39710 2.16856   1
   3  10   2 5.69083 2.77827   2
  -3  10  -2 5.84979 2.51534   2
  -4 -10  -2 1.11177 1.70489   4
   4 -10   2 2.44582 1.72554   3
   4  10   2 1.42418 1.77435   1
  -4  10  -2 1.97104 2.03405   2
   4  10   2 7.23857 3.56348   2
   5 -10   2 33.2331  4.1859   3
  -5 -10  -2 28.3887  3.9944   4
   5  10   2 27.2486  4.1143   1
  -5  10  -2 24.9363  4.8460   2
   5  10   2 29.4200  5.9646   2
   6 -10   2 5.83617 2.61867   3
  -6 -10  -2 13.3457  3.1360   4
   6  10   2 8.33807 3.13015   1
  -6  10  -2 3.66454 3.09136   2
   6  10   2 11.8019  4.5033   2
  -6 -11   2 19.2090  4.3353   4
   6 -11  -2 19.0565  3.8566   3
   6  11  -2 21.6954  4.3885   1
  -6  11   2 22.0336  4.8803   2
   6  11  -2 27.7675  6.0517   2
   5 -11  -2 198.351  12.264   4
  -5 -11   2 195.938  11.161   4
   5 -11  -2 197.903  10.360   3
  -5  11   2 182.222  11.670   2
   5  11  -2 190.477  13.204   2
   5  11  -2 186.670  10.804   1
  -4 -11   2 123.719   8.239   4
   4 -11  -2 126.378   9.323   4
   4 -11  -2 123.802   7.434   3
   4  11  -2 139.455   8.293   1
  -4  11   2 126.347   9.016   2
   4  11  -2 124.345  10.630   2
  -3 -11   2 351.707  15.492   4
   3 -11  -2 365.095  14.364   3
   3 -11  -2 385.663  16.766   4
   3  11  -2 288.081  17.983   2
  -3  11   2 366.827  16.631   2
   3  11  -2 371.809  15.324   1
   2 -11  -2 59.4959  5.3390   4
  -2 -11   2 51.6248  4.7678   4
   2 -11  -2 51.7564  4.0780   3
  -2  11   2 59.4918  5.5991   2
   2  11  -2 53.9853  4.5147   1
   2  11  -2 58.8135  7.6347   2
   1 -11  -2 79.4746  5.7047   4
   1 -11  -2 77.7232  4.6330   3
  -1 -11   2 75.8349  5.6423   4
  -1 -11   2 79.9346  4.1066   3
   1  11  -2 80.4517  7.4652   2
  -1  11   2 77.1824  6.3574   2
   1  11  -2 73.8761  4.9645   1
   0 -11  -2 30.9063  2.6219   3
   0 -11   2 30.6321  2.7961   3
   0 -11  -2 28.1744  3.5297   4
   0 -11   2 25.3668  3.4925   4
   0  11   2 30.9266  4.5015   2
   0  11  -2 26.4910  2.8118   1
   0  11   2 34.8680  2.8162   1
   0  11  -2 22.6477  4.2626   2
  -1 -11  -2 56.5531  4.7216   4
   1 -11   2 55.6460  4.7855   4
   1 -11   2 51.8729  3.8765   3
   1  11   2 59.9647  6.4793   2
  -1  11  -2 61.4419  5.7636   2
  -1  11  -2 57.4577  3.7581   1
   1  11   2 52.3972  3.8885   1
   2 -11   2 23.7622  3.7337   4
  -2 -11  -2 19.3889  3.2493   4
   2 -11   2 22.4903  2.9822   3
   2  11   2 33.6170  5.5581   2
  -2  11  -2 24.7628  4.0790   2
   2  11   2 23.7339  2.9881   1
   3 -11   2 38.2698  3.9310   3
   3 -11   2 25.7083  4.3916   4
  -3 -11  -2 34.9867  4.1617   4
  -3  11  -2 34.9982  4.9474   2
   3  11   2 34.6000  3.9436   1
   3  11   2 37.9508  6.1951   2
  -4 -11  -2 37.8758  4.4338   4
   4 -11   2 39.8571  4.3688   3
   4  11   2 39.3376  4.4250   1
  -4  11  -2 28.1792  4.8866   2
   4  11   2 24.5140  5.5218   2
  -5 -11  -2 35.4327  4.4496   4
   5 -11   2 34.3422  4.5202   3
  -5  11  -2 37.7721  5.8386   2
   5  11   2 33.6192  4.6442   1
   5  11   2 29.5543  6.5784   2
   6 -11   2 135.589   9.129   3
  -6 -11  -2 135.293   8.826   4
   6  11   2 141.693  12.588   2
  -6  11  -2 139.450  11.007   2
   6  11   2 135.404   9.586   1
  -5 -12   2 18.3433  3.9694   4
   5 -12  -2 15.5242  3.3584   3
  -5  12   2 21.4936  4.7328   2
   5  12  -2 18.9883  5.5581   2
   5  12  -2 17.6815  3.8237   1
  -4 -12   2 2.84913 2.36499   4
   4 -12  -2 8.61106 3.61910   4
   4 -12  -2 7.58508 2.40631   3
   4  12  -2 10.8072  2.9690   1
   4  12  -2 10.9913  4.7832   2
  -4  12   2 5.34509 2.93903   2
   3 -12  -2 16.2173  2.8229   3
  -3 -12   2 12.8847  3.1747   4
   3 -12  -2 19.0957  4.0288   4
  -3  12   2 16.7332  3.7803   2
   3  12  -2 19.9886  3.3018   1
   3  12  -2 20.6231  5.4948   2
   2 -12  -2 35.0480  3.4806   3
  -2 -12   2 39.1204  4.5586   4
   2 -12  -2 45.2233  5.1155   4
  -2  12   2 35.0725  4.7329   2
   2  12  -2 39.9102  6.9718   2
   2  12  -2 43.1562  4.1924   1
   1 -12  -2 5.55859 2.22349   4
   1 -12  -2 7.48150 1.82746   3
  -1 -12   2 10.8082  2.7453   4
  -1  12   2 4.08590 2.40487   2
   1  12  -2 6.69181 2.01463   1
   1  12  -2 13.3342  4.0119   2
   0 -12   2 200.888  10.235   4
   0 -12  -2 202.781   8.248   3
   0 -12  -2 199.584  10.159   4
   0 -12   2 198.955   8.455   3
   0  12   2 196.446  11.405   2
   0  12  -2 187.062  11.571   2
   0  12  -2 197.025   8.884   1
   1 -12   2 48.8328  4.7703   4
   1 -12   2 47.9495  3.9156   3
  -1 -12  -2 51.5514  4.7726   4
  -1  12  -2 57.9082  5.8188   2
   1  12   2 58.1924  4.2011   1
   1  12   2 48.4002  6.1721   2
   2 -12   2 76.6442  5.2429   3
   2 -12   2 74.1232  6.2653   4
  -2 -12  -2 72.5978  5.7844   4
  -2  12  -2 66.4369  6.3518   2
   2  12   2 68.7974  7.8831   2
   2  12   2 71.0598  5.1042   1
   3 -12   2 1.39754 2.54367   4
  -3 -12  -2 0.86082 1.69229   4
   3 -12   2 0.65572 1.48348   3
   3  12   2 3.57828 3.13896   2
   3  12   2 0.44638 1.64749   1
  -3  12  -2 1.46596 2.25499   2
   4 -12   2 3.36163 1.91429   3
  -4 -12  -2 1.74690 1.94422   4
   4  12   2 1.40147 2.05657   1
  -4  12  -2 3.41486 2.57338   2
   4  12   2 3.18175 3.90884   2
  -5 -12  -2 33.9788  4.7478   4
   5 -12   2 33.9773  4.6673   3
  -5  12  -2 38.6597  6.1391   2
   5  12   2 41.3493  5.0666   1
   5  12   2 30.8879  7.3826   2
  -5 -13   2 5.41007 2.80585   4
   5 -13  -2 4.45395 2.50452   3
  -5  13   2 8.33448 3.61797   2
   5  13  -2 3.57436 2.87527   1
   5  13  -2 8.12834 5.41752   2
   4 -13  -2 12.6719  2.9569   3
   4 -13  -2 18.2688  4.9801   4
  -4 -13   2 16.8452  3.7446   4
   4  13  -2 13.6417  3.5120   1
   4  13  -2 7.25861 4.88439   2
  -4  13   2 17.1486  4.1739   2
   3 -13  -2 10.1036  3.6260   4
  -3 -13   2 18.0158  3.6632   4
   3 -13  -2 17.6128  3.1066   3
   3  13  -2 8.52126 4.73529   2
  -3  13   2 15.7696  3.8313   2
   3  13  -2 20.0177  3.4015   1
  -2 -13   2 47.2355  5.2592   4
   2 -13  -2 64.8340  6.1218   4
   2 -13  -2 60.9794  4.5636   3
   2  13  -2 54.6036  4.8089   1
   2  13  -2 46.4233  7.8044   2
  -2  13   2 63.9445  6.2000   2
   1 -13  -2 12.2856  2.1956   3
  -1 -13   2 11.2071  2.9604   4
   1 -13  -2 10.1234  3.0070   4
  -1  13   2 8.69287 3.05261   2
   1  13  -2 7.22903 3.64206   2
   1  13  -2 10.6888  2.3706   1
   0 -13  -2 66.0881  5.6255   4
   0 -13   2 65.6926  5.6416   4
   0 -13   2 59.2162  4.1914   3
   0  13  -2 65.6667  4.6933   1
   0  13   2 59.2706  6.6390   2
  -1 -13  -2 12.0652  2.9497   4
   1 -13   2 15.6696  2.5890   3
   1 -13   2 12.2170  3.0511   4
   1  13   2 8.36111 3.64623   2
  -1  13  -2 7.72917 2.91336   2
   2 -13   2 23.2471  4.1379   4
  -2 -13  -2 18.8025  3.6760   4
   2 -13   2 19.3622  3.0474   3
   2  13   2 25.6676  3.4007   1
  -2  13  -2 21.4784  4.3312   2
   2  13   2 23.4559  5.5418   2
   3 -13   2 27.4358  5.0512   4
  -3 -13  -2 24.1819  3.8832   4
   3 -13   2 21.3155  3.4058   3
  -3  13  -2 26.3424  4.9174   2
   3  13   2 22.6304  5.8780   2
   3  13   2 21.0237  3.4312   1
  -4 -13  -2 24.9847  4.0823   4
   4 -13   2 22.2312  3.7996   3
   4  13   2 16.8187  3.3802   1
   4  13   2 26.5989  7.0496   2
  -4  13  -2 21.9345  4.8259   2
  -5 -13  -2 24.1989  4.2351   4
   5 -13   2 16.8815  3.7993   3
   5  13   2 27.2167  4.4778   1
  -5  13  -2 27.5637  5.6391   2
   5  13   2 18.0656  6.5561   2
   4 -14  -2 25.3110  3.8905   3
   4 -14  -2 29.6779  5.9332   4
  -4 -14   2 23.4787  4.5948   4
   4  14  -2 26.5962  4.3406   1
  -4  14   2 29.0712  5.3658   2
   4  14  -2 16.0487  6.2466   2
  -3 -14   2 43.3343  5.3047   4
   3 -14  -2 57.2992  6.8329   4
   3 -14  -2 48.8954  4.6328   3
  -3  14   2 42.0509  5.7730   2
   3  14  -2 47.9190  4.9111   1
   3  14  -2 44.4299  8.6027   2
   2 -14  -2 1.41168 1.68665   3
   2 -14  -2 3.58786 2.34096   4
  -2 -14   2 -0.4674  1.6509   4
   2  14  -2 0.35421 1.91338   1
   2  14  -2 2.37030 4.05156   2
  -2  14   2 0.35683 2.19689   2
   1 -14  -2 2.95604 1.86054   3
  -1 -14   2 5.32362 2.35063   4
   1 -14  -2 4.53553 2.41062   4
   1  14  -2 4.65794 3.47259   2
   1  14  -2 6.57864 2.25545   1
  -1  14   2 4.81144 2.64939   2
   0 -14  -2 110.713   7.471   4
   0 -14   2 93.4853  7.1364   4
   0  14  -2 95.1453  8.5920   2
   0  14   2 108.280   8.804   2
  -1 -14  -2 54.9111  5.2885   4
   1 -14   2 50.6068  4.2345   3
   1 -14   2 49.4448  5.5046   4
   1  14   2 46.5594  6.8383   2
  -2 -14  -2 105.622   7.351   4
   2 -14   2 106.368   7.945   4
   2 -14   2 96.0340  6.2111   3
   2  14   2 102.354   9.763   2
   2  14   2 71.2411  5.6136   1
  -2  14  -2 83.8024  7.6831   2
   3 -14   2 3.63367 2.04103   3
  -3 -14  -2 3.74937 2.38266   4
  -3  14  -2 7.23044 3.49413   2
   3  14   2 8.94804 4.38447   2
   3  14   2 7.07261 2.54489   1
   4 -14   2 2.68511 2.31151   3
  -4 -14  -2 2.36741 2.16072   4
   4  14   2 0.95864 4.21206   2
   4  14   2 4.96520 2.48820   1
  -4  14  -2 3.19036 2.75416   2
   3 -15  -2 1.13925 2.02028   3
   3 -15  -2 3.44609 3.01470   4
  -3 -15   2 1.56574 2.04033   4
   3  15  -2 3.85718 2.84279   1
  -3  15   2 3.64796 2.89456   2
   3  15  -2 7.12356 5.39894   2
  -2 -15   2 1.29722 1.93417   4
   2 -15  -2 1.79337 1.87953   3
   2 -15  -2 3.30505 2.81852   4
   2  15  -2 1.50743 4.10297   2
  -2  15   2 6.78111 3.21292   2
   2  15  -2 -0.2097  1.9526   1
  -1 -15   2 7.98381 2.90195   4
   1 -15  -2 10.4087  3.3438   4
   1  15  -2 14.4633  5.1389   2
  -1  15   2 7.59450 3.44671   2
   0 -15  -2 21.7087  4.0143   4
   0 -15   2 23.7839  4.2848   4
   0  15   2 17.6247  4.4817   2
   0  15  -2 20.9253  5.1165   2
   1 -15   2 54.4204  4.6699   3
   1 -15   2 65.1216  6.1759   4
  -1 -15  -2 62.1888  5.9005   4
  -1  15  -2 54.2465  6.9425   2
   1  15   2 57.3091  7.7618   2
  -2 -15  -2 44.7649  5.4176   4
   2 -15   2 48.9997  6.0918   4
   2 -15   2 48.8265  4.6944   3
  -2  15  -2 44.0322  6.2231   2
   2  15   2 47.5913  7.8845   2
   3 -15   2 68.5283  5.7809   3
  -3 -15  -2 63.7370  6.2675   4
  -3  15  -2 60.3715  7.2675   2
   3  15   2 47.0714  5.0104   1
   3  15   2 57.6667  9.4345   2
   2 -16  -2 -0.3233  1.7148   3
  -2 -16   2 3.05811 2.45664   4
   2 -16  -2 3.95575 2.89416   4
   2  16  -2 3.64765 4.58427   2
  -2  16   2 2.85127 2.89422   2
   1 -16  -2 10.9258  3.2686   4
  -1 -16   2 3.85861 2.32304   4
   1  16  -2 5.56211 4.51634   2
  -1  16   2 8.75180 3.50627   2
   0 -16   2 1.70251 2.29264   4
   0 -16  -2 3.10537 2.48693   4
   0  16   2 -0.8598  2.7879   2
   0  16  -2 -0.9613  2.5868   2
  -1 -16  -2 8.95561 3.06546   4
   1 -16   2 7.37900 3.14991   4
  -1  16  -2 5.80500 3.40510   2
   1  16   2 -0.9970  2.9830   2
  -2 -16  -2 -0.8672  1.9907   4
   2 -16   2 0.40168 3.07679   4
   2 -16   2 -0.4800  1.9367   3
  -2  16  -2 1.98435 2.74736   2
   2  16   2 2.79495 4.15501   2
   8   0  -3 -0.6674  2.0659   2
  -8   0   3 1.22688 2.73545   1
   7   0  -3 0.57027 1.28755   3
   7   0  -3 1.42799 1.84879   1
   7   0  -3 -1.0240  1.5737   2
  -7   0   3 -1.5953  1.6583   4
   6   0  -3 1.08863 1.22671   3
   6   0  -3 1.16818 1.51200   2
   6   0  -3 0.04800 1.18681   4
   6   0  -3 2.26469 1.50378   1
   5   0  -3 1.11138 0.91699   3
   5   0  -3 1.66107 1.43622   1
   5   0  -3 -0.1172  0.9244   4
   5   0  -3 0.62178 1.10543   2
   4   0  -3 0.44173 0.88017   2
   4   0  -3 2.91601 1.01857   3
   4   0  -3 0.17032 0.67208   4
   4   0  -3 -0.2883  0.7325   1
   3   0  -3 0.46394 0.72364   4
   3   0  -3 0.13400 0.51486   3
   3   0  -3 1.14937 0.79110   2
   3   0  -3 0.63081 0.74953   1
  -2   0   3 0.02927 0.40376   3
   2   0  -3 0.41340 0.53770   4
   2   0  -3 4.63388 0.88414   1
   2   0  -3 0.43595 0.45993   2
   1   0  -3 -0.2875  0.4763   4
  -1   0   3 0.15034 0.32812   2
   1   0  -3 0.84721 0.56477   1
  -1   0   3 4.72039 0.95000   3
   0   0  -3 -3.4931  0.7502   1
   0   0  -3 -2.0848  0.5164   4
   1   0   3 -0.4548  0.4738   3
   1   0   3 1.09572 0.64574   2
  -1   0  -3 0.77643 0.36611   4
  -1   0  -3 -0.1503  0.6752   1
  -2   0  -3 1.69331 0.40773   4
   2   0   3 2.26438 0.64250   3
   2   0   3 0.97499 0.71844   2
  -2   0  -3 0.01516 0.58706   1
   3   0   3 0.59253 0.97557   2
  -3   0  -3 3.82020 0.79152   4
  -3   0  -3 6.38723 1.71074   1
   3   0   3 0.98219 0.71145   3
   4   0   3 -1.4079  0.8736   2
  -4   0  -3 0.44942 1.16910   1
  -4   0  -3 0.90243 0.71670   4
   4   0   3 0.26839 0.70662   3
   5   0   3 1.92175 1.58159   2
  -5   0  -3 0.30798 0.87210   4
   5   0   3 0.91293 0.97099   3
  -5   0  -3 1.51994 1.78495   1
  -6   0  -3 0.34834 1.83084   1
   6   0   3 0.50672 1.07230   3
   6   0   3 2.17818 1.71764   2
  -7   0  -3 -1.2206  2.0678   1
   7   0   3 1.39218 1.98078   2
   8   0   3 -0.1240  2.2736   2
  -8   0  -3 -0.3376  2.7762   1
  -8  -1   3 155.779  10.367   4
   8  -1  -3 200.851  11.325   2
  -8   1   3 151.657  10.753   1
   8   1  -3 213.688  11.758   1
   8   1  -3 199.618  11.127   2
  -7  -1   3 147.082   9.197   4
   7  -1  -3 152.443   8.511   4
   7  -1  -3 143.743   8.947   2
   7  -1  -3 162.470   8.354   3
   7  -1  -3 162.145   9.135   1
   7   1  -3 152.789   9.299   1
   7   1  -3 149.923   9.039   2
   6  -1  -3 217.493   9.780   4
   6  -1  -3 196.562  10.051   2
   6  -1  -3 199.320   9.263   3
   6  -1  -3 214.796  10.154   1
   6   1  -3 204.103  10.458   1
   6   1  -3 199.268   9.631   4
   6   1  -3 198.921  10.099   2
   6   1  -3 201.936   8.996   3
   5  -1  -3 2.88639 1.49683   2
   5  -1  -3 2.77656 1.28452   4
   5  -1  -3 0.25650 0.99011   3
   5  -1  -3 1.28353 1.21101   1
   5   1  -3 3.03573 1.36488   4
   5   1  -3 1.65393 1.04452   3
   5   1  -3 0.36948 1.27022   1
   5   1  -3 3.60998 1.55751   2
   4  -1  -3 58.8402  3.6987   3
   4  -1  -3 57.5890  3.8714   1
   4  -1  -3 66.3487  4.1325   4
   4  -1  -3 62.9465  4.0756   2
   4   1  -3 65.4141  4.1038   4
   4   1  -3 61.6216  3.9619   2
   4   1  -3 55.5484  3.4640   3
   4   1  -3 66.8160  4.3497   1
   3  -1  -3 530.892  18.607   2
   3  -1  -3 558.618  18.020   3
   3  -1  -3 549.809  18.789   1
  -3  -1   3 552.607  17.971   3
   3  -1  -3 557.004  18.577   4
   3   1  -3 543.826  18.486   2
   3   1  -3 567.728  19.296   1
   3   1  -3 539.744  18.480   4
   2  -1  -3 590.760  19.478   4
   2  -1  -3 601.332  19.723   1
   2  -1  -3 585.165  18.947   3
  -2  -1   3 609.502  19.069   3
   2   1  -3 592.475  19.439   4
  -2   1   3 610.021  19.696   2
   2   1  -3 597.485  20.158   1
   2   1  -3 626.579  19.337   2
  -1  -1   3 73.6979  3.3360   3
   1  -1  -3 65.3115  2.9490   1
   1   1  -3 69.0184  3.1569   4
   1   1  -3 67.5366  3.2835   1
  -1   1   3 81.2542  3.0380   2
  -1   1   3 69.8476  3.2700   3
   0  -1   3 64.9930  2.5737   2
   0  -1  -3 66.6153  3.3266   1
   0  -1  -3 59.7532  2.7456   4
   0  -1   3 62.2914  2.9857   3
   0   1  -3 69.6785  2.6171   4
   0   1   3 63.2016  2.8246   2
   0   1  -3 66.4149  3.4411   1
   0   1   3 62.2876  3.0164   3
   1  -1   3 2515.49   75.36   3
  -1  -1  -3 2589.24   80.59   1
  -1  -1  -3 2620.00   76.33   4
   1  -1   3 2673.14   78.93   2
   1   1   3 2544.64   78.83   2
  -1   1  -3 2589.73   80.89   1
   1   1   3 2438.11   75.28   3
  -2  -1  -3 2668.52   76.22   4
   2  -1   3 2538.54   79.35   2
  -2  -1  -3 2520.49   80.88   1
   2   1   3 2543.54   75.00   3
  -2   1  -3 2520.39   80.94   1
   3  -1   3 3502.05  109.58   2
  -3  -1  -3 3612.93  105.14   4
   3  -1   3 3488.70  103.93   3
  -3  -1  -3 3532.06  111.66   1
   3   1   3 3532.06  103.49   3
  -3   1  -3 3616.59  104.86   4
   3   1   3 3459.23  109.58   2
   4  -1   3 1368.40   42.05   3
  -4  -1  -3 1382.99   41.93   4
  -4  -1  -3 1381.25   46.18   1
   4  -1   3 1346.49   45.21   2
   4   1   3 1358.82   45.32   2
  -4   1  -3 1364.76   41.52   4
   4   1   3 1345.13   41.47   3
  -5  -1  -3 675.122  25.680   1
   5  -1   3 668.503  25.146   2
  -5  -1  -3 697.676  22.134   4
   5  -1   3 652.890  22.466   3
   5   1   3 642.375  24.972   2
  -5   1  -3 677.106  21.706   4
   5   1   3 660.433  21.971   3
   6  -1   3 40.2240  3.7743   3
   6  -1   3 41.8014  4.8591   2
  -6  -1  -3 34.3477  4.6803   1
  -6   1  -3 40.3844  4.8809   1
   6   1   3 36.5761  3.3927   3
   6   1   3 33.7707  4.4631   2
   7  -1   3 0.92963 1.54079   3
   7  -1   3 1.92922 1.98224   2
  -7  -1  -3 -0.8514  2.1112   1
   7   1   3 2.22191 2.00866   2
  -7   1  -3 0.21890 2.23204   1
   8  -1   3 22.1664  4.7010   2
  -8  -1  -3 23.7132  5.1248   1
  -8   1  -3 25.5157  5.0848   1
   8   1   3 24.8539  5.0529   2
   8  -2  -3 0.25202 1.77825   3
  -8  -2   3 1.31905 2.42696   4
   8   2  -3 3.49502 2.32435   1
  -8   2   3 1.54135 2.90524   2
  -7  -2   3 9.92964 3.21572   4
   7  -2  -3 6.76033 2.23314   3
   7  -2  -3 6.04890 2.23896   4
  -7   2   3 4.41817 2.43101   1
   7   2  -3 8.59237 2.83009   1
  -7   2   3 5.52842 2.80137   2
   7   2  -3 5.83737 2.31188   2
   6  -2  -3 2.16142 1.63839   2
  -6  -2   3 2.43992 1.47471   3
   6  -2  -3 -0.4027  1.1133   4
   6  -2  -3 0.52312 1.24789   3
  -6  -2   3 -0.1647  1.6335   4
   6  -2  -3 2.67500 1.56646   1
   6   2  -3 0.61480 1.42241   1
   6   2  -3 1.53795 1.36025   2
   5  -2  -3 50.4815  4.0629   2
  -5  -2   3 58.6617  4.7729   4
   5  -2  -3 44.5442  3.7255   1
   5  -2  -3 51.8870  4.0268   4
   5  -2  -3 39.2777  3.4564   3
  -5  -2   3 48.9906  3.6526   3
   5   2  -3 44.9754  4.1531   1
   5   2  -3 44.7253  3.9082   2
   4  -2  -3 34.9276  2.8975   3
   4  -2  -3 38.9127  3.1871   2
  -4  -2   3 36.0856  2.8196   3
   4  -2  -3 34.6558  2.8521   1
   4  -2  -3 32.5903  2.9641   4
   4   2  -3 35.5571  3.2758   1
   4   2  -3 35.0487  3.0753   4
   4   2  -3 40.9580  3.1596   2
   3  -2  -3 1.00076 0.77910   1
   3  -2  -3 1.62547 0.83850   3
  -3  -2   3 3.92118 0.99833   3
   3  -2  -3 5.86782 1.31876   4
   3   2  -3 2.10919 0.97677   4
  -3   2   3 2.91716 1.21374   2
   3   2  -3 3.33143 1.01901   2
   3   2  -3 1.87085 0.99093   1
   2  -2  -3 227.754   8.264   3
   2  -2  -3 233.220   7.991   1
  -2  -2   3 225.929   8.136   3
   2  -2  -3 223.566   8.539   4
   2   2  -3 220.551   8.738   1
   2   2  -3 224.823   7.995   2
  -2   2   3 228.792   8.553   2
   2   2  -3 228.748   8.488   4
   1  -2  -3 20.5408  1.2555   1
   1  -2  -3 18.1896  1.5948   4
   1  -2  -3 17.9939  1.4677   3
  -1   2   3 23.8112  1.6553   2
   1   2  -3 22.0075  1.3483   2
   1   2  -3 17.1466  1.4440   4
   1   2  -3 18.8873  1.5917   1
   0  -2   3 476.302  15.279   3
   0  -2   3 492.517  15.302   4
   0  -2  -3 478.545  16.163   1
   0  -2  -3 475.966  15.523   4
   0   2   3 483.260  16.102   2
   0   2  -3 461.348  16.490   1
   0   2  -3 493.074  15.741   2
   0   2   3 488.972  15.346   3
   1  -2   3 253.189   9.137   2
  -1  -2  -3 256.607   8.514   4
   1  -2   3 237.252   8.592   3
  -1  -2  -3 243.693   9.407   1
   1   2   3 241.239   9.266   2
  -1   2  -3 266.108   9.912   1
   1   2   3 263.226   8.578   3
   2  -2   3 266.507  10.337   2
  -2  -2  -3 277.037   9.155   4
  -2  -2  -3 260.125  10.492   1
   2   2   3 258.005  10.247   2
  -2   2  -3 257.251  10.502   1
   2   2   3 263.013   8.621   3
   3  -2   3 460.499  15.434   4
   3  -2   3 517.454  18.501   2
   3  -2   3 506.728  16.828   3
  -3  -2  -3 514.437  18.875   1
  -3  -2  -3 522.145  16.580   4
   3   2   3 508.265  15.902   3
   3   2   3 503.772  18.377   2
   4  -2   3 9.58092 1.71941   3
  -4  -2  -3 9.78561 1.50893   4
  -4  -2  -3 11.0732  2.4395   1
   4  -2   3 8.56487 2.16762   2
  -4   2  -3 9.54245 2.20761   1
   4   2   3 8.43635 2.15050   2
   4   2   3 8.98099 1.31881   3
   5  -2   3 56.7872  5.1622   2
  -5  -2  -3 62.2212  3.9758   4
  -5  -2  -3 62.7217  5.5005   1
   5  -2   3 65.2972  4.4282   3
  -5   2  -3 63.6315  5.2785   1
   5   2   3 53.8173  5.0692   2
   5   2   3 69.9984  3.8239   3
   6  -2   3 2.66185 1.86819   2
   6  -2   3 3.29774 1.59795   3
  -6  -2  -3 1.03039 1.89869   1
   6   2   3 3.13055 2.06573   2
  -6   2  -3 0.80120 1.79113   1
   7  -2   3 10.3737  3.2742   2
   7  -2   3 8.33028 2.33549   3
  -7  -2  -3 19.6017  4.2489   1
   7   2   3 11.4647  3.4810   2
  -7   2  -3 11.2127  3.4467   1
  -8  -2  -3 7.99735 3.76180   1
   8  -2   3 12.6820  3.9446   2
   8   2   3 6.72161 3.11942   2
  -8   2  -3 7.96733 3.55166   1
   8  -3  -3 3.73790 2.36139   3
  -8  -3   3 0.17569 2.60061   4
  -8   3   3 1.85270 2.87881   2
   8   3  -3 4.15150 2.56852   1
   7  -3  -3 12.9032  2.8207   4
  -7  -3   3 18.3411  3.5538   4
   7  -3  -3 16.2623  2.9652   3
  -7   3   3 16.7681  3.9613   2
   7   3  -3 13.0280  3.2192   1
   7   3  -3 13.6715  3.2340   2
  -6  -3   3 4.49526 1.85295   3
   6  -3  -3 9.18190 2.28933   4
  -6  -3   3 9.77774 2.72125   4
   6  -3  -3 6.10862 1.99541   3
  -6   3   3 4.53567 2.49806   2
   6   3  -3 4.88983 1.94438   2
   6   3  -3 3.69891 1.96366   1
  -6   3   3 4.45515 2.03793   1
   5  -3  -3 136.384   6.982   1
  -5  -3   3 152.197   6.866   3
  -5  -3   3 152.424   8.216   4
   5  -3  -3 152.031   7.368   3
   5  -3  -3 145.802   7.454   4
  -5   3   3 148.333   8.328   2
   5   3  -3 140.066   7.559   2
   5   3  -3 135.412   7.914   1
  -4  -3   3 202.330   9.164   4
   4  -3  -3 186.625   7.838   1
  -4  -3   3 197.875   7.739   3
   4  -3  -3 189.274   8.179   3
   4  -3  -3 187.797   8.399   4
   4   3  -3 170.235   8.631   1
  -4   3   3 189.217   8.985   2
   4   3  -3 187.071   8.312   2
   3  -3  -3 696.561  23.369   1
  -3  -3   3 721.562  24.284   4
   3  -3  -3 718.479  23.771   4
   3  -3  -3 737.136  23.223   3
  -3  -3   3 720.687  22.629   3
   3   3  -3 714.864  23.719   2
   3   3  -3 692.690  24.632   1
  -3   3   3 728.424  24.496   2
  -2  -3   3 642.480  19.004   3
   2  -3  -3 613.868  19.348   3
  -2  -3   3 590.182  20.126   4
   2  -3  -3 578.222  19.814   4
   2  -3  -3 599.641  19.218   1
   2   3  -3 583.359  20.470   1
  -2   3   3 593.886  20.189   2
   2   3  -3 593.870  19.593   2
   1  -3  -3 742.425  25.179   4
  -1  -3   3 795.477  25.296   4
   1  -3  -3 836.633  24.523   3
  -1  -3   3 841.849  24.423   3
  -1   3   3 850.372  25.862   2
   1   3  -3 776.665  26.013   1
   1   3  -3 718.707  25.518   2
   0  -3  -3 920.342  28.707   4
   0  -3  -3 959.987  29.652   1
   0  -3   3 919.732  28.454   4
   0  -3   3 927.781  28.063   3
   0   3  -3 882.054  29.992   1
   0   3  -3 927.585  29.483   2
   0   3   3 918.516  29.783   2
   0   3   3 927.292  28.011   3
  -1  -3  -3 40.1449  2.3977   4
   1  -3   3 51.3534  2.1675   4
   1  -3   3 43.7513  2.5130   3
  -1  -3  -3 39.0502  2.6675   1
  -1   3  -3 37.8242  2.8055   2
   1   3   3 48.1746  2.4470   3
  -1   3  -3 43.3923  2.9474   1
   1   3   3 39.8985  2.9082   2
  -2  -3  -3 457.637  14.632   4
   2  -3   3 439.775  15.744   2
  -2  -3  -3 421.171  15.969   1
   2  -3   3 440.835  13.629   4
   2   3   3 431.445  13.468   3
   2   3   3 432.513  15.865   2
  -2   3  -3 438.638  16.082   1
   3  -3   3 1.00718 0.45688   4
   3  -3   3 1.36700 1.06829   2
   3  -3   3 0.50963 0.75967   3
  -3  -3  -3 0.21036 0.95217   1
  -3  -3  -3 1.00846 0.77574   4
   3   3   3 1.92715 0.60602   3
  -3   3  -3 0.50197 1.05061   1
   3   3   3 3.52740 1.38468   2
   4  -3   3 146.500   7.939   2
   4  -3   3 160.046   7.151   3
  -4  -3  -3 158.190   6.679   4
   4  -3   3 134.170   5.356   4
  -4  -3  -3 151.905   8.329   1
   4   3   3 146.793   8.111   2
   4   3   3 152.968   5.804   3
  -4   3  -3 141.987   7.744   1
  -5  -3  -3 24.6880  3.7870   1
   5  -3   3 26.1495  3.6541   2
   5  -3   3 22.1919  2.8122   3
  -5  -3  -3 21.1915  2.4807   4
   5   3   3 18.0185  3.2669   2
   5   3   3 23.2498  2.2047   3
  -5   3  -3 29.6581  3.7278   1
   6  -3   3 84.7367  5.7475   3
  -6  -3  -3 91.5523  7.4655   1
  -6  -3  -3 91.1383  5.4121   4
   6  -3   3 81.4370  6.6403   2
   6   3   3 94.2711  7.2227   2
  -6   3  -3 86.1258  6.7396   1
  -7  -3  -3 18.3595  4.3864   1
   7  -3   3 18.7656  4.1104   2
   7  -3   3 19.0587  3.3810   3
  -7   3  -3 20.0455  4.0627   1
   7   3   3 20.8528  4.2904   2
  -8  -4   3 2.26645 2.56034   4
   8  -4  -3 4.57902 2.29533   3
   8   4  -3 2.17967 2.30947   1
  -8   4   3 2.33141 3.06661   2
   7  -4  -3 13.8725  2.8642   4
   7  -4  -3 17.5542  3.2000   3
  -7  -4   3 11.0882  3.3192   4
   7   4  -3 15.6776  3.5894   1
   7   4  -3 14.5682  3.3141   2
  -7   4   3 19.5846  4.1534   2
  -6  -4   3 24.7287  3.9083   4
   6  -4  -3 34.7721  3.7236   3
   6  -4  -3 30.0446  3.5680   4
   6   4  -3 27.1045  3.6550   2
  -6   4   3 29.2378  4.2252   2
   6   4  -3 23.4486  3.7735   1
  -6   4   3 30.8122  3.5843   1
  -5  -4   3 170.693   9.263   4
   5  -4  -3 177.734   8.621   4
  -5  -4   3 172.222   7.606   3
   5  -4  -3 168.271   8.258   3
  -5   4   3 192.904   9.708   2
   5   4  -3 160.310   8.558   2
  -5   4   3 185.218   8.384   1
   5   4  -3 174.850   9.290   1
  -4  -4   3 138.490   5.786   3
  -4  -4   3 138.624   7.346   4
   4  -4  -3 124.741   6.332   3
   4  -4  -3 114.734   6.406   4
   4   4  -3 118.433   6.820   1
  -4   4   3 128.678   7.128   2
   4   4  -3 123.623   6.529   2
   3  -4  -3 232.698   9.663   4
   3  -4  -3 235.851   9.244   3
  -3  -4   3 248.686   8.533   3
   3  -4  -3 223.426   8.281   1
  -3  -4   3 233.817  10.046   4
   3   4  -3 225.757   9.845   1
  -3   4   3 232.810   9.952   2
   3   4  -3 235.592   9.384   2
   2  -4  -3 54.8911  3.5894   4
   2  -4  -3 51.6899  3.1941   3
  -2  -4   3 50.4411  3.5677   4
  -2  -4   3 62.7254  2.9818   3
  -2   4   3 57.1742  3.6208   2
   2   4  -3 56.2857  3.5321   1
   2   4  -3 59.3103  3.4459   2
   1  -4  -3 13.4620  1.4099   3
  -1  -4   3 11.4376  1.5563   4
   1  -4  -3 10.7194  1.6084   4
  -1  -4   3 13.3301  1.3062   3
   1   4  -3 12.2286  1.8124   2
  -1   4   3 11.9618  1.6293   2
   1   4  -3 13.8055  1.5517   1
   0  -4   3 141.716   5.631   4
   0  -4   3 128.809   5.233   3
   0  -4  -3 137.344   5.370   1
   0  -4  -3 130.356   5.677   4
   0  -4  -3 135.850   5.080   3
   0   4  -3 139.200   6.071   2
   0   4   3 145.005   6.392   2
   0   4  -3 140.279   5.965   1
  -1  -4  -3 93.3337  4.4282   4
   1  -4   3 96.7910  4.3960   3
   1  -4   3 102.160   4.121   4
   1   4   3 101.183   4.509   1
   1   4   3 101.478   4.115   3
  -1   4  -3 98.6271  4.9356   1
  -1   4  -3 89.8332  4.9768   2
   1   4   3 97.9963  5.2993   2
  -2  -4  -3 427.148  14.171   4
   2  -4   3 406.552  14.028   3
   2   4   3 411.636  12.565   3
   2   4   3 395.173  15.404   2
  -2   4  -3 422.888  15.321   1
   2   4   3 406.159  14.880   1
  -2   4  -3 402.630  15.588   2
  -3  -4  -3 14.2804  1.8011   4
   3  -4   3 9.50981 1.67060   3
   3  -4   3 10.7692  2.1224   2
   3  -4   3 9.47817 1.08718   4
   3   4   3 12.1958  2.3036   2
   3   4   3 9.56528 1.86156   1
   3   4   3 12.2201  1.0580   3
  -3   4  -3 12.0308  2.1054   1
   4  -4   3 26.0330  3.3753   2
  -4  -4  -3 21.7250  2.3737   4
   4  -4   3 23.9303  2.7928   3
   4  -4   3 22.9936  1.7302   4
  -4   4  -3 22.9713  3.0153   1
   4   4   3 22.0022  2.9493   1
   4   4   3 22.9110  3.3221   2
   4   4   3 22.9414  1.7344   3
   5  -4   3 21.4102  3.4957   2
  -5  -4  -3 19.8591  2.5261   4
  -5  -4  -3 20.6075  3.6925   1
   5  -4   3 20.8959  2.8793   3
   5   4   3 18.0523  3.4082   2
  -5   4  -3 20.7037  3.2845   1
  -6  -4  -3 70.9117  6.5969   1
  -6  -4  -3 60.2389  4.5421   4
   6  -4   3 63.0991  5.0275   3
   6  -4   3 60.0162  5.9082   2
  -6   4  -3 75.1310  6.2192   1
   6   4   3 66.2573  6.2308   2
   7  -4   3 47.0090  4.8629   3
   7  -4   3 55.4496  6.2111   2
  -7  -4  -3 37.7180  5.8371   1
   7   4   3 45.9743  6.1182   2
  -7   4  -3 51.2661  5.8098   1
  -7  -5   3 0.16136 1.91754   4
   7  -5  -3 -0.4355  1.4363   3
  -7   5   3 0.29609 2.20719   2
   7   5  -3 0.83078 1.95366   2
   7   5  -3 3.09898 1.98924   1
   6  -5  -3 17.0846  2.9037   4
   6  -5  -3 12.9015  2.6897   3
  -6  -5   3 17.5345  3.5673   4
   6   5  -3 8.73648 2.58114   2
   6   5  -3 14.0225  3.2145   1
  -6   5   3 9.80305 2.99149   2
  -5  -5   3 403.807  16.962   4
   5  -5  -3 407.450  15.940   3
   5  -5  -3 426.250  16.426   4
   5   5  -3 420.338  17.421   1
  -5   5   3 441.112  17.798   2
  -5   5   3 415.779  15.708   1
   5   5  -3 423.702  16.798   2
   4  -5  -3 977.500  33.150   4
   4  -5  -3 977.099  32.255   3
  -4  -5   3 1040.57   30.81   3
  -4  -5   3 1001.77   33.73   4
   4   5  -3 1007.85   33.68   2
   4   5  -3 957.354  34.402   1
  -4   5   3 1016.00   32.64   1
  -4   5   3 994.024  34.367   2
   3  -5  -3 1957.04   60.80   4
   3  -5  -3 1905.33   59.10   3
  -3  -5   3 1898.24   60.85   4
  -3  -5   3 2027.77   57.87   3
  -3   5   3 1983.75   62.34   2
   3   5  -3 1998.10   61.84   2
   3   5  -3 1873.91   62.91   1
   2  -5  -3 2718.60   86.10   4
  -2  -5   3 2957.24   83.17   3
   2  -5  -3 2745.93   83.98   3
  -2  -5   3 2856.29   86.15   4
   2   5  -3 2836.85   89.43   1
  -2   5   3 2842.14   88.29   2
   2   5  -3 2871.72   88.53   2
   1  -5  -3 873.508  28.569   4
  -1  -5   3 900.768  26.882   3
   1  -5  -3 915.126  27.408   3
  -1  -5   3 849.826  28.308   4
   1   5  -3 853.355  29.073   1
   1   5  -3 898.267  29.868   2
  -1   5   3 880.211  29.248   2
   0  -5  -3 278.379   9.854   1
   0  -5   3 280.233   9.601   3
   0  -5   3 284.558  10.165   4
   0  -5  -3 268.370  10.197   4
   0  -5  -3 280.584   9.345   3
   0   5  -3 262.019  10.282   1
   0   5  -3 281.142  10.981   2
   0   5   3 284.665  11.184   2
  -1  -5  -3 91.4677  4.4933   4
   1  -5   3 86.1946  4.0898   4
   1  -5   3 86.8635  4.2088   3
  -1   5  -3 86.7935  5.0605   2
   1   5   3 95.0412  4.3947   1
   1   5   3 89.2378  3.7729   3
   1   5   3 81.5973  5.2015   2
  -1   5  -3 87.4447  4.5856   1
  -2  -5  -3 479.356  16.882   4
   2  -5   3 506.887  16.831   3
   2   5   3 479.654  18.525   2
  -2   5  -3 507.218  18.594   2
  -2   5  -3 498.814  17.729   1
   2   5   3 497.470  17.662   1
  -3  -5  -3 502.338  17.534   4
   3  -5   3 505.527  16.482   4
   3  -5   3 503.428  17.600   3
  -3   5  -3 499.778  19.650   2
   3   5   3 505.150  18.683   1
  -3   5  -3 509.101  18.718   1
   3   5   3 503.180  19.480   2
   4  -5   3 137.637   5.621   4
  -4  -5  -3 144.830   6.884   4
   4  -5   3 134.658   7.041   3
   4   5   3 141.163   8.335   2
  -4   5  -3 125.919   8.353   2
  -4   5  -3 155.890   7.868   1
   4   5   3 146.888   7.790   1
   5  -5   3 6.51815 1.96232   3
  -5  -5  -3 7.61953 1.90504   4
  -5  -5  -3 4.27026 2.20795   1
  -5   5  -3 16.5395  2.9615   1
  -5   5  -3 8.05387 2.81222   2
   5   5   3 6.03908 2.41202   2
   5   5   3 5.51067 2.13787   1
  -6  -5  -3 84.4263  7.2756   1
   6  -5   3 64.5528  5.3166   3
  -6  -5  -3 76.6605  5.2463   4
   6   5   3 69.8700  6.8011   2
  -6   5  -3 79.8049  7.3350   2
  -6   5  -3 75.1065  6.2722   1
  -7  -5  -3 93.5861  8.4821   1
   7  -5   3 102.783   7.135   3
  -7   5  -3 93.3462  8.6500   2
   7   5   3 87.5571  8.2448   2
  -7  -6   3 84.5038  7.1049   4
   7  -6  -3 82.3011  6.4116   3
   7   6  -3 80.1621  7.2876   1
   7   6  -3 83.7903  7.1181   2
  -7   6   3 93.0476  7.8649   2
   6  -6  -3 166.616   9.061   3
  -6  -6   3 181.389  10.109   4
   6  -6  -3 173.625   9.431   4
   6   6  -3 173.600  10.079   1
  -6   6   3 168.020  10.296   2
   6   6  -3 171.656   9.769   2
   5  -6  -3 202.686   9.955   4
   5  -6  -3 194.943   9.383   3
  -5  -6   3 204.502  10.345   4
   5   6  -3 189.793   9.915   2
  -5   6   3 195.795  10.568   2
   5   6  -3 191.820  10.215   1
   4  -6  -3 109.289   6.016   3
   4  -6  -3 104.914   6.479   4
  -4  -6   3 104.768   6.524   4
  -4  -6   3 90.1280  4.3811   3
   4   6  -3 121.052   6.730   2
   4   6  -3 103.486   6.413   1
  -4   6   3 106.843   6.745   2
  -3  -6   3 4.38891 1.55215   4
   3  -6  -3 3.29520 1.26878   3
  -3  -6   3 4.20096 0.95478   3
   3  -6  -3 3.09156 1.53393   4
   3   6  -3 3.01638 1.44788   2
  -3   6   3 5.92950 1.81199   2
   3   6  -3 4.32432 1.52454   1
  -2  -6   3 201.093   6.767   3
   2  -6  -3 183.154   8.522   4
  -2  -6   3 180.696   8.364   4
   2  -6  -3 180.477   7.646   3
   2   6  -3 198.644   8.389   1
  -2   6   3 180.229   8.546   2
   2   6  -3 174.876   9.012   2
  -1  -6   3 438.644  13.807   3
  -1  -6   3 414.296  15.200   4
   1  -6  -3 400.501  15.261   4
   1  -6  -3 426.967  14.293   3
   1   6  -3 422.427  15.307   1
   1   6  -3 431.353  16.656   2
  -1   6   3 442.587  15.968   2
   0  -6  -3 839.523  27.220   4
   0  -6   3 841.227  27.080   4
   0  -6   3 804.554  25.932   3
   0  -6  -3 868.229  25.802   3
   0   6  -3 808.261  27.685   1
   0   6   3 898.021  27.079   1
   0   6   3 836.520  28.681   2
   0   6  -3 803.771  28.538   2
  -1  -6  -3 97.4092  5.0839   4
   1  -6   3 103.483   4.821   3
   1  -6   3 94.0966  4.7320   4
  -1   6  -3 88.8121  5.5512   2
   1   6   3 107.285   6.466   2
   1   6   3 101.128   4.146   3
   1   6   3 98.0110  4.7679   1
  -1   6  -3 103.455   5.004   1
   2  -6   3 46.4607  3.2677   3
   2  -6   3 41.6987  3.1492   4
  -2  -6  -3 46.7933  3.3617   4
   2   6   3 47.0757  3.4279   1
   2   6   3 43.3897  4.1354   2
  -2   6  -3 45.1476  4.0605   2
  -2   6  -3 44.7749  3.3744   1
  -3  -6  -3 217.151   9.038   4
   3  -6   3 209.528   8.342   4
   3  -6   3 201.137   8.913   3
  -3   6  -3 211.938  10.566   2
   3   6   3 191.833  10.363   2
  -3   6  -3 208.755   9.283   1
   3   6   3 209.501   9.444   1
   4  -6   3 295.229  11.985   3
  -4  -6  -3 285.579  11.679   4
   4  -6   3 289.600  10.476   4
  -4   6  -3 275.429  13.694   2
   4   6   3 303.447  14.003   2
   4   6   3 274.864  12.607   1
   5  -6   3 482.650  18.321   3
  -5  -6  -3 457.612  17.635   4
  -5   6  -3 494.114  19.211   1
  -5   6  -3 487.483  20.995   2
   5   6   3 477.841  19.515   1
   5   6   3 466.914  20.626   2
   6  -6   3 203.854  10.307   3
  -6  -6  -3 210.720   9.790   4
  -6  -6  -3 214.317  12.423   1
   6   6   3 191.757  11.965   2
  -6   6  -3 161.262  10.109   1
  -6   6  -3 221.273  12.798   2
  -7  -6  -3 93.5212  8.6901   1
   7  -6   3 100.234   7.253   3
   7   6   3 88.2062  8.5020   2
  -7   6  -3 96.6277  8.9324   2
   7  -7  -3 3.65373 2.12470   3
  -7  -7   3 3.75007 2.77580   4
   7   7  -3 3.87921 2.54740   1
  -7   7   3 4.10088 3.09942   2
   6  -7  -3 1.68006 1.96514   4
   6  -7  -3 5.10556 1.86367   3
  -6  -7   3 9.67666 3.11795   4
  -6   7   3 6.78275 2.96810   2
   6   7  -3 5.86712 2.53464   2
   6   7  -3 1.64683 2.18665   1
   5  -7  -3 6.63219 2.32405   4
  -5  -7   3 5.90569 2.28213   4
   5  -7  -3 5.83408 1.93681   3
   5   7  -3 7.49053 2.39354   1
   5   7  -3 9.33883 2.71756   2
  -5   7   3 6.18556 2.47629   2
   4  -7  -3 182.265   8.754   3
  -4  -7   3 206.654   9.957   4
   4  -7  -3 190.329   9.691   4
  -4   7   3 197.037  10.035   2
   4   7  -3 193.719   9.800   2
   4   7  -3 172.666   9.348   1
  -3  -7   3 398.071  15.774   4
   3  -7  -3 384.718  16.021   4
   3  -7  -3 398.790  14.792   3
  -3  -7   3 419.202  12.937   3
   3   7  -3 405.492  16.621   2
  -3   7   3 419.562  16.433   2
   3   7  -3 396.970  15.823   1
   2  -7  -3 553.436  19.805   4
   2  -7  -3 544.899  18.320   3
  -2  -7   3 562.319  16.972   3
  -2  -7   3 547.652  19.534   4
   2   7  -3 481.224  20.798   2
   2   7  -3 536.645  19.538   1
  -2   7   3 548.615  20.012   2
   1  -7  -3 1012.39   34.44   4
  -1  -7   3 1074.97   32.33   3
  -1  -7   3 1086.05   34.55   4
   1  -7  -3 1096.12   33.01   3
  -1   7   3 1072.32   35.76   2
   1   7  -3 1055.82   36.80   2
   1   7  -3 1050.16   35.14   1
   0  -7   3 545.623  17.533   3
   0  -7   3 537.151  18.611   4
   0  -7  -3 557.641  17.311   3
   0  -7  -3 523.211  18.663   4
   0   7   3 531.011  20.001   2
   0   7  -3 523.497  20.061   2
   0   7  -3 510.958  18.570   1
   0   7   3 565.200  17.971   1
   1  -7   3 379.709  13.472   4
   1  -7   3 360.937  12.900   3
  -1  -7  -3 366.400  13.676   4
   1   7   3 386.556  15.759   2
  -1   7  -3 370.855  13.551   1
   1   7   3 369.001  12.078   3
   1   7   3 358.333  13.240   1
  -1   7  -3 340.267  14.671   2
  -2  -7  -3 11.9447  2.0544   4
   2  -7   3 12.1536  2.0339   4
   2  -7   3 13.5141  1.9967   3
   2   7   3 12.6004  1.9863   1
  -2   7  -3 17.8359  2.2083   1
   2   7   3 13.5250  2.9460   2
  -2   7  -3 16.4017  2.8349   2
  -3  -7  -3 9.26465 1.98363   4
   3  -7   3 11.6392  2.1913   3
   3  -7   3 10.1981  2.0271   4
  -3   7  -3 12.7687  2.9060   2
   3   7   3 8.94454 2.14661   1
  -3   7  -3 13.3628  2.1793   1
   3   7   3 11.4185  2.9397   2
   4  -7   3 48.6448  4.1881   3
  -4  -7  -3 48.7743  4.0314   4
  -4   7  -3 48.1118  4.2262   1
   4   7   3 52.0912  4.5712   1
   4   7   3 49.2809  5.5595   2
  -4   7  -3 51.7337  5.3267   2
   5  -7   3 10.9746  2.6730   3
  -5  -7  -3 13.8863  2.6233   4
  -5   7  -3 12.5844  2.7219   1
  -5   7  -3 8.69412 3.05674   2
   5   7   3 17.5859  4.1782   2
   5   7   3 10.0687  2.8105   1
  -6  -7  -3 13.7696  3.7268   1
   6  -7   3 15.6952  3.1541   3
  -6  -7  -3 13.2590  2.8038   4
   6   7   3 15.6747  4.5652   2
  -6   7  -3 11.8543  4.0009   2
  -7  -7  -3 1.29599 2.65353   1
   7  -7   3 0.29633 1.89306   3
  -7   7  -3 -0.3724  2.5976   2
   7   7   3 1.84845 2.77271   2
  -7  -8   3 1.25645 2.66885   4
   7  -8  -3 2.97927 2.04521   3
  -7   8   3 2.76239 2.97346   2
   7   8  -3 3.31788 2.45983   1
  -6  -8   3 5.56955 2.69572   4
   6  -8  -3 11.1148  3.1198   4
   6  -8  -3 7.00071 2.25200   3
  -6   8   3 10.0832  3.4153   2
   6   8  -3 12.4552  3.4301   2
   6   8  -3 7.57961 2.78604   1
  -5  -8   3 57.5534  5.3466   4
   5  -8  -3 50.9544  5.2426   4
   5  -8  -3 58.2408  4.8000   3
  -5   8   3 44.3596  5.2100   2
   5   8  -3 48.0465  5.3411   2
   5   8  -3 51.4104  5.1664   1
  -4  -8   3 30.5844  3.8970   4
   4  -8  -3 25.5227  3.7461   4
   4  -8  -3 26.9586  3.2471   3
  -4   8   3 25.5582  3.8086   2
   4   8  -3 23.3759  3.3999   1
   4   8  -3 25.7876  3.9539   2
  -3  -8   3 91.6805  6.0462   4
   3  -8  -3 86.4251  5.2848   3
   3  -8  -3 93.9342  6.4574   4
  -3   8   3 100.095   6.446   2
   3   8  -3 90.9825  6.9325   2
   3   8  -3 93.9092  5.9040   1
  -2  -8   3 25.6232  3.1691   4
   2  -8  -3 22.2942  2.4347   3
  -2  -8   3 21.8941  1.7921   3
   2  -8  -3 28.0943  3.4105   4
   2   8  -3 22.1168  2.6884   1
  -2   8   3 24.4482  3.2091   2
   2   8  -3 23.4737  3.9367   2
  -1  -8   3 74.6298  4.9372   4
   1  -8  -3 81.1445  5.1729   4
   1  -8  -3 80.4419  4.3025   3
  -1  -8   3 81.3524  3.8840   3
  -1   8   3 87.3724  5.6052   2
   1   8  -3 88.8220  6.5104   2
   1   8  -3 80.2924  4.6923   1
   0  -8   3 30.4382  2.4369   3
   0  -8  -3 30.2821  2.9988   4
   0  -8  -3 28.8895  2.3284   3
   0  -8   3 30.2739  2.9883   4
   0   8  -3 33.3730  3.8820   2
   0   8   3 32.7362  2.3689   1
   0   8   3 39.1340  3.9272   2
   0   8  -3 31.3498  2.6579   1
   1  -8   3 71.2337  4.5765   4
   1  -8   3 70.6488  4.1682   3
  -1  -8  -3 77.5789  4.8065   4
   1   8   3 79.8342  4.2337   1
   1   8   3 72.6783  3.5602   3
  -1   8  -3 68.2990  5.3298   2
  -1   8  -3 70.2497  4.1460   1
   1   8   3 85.4486  6.2847   2
   2  -8   3 47.4529  3.6226   3
   2  -8   3 42.6203  3.7355   4
  -2  -8  -3 42.8688  3.6888   4
  -2   8  -3 47.2062  4.5014   2
   2   8   3 42.4510  3.5185   1
   2   8   3 49.8818  5.3167   2
  -2   8  -3 48.4710  3.4842   1
   3  -8   3 101.592   5.992   3
  -3  -8  -3 99.5507  6.0486   4
   3  -8   3 96.0579  6.1402   4
   3   8   3 103.816   7.870   2
   3   8   3 103.656   6.214   1
  -3   8  -3 113.942   5.932   1
  -3   8  -3 103.586   7.319   2
  -4  -8  -3 21.9541  3.0785   4
   4  -8   3 20.8767  3.1444   3
  -4   8  -3 24.9327  3.0148   1
  -4   8  -3 30.5095  4.4938   2
   4   8   3 22.4827  3.3246   1
   4   8   3 23.2300  4.5016   2
  -5  -8  -3 39.9440  4.1497   4
   5  -8   3 41.7257  4.4893   3
   5   8   3 45.9935  4.7921   1
  -5   8  -3 34.9155  5.3760   2
   5   8   3 44.5071  6.1494   2
  -6  -8  -3 9.32016 3.25599   1
  -6  -8  -3 10.1571  2.6451   4
   6  -8   3 6.18399 2.36357   3
  -6   8  -3 14.0494  4.1665   2
   6   8   3 13.9105  3.4496   1
   6   8   3 9.82375 3.94592   2
  -7  -8  -3 6.55775 2.50021   4
   7  -8   3 7.74491 2.95585   3
  -7  -8  -3 7.74514 3.65875   1
   7   8   3 7.60502 4.34214   2
  -7   8  -3 10.7615  4.1289   2
  -6  -9   3 56.9627  6.1779   4
   6  -9  -3 61.2616  5.4787   3
   6  -9  -3 67.8466  6.5284   4
   6   9  -3 62.9860  6.2254   1
  -6   9   3 57.1851  6.4688   2
   6   9  -3 51.6297  6.3044   2
  -5  -9   3 18.8199  3.7433   4
   5  -9  -3 17.6059  3.8356   4
   5  -9  -3 20.2959  3.4077   3
  -5   9   3 17.3558  3.7548   2
   5   9  -3 17.7694  3.5349   1
   5   9  -3 23.0309  4.3044   2
   4  -9  -3 11.2822  3.0746   4
  -4  -9   3 6.71820 2.34903   4
   4  -9  -3 10.8987  2.4021   3
   4   9  -3 17.3196  3.7741   2
   4   9  -3 7.82262 2.37705   1
  -4   9   3 13.6657  3.1663   2
   3  -9  -3 3.55827 1.56134   3
   3  -9  -3 1.39155 1.91273   4
  -3  -9   3 1.63971 1.65478   4
   3   9  -3 7.63242 2.16271   1
  -3   9   3 2.29217 1.73237   2
   3   9  -3 1.26391 2.16723   2
   2  -9  -3 0.52595 1.41298   4
  -2  -9   3 1.40687 0.86942   3
   2  -9  -3 2.33554 1.23197   3
  -2  -9   3 1.63113 1.42437   4
   2   9  -3 1.16311 1.33139   1
  -2   9   3 2.45140 1.64264   2
   2   9  -3 2.26417 2.13948   2
  -1  -9   3 10.7110  1.4676   3
   1  -9  -3 14.8974  1.9404   3
  -1  -9   3 11.1661  2.3289   4
   1  -9  -3 13.1802  2.4708   4
   1   9  -3 10.3736  3.0766   2
   1   9  -3 10.8767  1.9822   1
  -1   9   3 12.2056  2.6145   2
   0  -9   3 22.8755  2.8376   4
   0  -9  -3 18.5826  2.6995   4
   0  -9  -3 23.1274  2.1652   3
   0  -9   3 18.5233  2.0845   3
   0   9   3 16.9146  1.8364   1
   0   9  -3 27.5536  3.7540   2
   0   9  -3 20.9705  2.3739   1
   0   9   3 12.8688  2.9020   2
   1  -9   3 207.925   8.821   3
  -1  -9  -3 228.858   7.823   3
   1  -9   3 211.811   9.637   4
  -1  -9  -3 209.168   9.630   4
  -1   9  -3 203.618  10.678   2
   1   9   3 224.623   9.040   1
   1   9   3 215.204  11.542   2
  -1   9  -3 224.417   9.067   1
  -2  -9  -3 124.053   6.987   4
   2  -9   3 129.578   6.751   3
   2  -9   3 140.536   7.420   4
  -2   9  -3 125.830   8.170   2
   2   9   3 136.448   9.222   2
  -2   9  -3 141.121   6.582   1
   2   9   3 133.768   6.786   1
   3  -9   3 106.654   6.259   3
  -3  -9  -3 112.317   6.553   4
   3  -9   3 96.9209  6.6930   4
  -3   9  -3 111.269   5.901   1
   3   9   3 102.679   6.296   1
   3   9   3 89.9854  7.8937   2
  -3   9  -3 107.057   7.608   2
   4  -9   3 41.3794  4.2737   3
  -4  -9  -3 45.1228  4.2328   4
  -4   9  -3 37.7720  5.2361   2
   4   9   3 37.6848  4.2009   1
   4   9   3 52.3155  6.4876   2
   5  -9   3 9.05328 2.67807   3
  -5  -9  -3 6.28574 2.29846   4
   5   9   3 9.22626 3.70320   2
  -5   9  -3 9.51069 3.41194   2
   5   9   3 4.61603 2.32176   1
  -6  -9  -3 4.29148 2.32087   4
   6  -9   3 3.42289 2.08670   3
   6   9   3 3.98788 2.63021   1
  -6   9  -3 3.99699 3.13196   2
   6   9   3 2.13796 3.34600   2
   6 -10  -3 50.0032  5.2279   3
  -6 -10   3 52.2074  5.9835   4
  -6  10   3 57.4067  6.6762   2
   6  10  -3 44.1845  5.6004   1
   5 -10  -3 140.181   9.790   4
   5 -10  -3 131.245   8.082   3
  -5 -10   3 125.910   8.626   4
  -5  10   3 131.049   9.356   2
   5  10  -3 137.759   8.813   1
   5  10  -3 133.764   9.872   2
   4 -10  -3 34.0963  3.8812   3
  -4 -10   3 45.0877  4.9874   4
   4 -10  -3 43.8399  5.4421   4
  -4  10   3 43.3435  5.0598   2
   4  10  -3 44.3537  4.5604   1
   4  10  -3 41.8300  5.8120   2
   3 -10  -3 10.4531  2.3282   3
  -3 -10   3 14.2591  2.9884   4
   3 -10  -3 16.5858  3.5573   4
  -3  10   3 13.6913  3.2071   2
   3  10  -3 15.3326  2.9018   1
   3  10  -3 9.11728 3.55522   2
  -2 -10   3 150.744   8.155   4
   2 -10  -3 136.885   8.153   4
   2 -10  -3 143.901   7.002   3
  -2  10   3 139.333   8.355   2
   2  10  -3 143.896   7.612   1
   2  10  -3 125.384  10.000   2
  -1 -10   3 340.619  14.020   4
  -1 -10   3 337.864  11.806   3
   1 -10  -3 333.217  14.039   4
   1 -10  -3 341.326  12.502   3
  -1  10   3 345.245  15.039   2
   1  10  -3 315.125  16.054   2
   1  10  -3 342.723  13.520   1
   0 -10  -3 1004.02   33.94   4
   0 -10   3 995.865  31.759   3
   0 -10   3 975.790  33.778   4
   0 -10  -3 1061.08   31.63   3
   0  10   3 983.591  35.899   2
   0  10  -3 998.960  33.797   1
   0  10   3 1081.48   33.07   1
   0  10  -3 972.495  36.286   2
   1 -10   3 651.460  23.999   4
  -1 -10  -3 718.159  21.582   3
   1 -10   3 709.715  23.083   3
  -1 -10  -3 668.742  24.138   4
  -1  10  -3 633.344  25.857   2
  -1  10  -3 692.342  23.605   1
   1  10   3 686.743  27.072   2
   1  10   3 697.627  23.661   1
   2 -10   3 693.055  25.125   4
   2 -10   3 709.562  24.018   3
  -2 -10  -3 700.124  24.970   4
   2  10   3 701.883  28.351   2
  -2  10  -3 715.297  24.043   1
  -2  10  -3 696.375  26.841   2
   2  10   3 671.653  24.596   1
   3 -10   3 73.2061  6.1904   4
   3 -10   3 81.7251  5.5602   3
  -3 -10  -3 77.8663  5.5997   4
  -3  10  -3 78.5935  6.6981   2
   3  10   3 79.8473  5.5507   1
   3  10   3 70.7153  7.2499   2
  -4 -10  -3 63.6684  5.2100   4
   4 -10   3 54.5411  4.8516   3
  -4  10  -3 66.8315  6.4901   2
   4  10   3 58.2317  5.1142   1
   4  10   3 48.6611  6.8711   2
   5 -10   3 15.8317  3.3832   3
  -5 -10  -3 15.0141  3.1611   4
  -5  10  -3 19.2364  4.5732   2
   5  10   3 13.5241  3.3573   1
   5  10   3 12.0951  4.4175   2
  -6 -10  -3 8.45057 2.73097   4
   6 -10   3 10.0429  2.9521   3
   6  10   3 3.08161 2.65132   1
  -6  10  -3 6.66611 3.83418   2
   6  10   3 2.53572 3.59320   2
   6 -11  -3 -1.6925  1.5738   3
  -6 -11   3 -0.8706  2.4350   4
  -6  11   3 0.91290 2.68053   2
   6  11  -3 2.24732 2.43550   1
  -5 -11   3 0.79789 2.10090   4
   5 -11  -3 -1.4948  2.5111   4
   5 -11  -3 1.19558 1.86658   3
  -5  11   3 2.60489 2.47978   2
   5  11  -3 2.65876 2.18056   1
   5  11  -3 1.71147 2.88063   2
   4 -11  -3 1.94780 1.68106   3
  -4 -11   3 4.30416 2.26188   4
   4 -11  -3 3.32438 2.88629   4
   4  11  -3 5.56852 2.35164   1
  -4  11   3 1.32964 2.18209   2
   4  11  -3 3.15899 3.17924   2
  -3 -11   3 15.2419  3.2038   4
   3 -11  -3 -0.1104  1.5726   3
   3 -11  -3 0.43800 2.03737   4
  -3  11   3 1.19505 1.92990   2
   3  11  -3 0.64079 1.73232   1
   3  11  -3 1.72882 2.73345   2
   2 -11  -3 2.26343 1.50685   3
   2 -11  -3 2.65260 1.62113   4
  -2 -11   3 -1.1026  1.1684   4
  -2  11   3 5.50696 2.35982   2
   2  11  -3 0.15751 1.51394   1
   2  11  -3 2.22480 2.94440   2
   1 -11  -3 3.98537 1.81186   4
  -1 -11   3 4.11745 1.38536   3
  -1 -11   3 4.28472 1.86640   4
   1 -11  -3 4.29639 1.47742   3
   1  11  -3 3.18564 1.71865   1
  -1  11   3 6.94682 2.51576   2
   1  11  -3 4.13742 2.74609   2
   0 -11   3 111.945   6.871   4
   0 -11  -3 112.453   5.436   3
   0 -11   3 106.615   5.590   3
   0 -11  -3 108.778   6.757   4
   0  11  -3 102.219   7.906   2
   0  11   3 115.839   5.457   1
   0  11  -3 112.765   6.115   1
   0  11   3 104.181   7.694   2
  -1 -11  -3 29.3342  3.6891   4
   1 -11   3 37.4666  4.0971   4
   1 -11   3 36.9711  3.3871   3
  -1  11  -3 37.4057  4.8696   2
   1  11   3 34.1284  5.1067   2
   1  11   3 35.9605  3.1906   1
  -1  11  -3 36.8091  3.1945   1
  -2 -11  -3 138.576   8.106   4
   2 -11   3 154.567   7.759   3
   2 -11   3 143.164   8.480   4
   2  11   3 159.415  10.741   2
   2  11   3 156.098   7.687   1
  -2  11  -3 142.056   9.259   2
   3 -11   3 62.4470  4.9829   3
   3 -11   3 60.2801  6.1142   4
  -3 -11  -3 58.3048  5.0297   4
  -3  11  -3 57.3213  6.2832   2
   3  11   3 63.8458  5.0671   1
   3  11   3 61.3292  7.4672   2
   4 -11   3 19.4791  3.3970   3
  -4 -11  -3 25.0736  3.7238   4
  -4  11  -3 21.0623  4.4782   2
   4  11   3 18.2722  3.2885   1
   4  11   3 18.1127  4.9338   2
  -5 -11  -3 2.99780 2.15844   4
   5 -11   3 1.86590 2.01568   3
   5  11   3 3.34460 3.79324   2
   5  11   3 6.31891 2.68000   1
  -5  11  -3 7.43806 3.57375   2
   6 -11   3 1.43848 2.11734   3
  -6 -11  -3 1.36815 2.25213   4
   6  11   3 0.49022 2.44153   1
   6  11   3 4.11329 4.25840   2
  -6  11  -3 4.25684 3.07038   2
   5 -12  -3 23.9784  3.9750   3
  -5 -12   3 28.1835  4.7821   4
   5 -12  -3 17.3147  4.9302   4
   5  12  -3 30.8644  6.3264   2
  -5  12   3 38.1456  5.5811   2
   5  12  -3 31.6520  4.6919   1
   4 -12  -3 3.63798 2.83874   4
  -4 -12   3 0.92060 2.02066   4
   4 -12  -3 3.23263 2.05667   3
  -4  12   3 -0.1020  2.3066   2
   4  12  -3 1.74338 1.97871   1
   4  12  -3 -0.0175  3.2494   2
  -3 -12   3 12.2312  3.0133   4
   3 -12  -3 20.4127  4.3126   4
   3 -12  -3 18.5857  3.0147   3
   3  12  -3 14.8269  3.0369   1
   3  12  -3 14.6428  5.0737   2
  -3  12   3 14.3207  3.5996   2
   2 -12  -3 220.922  10.160   3
  -2 -12   3 229.171  11.638   4
   2 -12  -3 250.263  12.354   4
   2  12  -3 223.128  15.077   2
   2  12  -3 247.415  11.222   1
  -2  12   3 236.215  12.468   2
   1 -12  -3 333.240  14.864   4
  -1 -12   3 344.608  12.298   3
  -1 -12   3 327.974  14.710   4
   1 -12  -3 354.712  13.041   3
   1  12  -3 306.370  17.032   2
   1  12  -3 347.487  14.005   1
  -1  12   3 341.768  15.962   2
   0 -12  -3 638.265  23.738   4
   0 -12  -3 664.040  21.293   3
   0 -12   3 622.823  23.667   4
   0 -12   3 638.394  21.535   3
   0  12  -3 613.960  26.217   2
   0  12   3 620.589  25.636   2
   0  12  -3 656.874  22.914   1
  -1 -12  -3 302.805  13.585   4
   1 -12   3 309.935  12.372   3
   1 -12   3 302.340  13.624   4
   1  12   3 316.852  12.401   1
   1  12   3 305.784  16.091   2
  -1  12  -3 293.136  15.109   2
  -1  12  -3 315.939  12.331   1
  -2 -12  -3 203.329  10.633   4
   2 -12   3 223.432  10.058   3
   2 -12   3 223.363  11.374   4
   2  12   3 213.929   9.874   1
  -2  12  -3 197.788  11.891   2
   2  12   3 203.769  13.220   2
   3 -12   3 14.6080  2.9610   3
   3 -12   3 10.2236  3.6272   4
  -3 -12  -3 15.2785  3.2152   4
   3  12   3 16.1020  3.0367   1
   3  12   3 14.4494  4.8288   2
  -3  12  -3 12.9205  3.8105   2
  -4 -12  -3 3.18952 1.99643   4
   4 -12   3 0.69571 1.90347   3
  -4  12  -3 2.75256 2.54423   2
   4  12   3 1.80484 2.16167   1
   4  12   3 3.76716 3.62791   2
   5 -12   3 22.5728  4.0222   3
  -5 -12  -3 16.6492  3.5955   4
   5  12   3 17.3347  3.9339   1
   5  12   3 16.2645  5.6442   2
  -5  12  -3 15.9631  4.5149   2
   5 -13  -3 17.2634  3.5963   3
   5 -13  -3 12.8984  4.7624   4
  -5 -13   3 21.1470  4.4134   4
  -5  13   3 14.5793  4.1797   2
   5  13  -3 10.7153  3.4848   1
  -4 -13   3 6.66543 2.81419   4
   4 -13  -3 8.17004 3.72383   4
   4 -13  -3 11.1128  2.8116   3
  -4  13   3 15.0218  3.9487   2
   4  13  -3 10.4168  4.9510   2
   4  13  -3 11.5842  3.2960   1
  -3 -13   3 8.66387 2.99205   4
   3 -13  -3 11.7753  3.7455   4
   3 -13  -3 9.48448 2.56825   3
   3  13  -3 15.3419  3.2123   1
  -3  13   3 7.45445 2.99884   2
   3  13  -3 9.54440 4.80257   2
  -2 -13   3 4.62294 2.31206   4
   2 -13  -3 3.52377 2.15745   4
   2 -13  -3 4.40378 1.84986   3
  -2  13   3 8.20179 3.14696   2
   2  13  -3 7.10613 2.55063   1
   2  13  -3 7.11541 4.42317   2
   1 -13  -3 3.71087 2.07305   4
  -1 -13   3 4.32988 2.13919   4
   1 -13  -3 0.63087 1.39150   3
  -1  13   3 2.61306 2.50254   2
   1  13  -3 3.37008 2.04834   1
   1  13  -3 5.44353 3.34152   2
   0 -13  -3 12.9538  3.0750   4
   0 -13   3 11.9074  2.2613   3
   0 -13   3 14.4421  3.2106   4
   0  13  -3 11.1087  3.6489   2
   0  13   3 15.0541  3.8790   2
   0  13  -3 16.0984  2.6879   1
   1 -13   3 17.3180  3.3446   4
   1 -13   3 17.5502  2.8274   3
  -1 -13  -3 16.8364  3.3522   4
   1  13   3 14.7384  4.2341   2
  -1  13  -3 15.0714  3.9772   2
   2 -13   3 7.85494 2.87234   4
  -2 -13  -3 9.87295 2.88788   4
   2 -13   3 13.1350  2.7669   3
   2  13   3 12.2537  2.6440   1
   2  13   3 8.81935 3.83315   2
  -2  13  -3 6.64371 2.89857   2
  -3 -13  -3 6.37392 2.64409   4
   3 -13   3 4.93123 2.28944   3
   3  13   3 11.9921  4.3877   2
  -3  13  -3 5.97916 2.91710   2
   3  13   3 7.53549 2.67708   1
   4 -13   3 9.36632 2.81609   3
  -4 -13  -3 7.44868 2.75869   4
   4  13   3 7.41283 4.42728   2
   4  13   3 7.84590 2.69870   1
  -4  13  -3 6.77246 3.36435   2
  -5 -13  -3 6.97532 2.95863   4
   5 -13   3 6.63706 2.62758   3
  -5  13  -3 3.48996 3.38393   2
   5  13   3 7.96607 3.29500   1
   5  13   3 2.65344 4.59955   2
  -4 -14   3 1.50022 2.32494   4
   4 -14  -3 3.58773 3.52071   4
   4 -14  -3 3.81775 2.18823   3
   4  14  -3 4.12845 2.85635   1
  -4  14   3 4.76693 3.03941   2
   4  14  -3 0.70002 4.72414   2
   3 -14  -3 16.5804  4.3555   4
  -3 -14   3 12.8762  3.3180   4
   3 -14  -3 10.3737  2.7411   3
   3  14  -3 11.7978  5.3938   2
   3  14  -3 10.7209  3.0122   1
  -3  14   3 8.10410 3.23052   2
   2 -14  -3 0.48851 2.20617   4
  -2 -14   3 0.87818 1.84693   4
   2 -14  -3 -0.2622  1.5073   3
  -2  14   3 2.13783 2.20446   2
   2  14  -3 0.25786 1.87098   1
   2  14  -3 4.04420 4.54248   2
   1 -14  -3 4.10765 1.81465   3
  -1 -14   3 7.99255 2.77966   4
   1 -14  -3 6.30797 2.66855   4
   1  14  -3 3.44404 3.29440   2
  -1  14   3 4.82886 2.83372   2
   1  14  -3 7.48354 2.38355   1
   0 -14   3 4.24147 2.48740   4
   0 -14  -3 -0.1969  1.7495   4
   0  14   3 3.45847 2.67959   2
   0  14  -3 1.74696 2.98985   2
   1 -14   3 31.0536  3.5007   3
   1 -14   3 25.5492  4.2228   4
  -1 -14  -3 25.8817  4.1111   4
   1  14   3 18.2707  4.7984   2
  -1  14  -3 29.5588  5.2140   2
   2 -14   3 2.54180 2.68714   4
   2 -14   3 5.93059 2.24339   3
  -2 -14  -3 3.37647 2.32643   4
  -2  14  -3 5.08691 2.79993   2
   2  14   3 4.78985 3.30117   2
  -3 -14  -3 82.7429  6.7008   4
   3 -14   3 73.6354  6.0055   3
  -3  14  -3 72.0491  7.8195   2
   3  14   3 62.3766  5.4943   1
   3  14   3 56.1479  8.6955   2
   4 -14   3 26.9327  4.3209   3
  -4 -14  -3 30.1267  4.6128   4
  -4  14  -3 21.7663  4.9890   2
   4  14   3 33.1951  4.5774   1
   4  14   3 35.0669  7.9344   2
   3 -15  -3 2.38197 3.22496   4
   3 -15  -3 -0.2470  1.8483   3
  -3 -15   3 2.98588 2.55404   4
   3  15  -3 3.42513 2.60941   1
  -3  15   3 2.46093 2.78081   2
   3  15  -3 5.86292 5.46153   2
  -2 -15   3 2.11091 2.21792   4
   2 -15  -3 0.36633 1.70506   3
   2 -15  -3 4.12031 2.64075   4
  -2  15   3 2.07733 2.64772   2
   2  15  -3 2.78557 2.31579   1
   2  15  -3 2.93498 4.88294   2
   1 -15  -3 -0.6905  1.8213   4
  -1 -15   3 -0.6868  2.1063   4
   1  15  -3 -0.3276  3.5547   2
  -1  15   3 3.34334 2.61327   2
   0 -15  -3 2.66300 2.10997   4
   0 -15   3 2.88492 2.57742   4
   0  15   3 1.25633 2.70708   2
   0  15  -3 3.68585 3.31840   2
  -1 -15  -3 0.82755 2.09323   4
   1 -15   3 1.85756 2.67750   4
   1 -15   3 1.16480 1.77453   3
  -1  15  -3 0.62881 2.56266   2
   1  15   3 4.68266 3.47643   2
   2 -15   3 0.44167 1.79275   3
   2 -15   3 0.53222 2.61007   4
  -2 -15  -3 1.55049 2.12363   4
   2  15   3 5.66273 4.14827   2
  -2  15  -3 -0.9270  2.2452   2
  -3 -15  -3 3.88303 2.46718   4
   3 -15   3 3.87534 2.29954   3
  -3  15  -3 9.11475 3.76988   2
   3  15   3 -0.0846  3.9657   2
   2 -16  -3 4.08855 2.92353   4
   2 -16  -3 3.59910 2.11131   3
  -2 -16   3 2.06398 2.29228   4
   2  16  -3 -1.0243  4.4384   2
  -2  16   3 3.87952 3.00614   2
  -1 -16   3 3.97048 2.52265   4
   1 -16  -3 9.80983 3.30552   4
   1  16  -3 6.51752 4.67820   2
  -1  16   3 6.00240 3.03893   2
   0 -16  -3 44.7797  5.6772   4
   0 -16   3 44.6729  5.5832   4
   0  16  -3 42.6226  7.0146   2
   0  16   3 41.3282  6.5028   2
   1 -16   3 9.91820 3.45264   4
  -1 -16  -3 7.43230 2.94506   4
  -1  16  -3 4.93545 3.38386   2
   1  16   3 12.9956  4.7725   2
   2 -16   3 1.28369 3.23161   4
   2 -16   3 1.63190 2.11181   3
  -2 -16  -3 2.32699 2.42982   4
   2  16   3 4.74150 4.17890   2
  -2  16  -3 -0.4280  2.7711   2
  -8   0   4 4.82091 2.97606   4
   8   0  -4 9.71717 3.34567   1
   7   0  -4 36.9973  4.2462   4
   7   0  -4 26.6281  3.8454   2
   7   0  -4 28.0366  4.0725   1
  -7   0   4 37.9147  4.3923   3
   6   0  -4 146.173   7.396   3
   6   0  -4 152.359   8.153   4
   6   0  -4 145.798   8.289   1
   6   0  -4 136.794   7.775   2
   5   0  -4 492.297  17.323   3
   5   0  -4 501.808  18.646   1
   5   0  -4 489.431  18.097   4
   5   0  -4 470.727  17.912   2
   4   0  -4 480.103  16.186   3
   4   0  -4 472.557  16.911   4
   4   0  -4 467.781  17.241   1
   4   0  -4 452.457  16.534   2
   3   0  -4 1535.58   48.88   1
   3   0  -4 1554.46   47.30   4
  -3   0   4 1530.65   46.39   3
   3   0  -4 1460.52   47.42   2
   2   0  -4 725.279  24.190   1
  -2   0   4 717.779  23.266   3
   2   0  -4 722.670  23.590   4
  -2   0   4 768.278  23.357   2
  -1   0   4 2760.30   82.40   3
   1   0  -4 2812.66   83.37   4
   0   0  -4 92.5947  4.7339   1
   0   0   4 84.0163  3.5877   2
   0   0   4 94.2552  4.3722   3
   0   0  -4 90.4482  3.6916   4
   1   0   4 2981.45   90.15   3
   1   0   4 3090.23   94.02   2
  -1   0  -4 3121.11   91.23   4
  -1   0  -4 3085.84   96.52   1
  -2   0  -4 387.949  11.733   4
   2   0   4 386.795  12.617   3
   2   0   4 367.786  13.669   2
  -2   0  -4 362.233  14.231   1
  -3   0  -4 816.911  29.470   1
   3   0   4 845.130  26.514   3
  -3   0  -4 898.413  25.956   4
   3   0   4 822.186  28.795   2
   4   0   4 455.835  15.757   3
  -4   0  -4 465.758  14.904   4
   4   0   4 450.781  17.816   2
  -4   0  -4 458.520  18.282   1
   5   0   4 256.162  12.312   2
   5   0   4 261.499  10.446   3
  -5   0  -4 262.044  12.797   1
   6   0   4 106.086   6.066   3
   6   0   4 96.9800  7.3672   2
  -7   0  -4 30.6090  5.0530   1
   7   0   4 37.4824  5.3754   2
   8  -1  -4 6.58252 2.51629   3
  -8  -1   4 2.53923 2.72744   4
   8   1  -4 3.79279 2.66014   1
  -8   1   4 2.23245 2.75084   2
   7  -1  -4 3.56401 1.92010   2
  -7  -1   4 1.03992 1.65131   3
   7  -1  -4 1.56727 1.56731   3
   7  -1  -4 0.80514 1.65094   4
  -7  -1   4 3.82010 2.32464   4
   7  -1  -4 1.14793 1.82346   1
   7   1  -4 1.62674 1.76963   1
   7   1  -4 -0.0608  1.7238   2
   6  -1  -4 21.5433  3.0626   2
   6  -1  -4 20.1876  2.7483   3
   6  -1  -4 27.0085  3.3674   1
  -6  -1   4 23.5988  3.1658   3
   6  -1  -4 23.5370  3.1802   4
   6   1  -4 26.1836  3.2998   2
   6   1  -4 28.6886  3.4958   4
   6   1  -4 25.8144  3.5825   1
   5  -1  -4 243.006  10.838   2
   5  -1  -4 267.300  10.577   3
  -5  -1   4 266.542  10.737   3
   5  -1  -4 249.573  10.975   4
   5  -1  -4 263.216  11.207   1
   5   1  -4 245.655  11.026   4
   5   1  -4 267.655  11.690   1
   5   1  -4 247.196  10.843   2
  -4  -1   4 362.231  12.925   3
   4  -1  -4 341.194  13.030   2
   4  -1  -4 333.859  12.614   3
   4  -1  -4 346.102  13.282   1
   4  -1  -4 356.267  13.372   4
   4   1  -4 341.804  13.267   4
   4   1  -4 345.391  12.978   2
   4   1  -4 356.180  13.756   1
   3  -1  -4 672.004  22.131   4
   3  -1  -4 653.365  22.266   1
   3  -1  -4 670.776  21.476   3
  -3  -1   4 662.335  21.533   3
   3   1  -4 655.943  22.761   1
  -3   1   4 680.531  22.164   2
   3   1  -4 667.313  21.712   2
   3   1  -4 631.321  21.905   4
   2  -1  -4 169.802   6.722   1
   2  -1  -4 167.191   7.015   4
  -2  -1   4 174.466   7.021   3
   2   1  -4 178.478   7.108   4
   2   1  -4 170.562   7.117   1
  -2   1   4 189.287   6.693   2
   2   1  -4 180.103   6.217   2
  -2   1   4 175.564   7.058   3
   1  -1  -4 -0.9283  0.6999   4
   1  -1  -4 -1.4328  0.6398   1
  -1  -1   4 -0.9254  0.7596   3
   1   1  -4 -0.0946  0.8335   1
   1   1  -4 -1.4645  0.5991   4
  -1   1   4 0.77877 0.63402   2
  -1   1   4 -1.5736  0.6068   3
   0  -1   4 409.055  13.598   3
   0  -1   4 416.221  13.196   2
   0  -1  -4 386.761  13.173   4
   0  -1  -4 417.369  14.622   1
   0   1   4 395.516  13.408   2
   0   1  -4 410.521  14.741   1
   0   1   4 399.621  13.561   3
   0   1  -4 414.660  12.976   4
   1  -1   4 2026.69   60.48   3
  -1  -1  -4 2019.15   64.78   1
   1  -1   4 2070.23   63.08   2
  -1  -1  -4 2025.73   60.82   4
  -1   1  -4 2120.81   65.26   1
   1   1   4 2015.64   60.51   3
   1   1   4 1984.19   63.01   2
   2  -1   4 733.692  24.198   2
  -2  -1  -4 725.531  24.941   1
   2  -1   4 714.677  22.638   3
  -2  -1  -4 750.440  22.134   4
  -2   1  -4 695.451  24.957   1
   2   1   4 702.447  24.071   2
   2   1   4 708.274  22.279   3
   3  -1   4 1078.00   35.59   2
   3  -1   4 1049.70   33.07   3
  -3  -1  -4 1120.12   32.77   4
  -3  -1  -4 1041.93   36.35   1
   3   1   4 1052.35   35.57   2
   3   1   4 1068.03   32.66   3
   4  -1   4 50.7703  4.3042   2
  -4  -1  -4 53.2031  4.6186   1
  -4  -1  -4 54.1275  3.0135   4
   4  -1   4 48.1508  3.4295   3
   4   1   4 54.4238  3.3328   3
  -4   1  -4 52.5687  2.5972   4
   4   1   4 50.5993  4.3200   2
  -4   1  -4 52.2804  4.4953   1
   5  -1   4 8.66514 1.92075   3
  -5  -1  -4 9.50432 1.56586   4
   5  -1   4 11.3772  2.7373   2
  -5  -1  -4 5.84535 2.55907   1
  -5   1  -4 6.77609 2.41352   1
   5   1   4 7.52207 1.64988   3
   5   1   4 12.9110  2.7635   2
   6  -1   4 130.754   8.618   2
   6  -1   4 130.458   7.114   3
  -6  -1  -4 134.087   9.049   1
   6   1   4 119.145   6.475   3
   6   1   4 125.316   8.457   2
   7  -1   4 42.9586  4.4004   3
   7  -1   4 50.1850  5.9664   2
   7   1   4 38.5938  5.3855   2
  -7   1  -4 38.2715  5.3615   1
  -8  -2   4 -2.8183  2.1632   4
   8  -2  -4 1.15055 1.89470   3
   8   2  -4 -0.3023  1.9935   1
  -8   2   4 0.70902 2.67209   2
   7  -2  -4 14.1121  2.6606   3
   7  -2  -4 6.89414 2.43890   1
  -7  -2   4 15.6173  3.6582   4
   7  -2  -4 17.4089  3.1132   4
  -7   2   4 15.6649  3.7079   2
   7   2  -4 16.7480  3.2013   2
   7   2  -4 14.0377  3.3379   1
   6  -2  -4 62.1827  4.6942   3
  -6  -2   4 68.5129  5.8926   4
   6  -2  -4 61.5186  4.8722   1
  -6  -2   4 65.3382  4.7785   3
   6  -2  -4 60.5693  4.9282   4
   6   2  -4 61.9848  4.9484   2
  -6   2   4 64.3461  5.5176   2
   6   2  -4 57.3527  5.2485   1
   5  -2  -4 292.966  12.542   4
   5  -2  -4 299.038  12.439   1
  -5  -2   4 316.715  12.055   3
   5  -2  -4 300.484  12.101   3
   5   2  -4 302.506  12.644   4
  -5   2   4 334.051  13.385   2
   5   2  -4 297.071  12.384   2
   5   2  -4 298.564  13.210   1
  -4  -2   4 757.025  24.431   3
   4  -2  -4 738.088  25.342   4
   4  -2  -4 740.210  24.610   3
   4  -2  -4 732.783  25.348   1
   4   2  -4 768.395  25.402   4
   4   2  -4 747.102  26.403   1
  -4   2   4 753.207  25.880   2
   4   2  -4 759.909  25.211   2
   3  -2  -4 1848.62   58.01   4
   3  -2  -4 1886.60   59.50   1
   3  -2  -4 1898.34   56.83   3
  -3  -2   4 1858.73   56.74   3
  -3   2   4 1887.60   59.13   2
   3   2  -4 1865.15   60.43   1
   3   2  -4 1923.75   58.09   4
   3   2  -4 1895.50   58.52   2
  -2  -2   4 1738.82   52.22   3
   2  -2  -4 1760.53   52.25   3
   2  -2  -4 1705.58   53.24   4
   2  -2  -4 1754.20   54.55   1
   2   2  -4 1719.44   53.44   2
  -2   2   4 1807.54   54.15   2
   2   2  -4 1754.92   53.16   4
   2   2  -4 1672.73   55.37   1
  -1  -2   4 3458.71   97.76   3
   1  -2  -4 3289.35   99.29   4
   1  -2  -4 3044.70  103.30   1
   1   2  -4 3380.59   99.03   4
  -1   2   4 3306.09   97.73   3
  -1   2   4 3468.94  101.60   2
   1   2  -4 3460.44  102.83   2
   1   2  -4 3185.03  103.64   1
   0  -2   4 2340.12   68.25   3
   0  -2  -4 2232.32   69.04   4
   0  -2  -4 2299.74   72.61   1
   0   2   4 2245.31   68.23   3
   0   2  -4 2316.04   70.80   2
   0   2  -4 2373.90   68.67   4
   0   2   4 2291.03   71.02   2
   0   2  -4 2327.47   73.02   1
  -1  -2  -4 864.821  26.392   4
   1  -2   4 846.281  26.463   3
  -1  -2  -4 824.279  28.377   1
   1  -2   4 847.896  27.548   2
  -1   2  -4 890.762  29.019   1
   1   2   4 854.696  27.775   2
   1   2   4 859.268  26.510   3
   2  -2   4 476.238  16.909   2
   2  -2   4 472.504  15.753   3
  -2  -2  -4 488.664  15.313   4
  -2  -2  -4 468.029  17.307   1
  -2   2  -4 469.996  17.528   1
   2   2   4 470.064  15.127   3
   2   2   4 471.251  16.908   2
  -3  -2  -4 187.437   8.788   1
  -3  -2  -4 178.198   6.859   4
   3  -2   4 179.538   8.502   2
   3   2   4 180.539   8.484   2
  -3   2  -4 177.887   8.677   1
   3   2   4 176.066   6.659   3
   4  -2   4 11.7072  1.9041   3
  -4  -2  -4 11.8458  1.5832   4
   4  -2   4 12.0886  2.4732   2
  -4  -2  -4 18.0305  2.9504   1
  -4   2  -4 9.90488 2.34297   1
   4   2   4 12.0820  2.5307   2
   4   2   4 11.6422  1.5510   3
  -5  -2  -4 24.6259  2.4093   4
   5  -2   4 21.1012  3.4642   2
   5  -2   4 24.4892  2.9297   3
  -5  -2  -4 24.1728  3.7685   1
   5   2   4 24.1966  2.3649   3
  -5   2  -4 26.8684  3.7294   1
   5   2   4 20.2346  3.4205   2
   6  -2   4 9.73044 2.29385   3
  -6  -2  -4 12.1943  3.3880   1
   6  -2   4 11.1505  3.0559   2
   6   2   4 9.70895 2.90213   2
  -6   2  -4 10.0029  3.0074   1
  -7  -2  -4 12.9090  3.7827   1
   7  -2   4 18.6113  3.1723   3
   7  -2   4 18.9853  4.1164   2
  -7   2  -4 16.5142  4.0237   1
   7   2   4 19.7075  4.2146   2
   8  -3  -4 88.9490  6.7822   3
  -8  -3   4 97.0907  7.9828   4
  -8   3   4 101.949   8.627   2
   8   3  -4 79.2628  7.5271   1
   7  -3  -4 -0.1387  1.6443   4
   7  -3  -4 -1.3174  1.2203   3
  -7  -3   4 -0.7875  2.0319   4
  -7   3   4 0.56078 2.02751   2
   7   3  -4 -0.3823  1.6623   2
   7   3  -4 1.01807 1.96030   1
   6  -3  -4 2.55607 1.65363   4
   6  -3  -4 2.22261 1.32935   3
  -6  -3   4 1.64485 1.95877   4
   6  -3  -4 1.44687 1.49398   1
  -6  -3   4 4.02039 1.66326   3
   6   3  -4 2.21911 1.52089   2
   6   3  -4 0.51689 1.52877   1
  -6   3   4 1.61581 1.78619   2
  -5  -3   4 458.838  17.770   4
   5  -3  -4 409.061  15.970   3
   5  -3  -4 424.581  16.157   1
  -5  -3   4 442.468  15.755   3
   5  -3  -4 430.008  16.628   4
   5   3  -4 442.297  17.617   1
   5   3  -4 413.733  16.403   2
  -5   3   4 457.211  17.538   2
   4  -3  -4 733.439  25.198   1
  -4  -3   4 759.382  26.504   4
   4  -3  -4 739.179  24.856   3
   4  -3  -4 742.416  25.546   4
  -4  -3   4 758.013  24.489   3
   4   3  -4 766.326  25.439   2
   4   3  -4 756.438  26.773   1
  -4   3   4 763.955  26.176   2
   3  -3  -4 2111.15   63.85   4
   3  -3  -4 2048.33   64.93   1
  -3  -3   4 2032.90   61.96   3
   3  -3  -4 2093.32   62.39   3
   3   3  -4 2095.01   64.27   2
   3   3  -4 2071.04   66.39   1
   3   3  -4 2024.43   63.56   4
  -3   3   4 2084.24   65.06   2
   2  -3  -4 970.660  30.768   3
   2  -3  -4 1013.31   31.46   1
  -2  -3   4 1037.41   30.74   3
   2  -3  -4 969.658  31.683   4
  -2   3   4 1014.73   32.07   2
   2   3  -4 964.527  32.741   1
   2   3  -4 996.430  31.224   2
   2   3  -4 979.111  31.418   4
   1  -3  -4 292.933  11.207   4
  -1  -3   4 335.631  10.941   3
  -1  -3   4 321.903  11.363   4
   1   3  -4 297.194  10.987   2
  -1   3   4 333.931  11.353   2
   1   3  -4 307.977  11.621   1
  -1   3   4 321.099  11.084   3
   0  -3   4 106.364   4.559   4
   0  -3  -4 111.285   4.919   1
   0  -3   4 111.014   4.726   3
   0  -3  -4 109.352   4.846   4
   0   3   4 110.411   4.780   3
   0   3  -4 109.121   5.297   1
   0   3   4 109.778   5.170   2
   0   3  -4 112.298   4.834   2
   1  -3   4 1605.21   47.48   4
  -1  -3  -4 1566.72   47.96   4
   1  -3   4 1522.63   47.47   3
  -1  -3  -4 1557.89   50.70   1
   1  -3   4 1594.08   49.62   2
   1   3   4 1651.90   47.62   3
  -1   3  -4 1624.06   51.18   1
   1   3   4 1525.07   49.99   2
  -2  -3  -4 1721.74   55.98   1
   2  -3   4 1739.42   52.16   3
   2  -3   4 1694.28   54.77   2
  -2  -3  -4 1741.58   52.45   4
  -2   3  -4 1741.09   56.33   1
   2   3   4 1720.23   55.11   2
   2   3   4 1744.61   51.28   3
  -3  -3  -4 2260.11   65.35   4
  -3  -3  -4 2095.84   69.88   1
   3  -3   4 2185.38   65.00   3
   3  -3   4 2156.11   68.62   2
   3   3   4 2157.96   63.52   3
   3   3   4 2113.41   68.70   2
  -3   3  -4 2120.14   69.72   1
  -4  -3  -4 291.835  12.967   1
   4  -3   4 280.365  12.439   2
   4  -3   4 267.827  11.064   3
  -4  -3  -4 288.729  10.489   4
   4   3   4 282.896  12.655   2
   4   3   4 264.826   9.682   3
  -4   3  -4 270.178  12.407   1
  -5  -3  -4 177.586   7.520   4
   5  -3   4 171.357   9.431   2
  -5  -3  -4 160.963   9.646   1
   5  -3   4 160.514   8.101   3
   5   3   4 169.446   9.616   2
  -5   3  -4 154.919   9.122   1
  -6  -3  -4 32.4937  4.8770   1
   6  -3   4 33.7825  3.8117   3
   6  -3   4 34.1985  4.6207   2
  -6   3  -4 37.0525  4.7386   1
   6   3   4 36.4605  4.9391   2
  -7  -3  -4 48.1552  6.3539   1
   7  -3   4 48.2904  4.9528   3
   7  -3   4 56.1210  6.3201   2
  -7   3  -4 50.1805  6.1086   1
   7   3   4 62.0434  6.7583   2
  -7  -4   4 2.05465 2.39770   4
   7  -4  -4 1.74935 1.96141   4
   7  -4  -4 2.42688 1.64906   3
   7   4  -4 0.74159 1.84817   1
  -7   4   4 2.34953 2.34496   2
  -6  -4   4 5.61650 2.60000   4
   6  -4  -4 0.67269 1.20281   3
   6  -4  -4 0.78238 1.51344   4
   6   4  -4 0.59432 1.36490   1
   6   4  -4 2.22808 1.64947   2
  -6   4   4 -0.6283  1.6844   2
   5  -4  -4 5.92758 1.76700   3
  -5  -4   4 4.62403 2.10419   4
  -5  -4   4 4.10542 1.50677   3
   5  -4  -4 2.99156 1.34835   1
   5  -4  -4 4.07427 1.74649   4
  -5   4   4 4.47173 2.02287   2
   5   4  -4 2.05654 1.54476   1
   5   4  -4 2.46665 1.56995   2
   4  -4  -4 47.1148  3.6584   3
  -4  -4   4 57.8797  4.7049   4
  -4  -4   4 56.7309  3.5604   3
   4  -4  -4 45.8774  3.0332   1
   4  -4  -4 46.7655  3.9149   4
  -4   4   4 52.9376  4.1826   2
   4   4  -4 56.6570  3.8115   2
   4   4  -4 54.9503  4.3284   1
  -3  -4   4 24.4481  2.1017   3
  -3  -4   4 17.8471  2.6449   4
   3  -4  -4 18.7439  2.4962   4
   3  -4  -4 20.2811  2.2740   3
   3   4  -4 19.1493  2.4617   1
   3   4  -4 20.9535  2.0821   2
  -3   4   4 21.7563  2.4837   2
  -2  -4   4 1962.72   57.07   3
   2  -4  -4 1839.54   58.91   4
  -2  -4   4 1919.46   59.23   4
   2  -4  -4 1956.20   57.55   3
   2   4  -4 1951.25   59.54   2
  -2   4   4 1885.42   60.01   2
   2   4  -4 1868.49   61.12   1
   1  -4  -4 450.721  14.805   3
  -1  -4   4 446.710  15.543   4
   1  -4  -4 431.121  15.533   4
  -1  -4   4 458.136  14.756   3
   1   4  -4 448.736  15.947   1
   1   4  -4 445.988  15.912   2
  -1   4   4 462.411  15.820   2
   0  -4   4 4191.26  120.02   4
   0  -4  -4 4170.19  125.28   1
   0  -4  -4 3978.55  120.22   4
   0  -4   4 4037.93  117.96   3
   0   4   4 4011.44  117.96   3
   0   4  -4 4008.17  123.59   2
   0   4  -4 3863.98  125.63   1
   0   4   4 3965.53  123.88   2
   1  -4   4 1344.98   41.91   3
   1  -4   4 1401.89   41.99   4
  -1  -4  -4 1370.53   44.65   1
  -1  -4  -4 1365.68   42.45   4
   1   4   4 1363.12   41.79   3
   1   4   4 1372.93   44.69   2
  -1   4  -4 1433.78   45.19   1
  -1   4  -4 1409.76   44.47   2
  -2  -4  -4 1912.14   62.85   1
   2  -4   4 1934.31   58.74   3
  -2  -4  -4 1984.63   59.29   4
   2  -4   4 1989.63   61.84   2
   2   4   4 1923.52   57.60   3
  -2   4  -4 1978.31   63.02   1
   2   4   4 1912.56   62.19   2
  -2   4  -4 1964.55   62.42   2
  -3  -4  -4 278.436  10.362   4
   3  -4   4 270.404  10.710   3
   3  -4   4 288.194  11.972   2
  -3  -4  -4 265.749  11.966   1
   3   4   4 270.366   9.017   3
   3   4   4 270.387  11.974   2
  -3   4  -4 283.338  11.946   1
  -4  -4  -4 280.559  10.593   4
  -4  -4  -4 286.104  12.949   1
   4  -4   4 283.881  12.534   2
   4  -4   4 265.758  11.112   3
   4   4   4 266.039   9.234   3
  -4   4  -4 261.701  12.035   1
   4   4   4 255.741  12.404   2
   5  -4   4 5.87349 1.92000   3
  -5  -4  -4 6.46441 1.68662   4
   5  -4   4 6.31020 2.28712   2
  -5  -4  -4 6.49951 2.46358   1
  -5   4  -4 5.21518 2.27989   1
   5   4   4 8.31205 2.63749   2
   6  -4   4 11.7786  3.3137   2
  -6  -4  -4 8.53022 3.23972   1
   6  -4   4 11.7773  2.6348   3
  -6  -4  -4 11.6241  2.2370   4
  -6   4  -4 12.9106  3.1918   1
   6   4   4 11.7701  3.3826   2
  -7  -4  -4 1.78158 2.38234   1
   7  -4   4 2.37499 2.02404   3
   7  -4   4 0.75617 2.02817   2
  -7   4  -4 4.66662 2.80462   1
   7   4   4 1.95100 2.20881   2
  -7  -5   4 33.7132  4.9919   4
   7  -5  -4 31.7558  4.4127   4
   7  -5  -4 32.1618  4.0887   3
   7   5  -4 32.9645  4.7318   1
  -7   5   4 25.8514  4.5263   2
   6  -5  -4 99.0118  6.4289   3
  -6  -5   4 101.467   7.480   4
   6  -5  -4 96.1853  6.6749   4
   6   5  -4 91.5179  6.5263   2
   6   5  -4 91.1428  6.9936   1
  -6   5   4 112.676   7.593   2
   5  -5  -4 104.614   6.618   4
  -5  -5   4 128.378   7.773   4
   5  -5  -4 93.4550  6.0519   3
   5   5  -4 109.902   7.063   1
   5   5  -4 105.248   6.451   2
  -5   5   4 107.246   7.008   2
   4  -5  -4 118.835   6.926   4
  -4  -5   4 118.919   7.227   4
   4  -5  -4 119.203   6.442   3
  -4  -5   4 151.225   5.991   3
   4   5  -4 129.167   6.600   2
  -4   5   4 126.313   7.120   2
  -4   5   4 117.289   5.514   1
   4   5  -4 115.437   6.980   1
  -3  -5   4 15.8716  2.5130   4
  -3  -5   4 6.38414 1.19932   3
   3  -5  -4 4.22149 1.59223   4
   3  -5  -4 5.75244 1.55567   3
   3   5  -4 9.35977 1.88904   1
  -3   5   4 7.91205 1.80864   2
   3   5  -4 12.0697  1.8291   2
  -2  -5   4 16.3922  2.2638   4
   2  -5  -4 13.9954  1.8588   3
  -2  -5   4 15.3386  1.6252   3
   2  -5  -4 14.4387  2.1921   4
   2   5  -4 12.7809  1.9202   1
  -2   5   4 14.4641  2.0609   2
   2   5  -4 15.8223  2.1094   2
   1  -5  -4 200.808   7.599   3
  -1  -5   4 195.397   7.374   3
  -1  -5   4 197.236   8.171   4
   1  -5  -4 189.925   8.309   4
  -1   5   4 208.648   8.542   2
   1   5  -4 195.031   8.807   2
   1   5  -4 189.673   8.201   1
   0  -5  -4 144.744   6.560   4
   0  -5   4 154.097   6.399   4
   0  -5  -4 149.170   6.174   1
   0  -5   4 154.115   6.118   3
   0   5  -4 156.240   6.867   1
   0   5  -4 145.846   6.928   2
   0   5   4 147.523   7.111   2
   0   5   4 151.354   6.084   3
   1  -5   4 304.410  10.451   4
   1  -5   4 273.744  10.568   3
  -1  -5  -4 293.756  11.338   1
  -1  -5  -4 299.078  10.863   4
   1   5   4 279.883  12.052   2
  -1   5  -4 297.430  11.884   2
   1   5   4 303.360  10.364   3
  -1   5  -4 311.326  11.821   1
  -2  -5  -4 205.269   9.234   1
  -2  -5  -4 209.050   8.335   4
   2  -5   4 212.371   8.506   3
   2   5   4 201.575   9.720   2
  -2   5  -4 211.522   9.777   2
  -2   5  -4 202.946   9.051   1
   3  -5   4 55.6658  3.8497   3
  -3  -5  -4 58.7744  3.7104   4
   3  -5   4 47.1451  2.6394   4
  -3  -5  -4 50.5095  4.2843   1
   3   5   4 53.5103  4.6355   2
  -3   5  -4 49.1793  4.1761   1
  -3   5  -4 52.5457  4.5916   2
  -4  -5  -4 65.0597  5.5027   1
  -4  -5  -4 77.7793  4.6396   4
   4  -5   4 72.9136  5.6394   2
   4  -5   4 72.4225  4.8970   3
  -4   5  -4 78.1204  5.5966   1
   4   5   4 77.8883  6.0252   2
  -5  -5  -4 4.98495 1.66534   4
  -5  -5  -4 1.63795 1.89709   1
   5  -5   4 5.54407 2.21432   2
   5  -5   4 9.20618 2.37442   3
  -5   5  -4 5.52275 2.27117   1
   5   5   4 8.06668 2.94468   2
  -6  -5  -4 0.48073 1.40355   4
  -6  -5  -4 0.03116 2.09851   1
   6  -5   4 -0.5328  1.7203   2
   6  -5   4 0.72280 1.54880   3
  -6   5  -4 0.06140 1.94337   1
   6   5   4 0.63046 2.27107   2
  -7  -5  -4 2.74025 2.60341   1
   7  -5   4 5.24920 2.32871   3
  -7   5  -4 3.95584 2.98156   2
  -7   5  -4 3.44069 2.65067   1
   7   5   4 0.58018 2.20991   2
   7  -6  -4 49.0571  4.8590   3
   7  -6  -4 54.0716  5.6066   4
  -7  -6   4 46.5735  5.7301   4
  -7   6   4 55.3211  6.1958   2
   7   6  -4 40.4562  5.4672   1
   6  -6  -4 118.576   7.159   3
   6  -6  -4 103.335   7.263   4
  -6  -6   4 113.426   8.017   4
  -6   6   4 118.922   8.161   2
   6   6  -4 97.7384  7.4688   1
   6   6  -4 99.1918  6.9899   2
   5  -6  -4 30.6914  3.8563   4
  -5  -6   4 29.6516  4.1763   4
   5  -6  -4 24.5250  3.2042   3
   5   6  -4 22.0468  3.5133   1
   5   6  -4 23.4778  3.2794   2
  -5   6   4 29.7477  3.9921   2
   4  -6  -4 163.874   8.133   3
  -4  -6   4 181.558   9.217   4
  -4  -6   4 179.667   6.971   3
   4  -6  -4 165.785   8.845   4
   4   6  -4 168.455   8.348   2
   4   6  -4 170.591   8.977   1
  -4   6   4 173.448   8.905   2
   3  -6  -4 22.3453  2.5779   3
  -3  -6   4 25.6034  2.1689   3
   3  -6  -4 22.6726  3.1005   4
  -3  -6   4 26.2063  3.2056   4
   3   6  -4 23.6885  2.8962   1
  -3   6   4 20.2277  2.7690   2
   3   6  -4 25.0090  2.8180   2
   2  -6  -4 72.7707  4.9414   4
   2  -6  -4 82.4858  4.4601   3
  -2  -6   4 78.6569  3.7751   3
  -2  -6   4 76.0204  4.8633   4
   2   6  -4 68.3217  5.0690   2
   2   6  -4 84.7204  4.8880   1
  -2   6   4 77.2271  4.8743   2
   1  -6  -4 115.377   5.939   4
   1  -6  -4 111.474   5.140   3
  -1  -6   4 109.692   4.818   3
  -1  -6   4 108.000   5.641   4
   1   6  -4 108.594   5.592   1
   1   6  -4 112.046   6.579   2
  -1   6   4 116.808   6.089   2
   0  -6   4 190.840   7.401   3
   0  -6  -4 182.723   7.967   4
   0  -6   4 193.723   7.892   4
   0  -6  -4 194.179   7.472   1
   0   6  -4 183.417   8.020   1
   0   6   4 189.300   8.787   2
   0   6  -4 186.966   8.658   2
   0   6   4 189.195   7.374   3
   1  -6   4 199.263   8.019   3
  -1  -6  -4 206.959   8.384   4
  -1  -6  -4 199.655   8.507   1
   1  -6   4 198.310   7.968   4
  -1   6  -4 206.816   8.663   1
  -1   6  -4 199.595   9.199   2
   1   6   4 203.870   9.708   2
   1   6   4 195.461   7.549   3
   2  -6   4 332.652  11.921   4
  -2  -6  -4 335.463  12.351   4
   2  -6   4 317.853  12.132   3
   2   6   4 327.591  12.717   1
  -2   6  -4 323.420  13.805   2
  -2   6  -4 329.731  12.969   1
   2   6   4 322.241  14.030   2
  -3  -6  -4 338.006  14.868   1
   3  -6   4 333.660  13.436   3
  -3  -6  -4 373.578  13.575   4
  -3   6  -4 370.165  14.435   1
  -3   6  -4 362.058  15.621   2
   3   6   4 374.298  15.840   2
   3   6   4 353.951  14.332   1
  -4  -6  -4 243.270  10.115   4
  -4  -6  -4 216.204  11.546   1
   4  -6   4 228.197  10.394   3
   4   6   4 249.728  12.445   2
  -4   6  -4 242.426  11.138   1
  -4   6  -4 226.384  12.119   2
   5  -6   4 178.904   9.080   3
  -5  -6  -4 170.607   8.318   4
  -5  -6  -4 164.286  10.248   1
  -5   6  -4 177.837  10.980   2
  -5   6  -4 165.883   9.437   1
   5   6   4 175.208  10.769   2
   6  -6   4 73.1113  5.9083   3
  -6  -6  -4 78.2143  5.4643   4
  -6  -6  -4 80.4719  7.4011   1
   6   6   4 86.7044  7.7458   2
  -6   6  -4 67.8478  6.2305   1
  -6   6  -4 80.2698  7.6778   2
   7  -6   4 47.4850  5.3166   3
  -7  -6  -4 45.5112  6.5321   1
   7   6   4 48.9754  6.8539   2
  -7   6  -4 53.8755  7.1746   2
   7  -7  -4 12.0050  2.9015   3
  -7  -7   4 9.38594 3.28039   4
  -7   7   4 8.82493 3.62709   2
   7   7  -4 13.4014  3.6022   1
   6  -7  -4 51.3226  4.7092   3
   6  -7  -4 47.0161  5.2528   4
  -6  -7   4 54.4920  5.7715   4
  -6   7   4 48.6897  5.5842   2
   6   7  -4 42.6244  5.2448   1
   5  -7  -4 38.4930  4.5882   4
   5  -7  -4 38.9457  4.0448   3
  -5  -7   4 43.4546  4.9272   4
   5   7  -4 41.9544  4.4744   2
  -5   7   4 41.2650  4.6975   2
   5   7  -4 40.4497  4.6148   1
   4  -7  -4 45.8106  3.8860   3
  -4  -7   4 43.0538  4.3435   4
   4  -7  -4 44.1134  4.4410   4
  -4   7   4 43.3880  4.3361   2
   4   7  -4 48.3509  4.4089   2
   4   7  -4 38.2888  4.2269   1
  -3  -7   4 236.035   8.226   3
   3  -7  -4 222.208  10.671   4
   3  -7  -4 218.665   9.526   3
  -3  -7   4 212.998  10.303   4
  -3   7   4 226.565  10.430   2
   3   7  -4 223.779  10.396   1
   3   7  -4 231.860  10.712   2
   2  -7  -4 206.340   9.593   4
  -2  -7   4 212.472   9.426   4
  -2  -7   4 214.314   7.643   3
   2  -7  -4 202.727   8.534   3
  -2   7   4 212.563   9.560   2
   2   7  -4 200.395   9.127   1
   2   7  -4 176.961  10.030   2
  -1  -7   4 12.9885  1.5455   3
   1  -7  -4 15.5309  2.3524   4
   1  -7  -4 9.99485 1.60170   3
  -1  -7   4 12.4691  2.1404   4
   1   7  -4 16.0869  2.9493   2
   1   7  -4 15.1326  2.1093   1
  -1   7   4 11.2801  2.1982   2
   0  -7  -4 4.40312 1.11620   3
   0  -7   4 2.46548 1.20739   4
   0  -7  -4 8.16367 1.38086   1
   0  -7  -4 4.69758 1.46022   4
   0  -7   4 4.73772 1.16751   3
   0   7   4 6.32328 1.85493   2
   0   7  -4 7.81451 1.56527   1
   0   7  -4 7.01301 1.94140   2
   1  -7   4 382.909  13.546   3
   1  -7   4 377.230  13.746   4
  -1  -7  -4 371.485  14.009   4
   1   7   4 386.040  15.982   2
  -1   7  -4 378.835  14.213   1
  -1   7  -4 372.340  15.342   2
   1   7   4 391.938  12.972   3
   2  -7   4 121.959   6.161   3
   2  -7   4 121.029   6.059   4
  -2  -7  -4 123.894   6.330   4
   2   7   4 121.563   7.762   2
  -2   7  -4 120.275   7.345   2
  -2   7  -4 129.136   6.543   1
   2   7   4 119.978   6.242   1
  -3  -7  -4 369.254  13.825   4
   3  -7   4 356.041  13.789   3
  -3   7  -4 363.000  15.857   2
  -3   7  -4 350.759  14.058   1
   3   7   4 352.952  14.360   1
   3   7   4 332.517  15.789   2
  -4  -7  -4 1.89444 1.33489   4
  -4  -7  -4 0.89887 1.40475   1
   4  -7   4 0.17902 1.13495   3
   4   7   4 1.45679 1.59103   1
  -4   7  -4 0.37403 1.44366   1
   4   7   4 -0.0552  1.5237   2
  -4   7  -4 -0.1441  1.5809   2
   5  -7   4 2.19256 1.68482   3
  -5  -7  -4 3.16478 1.68450   4
  -5  -7  -4 0.54767 1.88195   1
  -5   7  -4 0.03474 1.91580   2
  -5   7  -4 1.93737 2.09477   1
   5   7   4 -1.1845  2.0022   2
  -6  -7  -4 103.016   8.563   1
  -6  -7  -4 107.039   6.691   4
   6  -7   4 97.3640  7.0658   3
  -6   7  -4 108.833   9.153   2
   6   7   4 116.669   9.586   2
   7  -7   4 41.4201  5.1604   3
  -7  -7  -4 32.2695  5.7722   1
  -7   7  -4 42.1528  6.8623   2
   7   7   4 39.2035  6.6850   2
  -7  -8   4 114.917   8.881   4
   7  -8  -4 104.240   7.639   3
  -7   8   4 125.283   9.368   2
   7   8  -4 108.312   8.747   1
   6  -8  -4 174.163  10.487   4
  -6  -8   4 171.670  10.443   4
   6  -8  -4 162.706   9.255   3
  -6   8   4 164.855  10.421   2
   6   8  -4 158.938  10.244   1
   5  -8  -4 322.503  15.177   4
  -5  -8   4 341.520  15.303   4
   5  -8  -4 322.334  13.892   3
   5   8  -4 327.203  15.140   1
   5   8  -4 312.500  14.684   2
  -5   8   4 321.481  15.095   2
  -4  -8   4 18.4687  3.3257   4
   4  -8  -4 22.9920  3.6527   4
   4  -8  -4 23.8248  3.0754   3
   4   8  -4 20.6693  3.4022   2
  -4   8   4 22.9753  3.5026   2
   4   8  -4 21.4005  3.2650   1
  -3  -8   4 60.0626  3.2596   3
  -3  -8   4 62.1467  4.9772   4
   3  -8  -4 68.0093  4.5800   3
   3  -8  -4 62.8047  5.2981   4
   3   8  -4 67.8767  5.0671   1
  -3   8   4 69.5875  5.2508   2
   3   8  -4 67.4770  5.7836   2
  -2  -8   4 267.930   9.149   3
   2  -8  -4 259.188  11.552   4
  -2  -8   4 251.041  11.171   4
   2  -8  -4 244.556  10.116   3
   2   8  -4 211.746  12.488   2
   2   8  -4 265.544  11.161   1
  -2   8   4 264.822  11.587   2
   1  -8  -4 74.2352  4.2309   3
   1  -8  -4 80.7960  5.1959   4
  -1  -8   4 71.1059  4.8392   4
  -1  -8   4 69.6269  3.8147   3
   1   8  -4 77.2640  6.2271   2
  -1   8   4 87.1007  5.6093   2
   1   8  -4 77.6761  4.7592   1
   0  -8  -4 478.992  17.629   4
   0  -8  -4 497.108  16.971   1
   0  -8  -4 523.429  16.164   3
   0  -8   4 475.825  17.494   4
   0  -8   4 479.037  16.352   3
   0   8  -4 483.606  17.623   1
   0   8  -4 458.352  18.992   2
   0   8   4 483.221  18.958   2
   1  -8   4 1.32117 0.99874   3
  -1  -8  -4 2.12930 1.27434   4
   1  -8   4 0.38182 1.07384   4
   1   8   4 2.55940 0.96836   3
   1   8   4 1.44882 1.01165   1
  -1   8  -4 1.31127 1.33783   2
   1   8   4 7.44590 2.52001   2
  -1   8  -4 2.63034 1.23739   1
   2  -8   4 9.87032 1.99635   3
  -2  -8  -4 8.72362 2.07703   4
   2  -8   4 11.3206  2.1234   4
   2   8   4 12.8366  3.1640   2
  -2   8  -4 10.7786  2.0372   1
  -2   8  -4 12.1749  2.8431   2
   2   8   4 9.48130 1.97605   1
   3  -8   4 434.859  16.615   3
  -3  -8  -4 436.311  16.552   4
   3   8   4 440.979  17.252   1
  -3   8  -4 443.248  18.892   2
  -3   8  -4 463.899  16.963   1
   3   8   4 416.627  19.182   2
  -4  -8  -4 433.050  16.671   4
   4  -8   4 432.518  16.972   3
   4   8   4 416.992  19.627   2
  -4   8  -4 441.725  17.026   1
  -4   8  -4 428.940  19.241   2
   4   8   4 429.830  17.607   1
  -5  -8  -4 589.433  24.554   1
   5  -8   4 578.834  22.127   3
  -5  -8  -4 566.610  21.375   4
  -5   8  -4 582.135  25.075   2
   5   8   4 593.807  25.732   2
  -6  -8  -4 202.437  12.746   1
   6  -8   4 205.930  11.077   3
  -6  -8  -4 202.539  10.239   4
   6   8   4 215.900  13.946   2
  -6   8  -4 203.163  13.044   2
   6  -9  -4 5.25516 3.00015   4
  -6  -9   4 2.73307 2.35310   4
   6  -9  -4 3.07916 1.93252   3
  -6   9   4 0.49518 2.37214   2
   6   9  -4 2.56279 2.50271   1
   5  -9  -4 5.70718 2.15648   3
   5  -9  -4 8.00502 2.93872   4
  -5  -9   4 6.62828 2.89788   4
   5   9  -4 3.56517 2.51223   2
  -5   9   4 7.33615 2.85802   2
   5   9  -4 10.0908  2.8408   1
   4  -9  -4 22.5426  3.1458   3
  -4  -9   4 18.8038  3.5527   4
   4  -9  -4 17.8626  3.7469   4
   4   9  -4 21.3238  3.9402   2
  -4   9   4 16.8309  3.3840   2
   4   9  -4 17.5192  3.1819   1
   3  -9  -4 34.8032  3.4143   3
  -3  -9   4 38.7334  4.2816   4
   3  -9  -4 36.9236  4.5418   4
  -3   9   4 29.5461  3.9137   2
   3   9  -4 39.0093  5.1351   2
   3   9  -4 33.4864  3.8471   1
   2  -9  -4 9.78820 2.55247   4
   2  -9  -4 9.67119 1.95965   3
  -2  -9   4 5.72933 1.26486   3
  -2  -9   4 4.23504 1.77424   4
   2   9  -4 6.69151 3.08503   2
   2   9  -4 7.82480 2.16372   1
  -2   9   4 8.86407 2.43274   2
  -1  -9   4 14.8217  2.6550   4
  -1  -9   4 15.8323  1.8705   3
   1  -9  -4 19.5477  2.9370   4
   1  -9  -4 16.1696  2.1125   3
   1   9  -4 18.3974  2.4788   1
  -1   9   4 12.4680  2.7637   2
   1   9  -4 14.9164  3.5281   2
   0  -9  -4 24.6888  2.4190   1
   0  -9   4 23.9301  3.0057   4
   0  -9  -4 31.8165  3.4304   4
   0  -9  -4 29.0187  2.4205   3
   0  -9   4 25.6969  2.4817   3
   0   9  -4 39.6911  4.3843   2
   0   9   4 24.4017  3.6212   2
   0   9  -4 27.8616  2.8522   1
   1  -9   4 138.193   6.675   3
   1  -9   4 125.607   6.978   4
  -1  -9  -4 144.685   7.317   4
  -1   9  -4 132.405   6.697   1
   1   9   4 144.513   6.644   1
  -1   9  -4 136.436   8.197   2
   1   9   4 146.025   8.956   2
   1   9   4 140.992   6.027   3
   2  -9   4 90.9568  5.3937   3
  -2  -9  -4 87.3849  5.6381   4
   2  -9   4 81.9800  5.5427   4
  -2   9  -4 80.7567  6.3618   2
   2   9   4 84.3130  5.2669   1
   2   9   4 81.8650  7.0876   2
  -2   9  -4 88.6966  5.1088   1
   3  -9   4 25.5988  3.2346   3
  -3  -9  -4 22.4201  3.0967   4
   3  -9   4 16.0416  3.1353   4
   3   9   4 27.5918  4.7562   2
  -3   9  -4 23.2711  4.0279   2
  -3   9  -4 26.4755  3.0887   1
   3   9   4 27.1582  3.3814   1
  -4  -9  -4 5.84742 2.08391   4
   4  -9   4 7.06850 2.28368   3
  -4   9  -4 3.16385 1.97510   1
   4   9   4 6.21979 3.10377   2
  -4   9  -4 1.66006 2.02666   2
   4   9   4 5.95724 2.24284   1
  -5  -9  -4 14.3175  3.7071   1
  -5  -9  -4 15.0804  2.9570   4
   5  -9   4 18.3473  3.4693   3
   5   9   4 16.0633  4.5787   2
  -5   9  -4 21.3671  4.7364   2
   6  -9   4 20.2089  3.8743   3
  -6  -9  -4 15.7380  4.0415   1
  -6  -9  -4 14.8334  3.0946   4
   6   9   4 11.5511  4.4519   2
  -6   9  -4 16.7306  4.6393   2
   6 -10  -4 30.8794  4.2730   3
  -6 -10   4 42.1302  5.5790   4
   6 -10  -4 39.1879  5.9353   4
  -6  10   4 35.2078  5.4575   2
   6  10  -4 35.4080  5.1740   1
   5 -10  -4 93.0113  6.7023   3
   5 -10  -4 101.914   8.330   4
  -5 -10   4 89.9412  7.3861   4
  -5  10   4 90.9800  7.3798   2
   5  10  -4 106.712   7.556   1
   5  10  -4 71.1190  7.1675   2
   4 -10  -4 23.8488  4.3697   4
  -4 -10   4 35.6785  4.6767   4
   4 -10  -4 33.1731  3.7769   3
  -4  10   4 24.3028  4.0195   2
   4  10  -4 28.5947  4.8747   2
   4  10  -4 29.5142  4.0604   1
   3 -10  -4 18.8823  2.8165   3
  -3 -10   4 17.2580  3.2888   4
   3 -10  -4 33.2027  4.5003   4
   3  10  -4 21.2833  3.3433   1
   3  10  -4 24.7099  4.8345   2
  -3  10   4 20.3591  3.4029   2
   2 -10  -4 11.0638  2.2190   3
  -2 -10   4 15.0438  1.7822   3
  -2 -10   4 16.9777  3.0779   4
   2 -10  -4 11.5902  2.8366   4
   2  10  -4 13.9253  2.6458   1
   2  10  -4 10.5003  4.2570   2
  -2  10   4 11.5140  2.8036   2
  -1 -10   4 11.5869  2.5941   4
   1 -10  -4 14.9947  2.8304   4
   1 -10  -4 17.0304  2.3212   3
  -1 -10   4 13.8816  1.8801   3
  -1  10   4 15.4610  3.1986   2
   1  10  -4 14.6669  3.7444   2
   1  10  -4 12.5169  2.3893   1
   0 -10  -4 37.5139  3.2386   1
   0 -10   4 43.7349  3.4010   3
   0 -10  -4 41.4934  3.2148   3
   0 -10   4 46.1917  4.1631   4
   0 -10  -4 44.4582  4.1095   4
   0  10  -4 44.8475  3.7232   1
   0  10  -4 44.7196  5.1365   2
   0  10   4 37.6179  4.6334   2
   1 -10   4 2.15477 1.61114   4
   1 -10   4 0.87535 1.23021   3
  -1 -10  -4 2.16420 1.52903   4
   1  10   4 1.46386 2.23765   2
  -1  10  -4 2.83981 1.54292   1
   1  10   4 -0.5753  1.3614   1
   1  10   4 4.80865 1.42613   3
  -1  10  -4 0.58785 1.70954   2
   2 -10   4 9.03868 2.13922   3
  -2 -10  -4 12.2426  2.5447   4
   2 -10   4 11.5231  2.6786   4
  -2  10  -4 8.94446 2.07721   1
   2  10   4 7.84191 2.17187   1
   2  10   4 9.30750 3.19733   2
  -2  10  -4 11.2871  2.9782   2
   3 -10   4 107.247   6.511   3
  -3 -10  -4 86.7987  6.1040   4
  -3  10  -4 101.654   5.854   1
   3  10   4 89.4744  6.0983   1
   3  10   4 92.5254  8.1822   2
  -3  10  -4 90.9334  7.4231   2
  -4 -10  -4 130.417   7.854   4
   4 -10   4 140.533   8.249   3
   4  10   4 129.641  10.518   2
   4  10   4 148.621   8.530   1
  -4  10  -4 149.313  10.084   2
   5 -10   4 116.582   7.730   3
  -5 -10  -4 108.964   8.471   1
  -5 -10  -4 99.2677  6.9162   4
   5  10   4 100.401   9.655   2
  -5  10  -4 100.434   8.866   2
   6 -10   4 100.799   7.577   3
  -6 -10  -4 95.5968  6.9632   4
  -6 -10  -4 97.8902  8.6725   1
  -6  10  -4 97.2321  9.2510   2
   6  10   4 94.4034 10.5686   2
   6 -11  -4 6.85982 2.82788   3
  -6 -11   4 5.34619 2.86118   4
  -6  11   4 9.11929 3.65527   2
   6  11  -4 7.78169 3.12659   1
   5 -11  -4 1.99939 2.02651   3
   5 -11  -4 3.04399 2.90420   4
  -5 -11   4 4.18651 2.43938   4
  -5  11   4 2.79930 2.81123   2
   5  11  -4 1.96638 2.43005   1
   4 -11  -4 -0.7553  1.4041   3
  -4 -11   4 1.98826 2.19558   4
   4 -11  -4 2.75178 2.53825   4
   4  11  -4 2.66634 2.89962   2
   4  11  -4 2.79748 1.97621   1
  -4  11   4 0.82233 2.01605   2
  -3 -11   4 43.3239  4.8029   4
   3 -11  -4 35.0132  3.8343   3
   3 -11  -4 52.0630  5.6546   4
   3  11  -4 48.0274  4.5905   1
   3  11  -4 33.5656  6.0562   2
  -3  11   4 34.8977  4.5890   2
   2 -11  -4 54.2558  4.2016   3
   2 -11  -4 57.5906  5.3078   4
  -2 -11   4 44.2965  4.8011   4
   2  11  -4 53.3223  4.6042   1
  -2  11   4 49.2842  5.0871   2
   2  11  -4 52.4760  7.2519   2
  -1 -11   4 9.18487 1.76152   3
   1 -11  -4 4.59963 2.16421   4
   1 -11  -4 7.86866 1.85863   3
  -1 -11   4 9.85801 2.60694   4
   1  11  -4 4.37912 2.87814   2
   1  11  -4 7.00082 2.11142   1
  -1  11   4 6.58065 2.50471   2
   0 -11   4 47.5566  4.4657   4
   0 -11  -4 54.2251  3.6172   3
   0 -11  -4 48.0437  4.5524   4
   0 -11   4 57.7934  3.9120   3
   0  11   4 51.9195  5.6322   2
   0  11  -4 46.9972  3.9650   1
   0  11  -4 41.0808  5.3429   2
   1 -11   4 35.9001  4.1233   4
  -1 -11  -4 43.5202  4.1761   4
   1 -11   4 40.6347  3.5842   3
  -1  11  -4 38.4503  3.5675   1
  -1  11  -4 37.2613  4.8815   2
   1  11   4 34.2162  5.2250   2
   1  11   4 36.6737  3.3185   1
   2 -11   4 3.81174 1.74148   3
   2 -11   4 7.06121 2.49387   4
  -2 -11  -4 2.34492 1.60159   4
   2  11   4 2.64799 2.54126   2
   2  11   4 2.25831 1.63620   1
  -2  11  -4 2.22780 2.08309   2
  -2  11  -4 1.45435 1.55277   1
  -3 -11  -4 61.0120  5.1452   4
   3 -11   4 55.7954  4.8504   3
  -3  11  -4 64.6190  6.3607   2
   3  11   4 53.0724  7.0319   2
   3  11   4 56.6075  4.8807   1
   4 -11   4 2.96559 1.90551   3
  -4 -11  -4 2.25261 1.90796   4
   4  11   4 1.10785 2.94185   2
   4  11   4 2.06425 1.97192   1
  -4  11  -4 0.55089 2.10188   2
  -5 -11  -4 12.8058  3.1153   4
  -5 -11  -4 16.8549  4.0459   1
   5 -11   4 16.7847  3.5934   3
   5  11   4 18.4146  5.3956   2
  -5  11  -4 19.4045  4.7260   2
   5 -12  -4 6.80767 2.59048   3
   5 -12  -4 10.8273  4.1156   4
  -5 -12   4 12.0560  3.5510   4
   5  12  -4 12.2876  3.6300   1
  -5  12   4 11.2444  3.7608   2
  -4 -12   4 28.0560  4.5306   4
   4 -12  -4 30.8309  5.3317   4
   4 -12  -4 25.4483  3.7211   3
   4  12  -4 14.9845  5.0706   2
  -4  12   4 19.0733  4.0554   2
   4  12  -4 21.8513  3.8424   1
   3 -12  -4 17.3971  3.0400   3
  -3 -12   4 21.1767  3.8554   4
   3 -12  -4 22.3748  4.3670   4
   3  12  -4 17.4620  5.5308   2
   3  12  -4 18.4024  3.5224   1
  -3  12   4 16.3744  3.7491   2
   2 -12  -4 255.269  12.669   4
  -2 -12   4 227.297  11.833   4
   2 -12  -4 245.993  10.639   3
   2  12  -4 249.165  11.689   1
   2  12  -4 214.471  15.048   2
  -2  12   4 244.576  12.621   2
   1 -12  -4 153.848   9.129   4
   1 -12  -4 164.637   7.752   3
  -1 -12   4 168.094   7.316   3
  -1 -12   4 155.646   9.054   4
  -1  12   4 152.898   9.714   2
   1  12  -4 171.752   8.711   1
   1  12  -4 159.147  11.330   2
   0 -12  -4 286.479  13.152   4
   0 -12   4 282.242  11.467   3
   0 -12   4 276.899  12.951   4
   0 -12  -4 302.567  11.176   3
   0  12  -4 277.496  14.962   2
   0  12  -4 291.492  12.303   1
   0  12   4 291.403  14.558   2
   1 -12   4 70.0612  4.9196   3
  -1 -12  -4 71.5909  5.6937   4
   1 -12   4 66.6608  5.5802   4
  -1  12  -4 65.6797  6.4041   2
  -1  12  -4 71.0388  4.9390   1
   1  12   4 64.1657  7.1000   2
   1  12   4 71.3055  4.7622   1
   2 -12   4 24.7470  3.9769   4
   2 -12   4 24.7269  3.3678   3
  -2 -12  -4 25.8470  3.6837   4
  -2  12  -4 17.9923  4.1270   2
   2  12   4 31.0251  3.5361   1
   2  12   4 20.8836  4.8599   2
   3 -12   4 10.5668  2.7416   3
  -3 -12  -4 11.1059  2.9462   4
  -3  12  -4 8.22696 3.24466   2
   3  12   4 16.8194  4.8252   2
   3  12   4 14.7268  2.9533   1
   4 -12   4 19.3087  3.6065   3
  -4 -12  -4 18.5114  3.5569   4
   4  12   4 12.7304  4.6745   2
  -4  12  -4 17.3962  4.3976   2
   4  12   4 25.2316  3.9054   1
  -5 -12  -4 22.8310  3.9842   4
  -5 -12  -4 15.6478  4.2947   1
   5 -12   4 27.2208  4.4550   3
  -5  12  -4 24.4977  5.4131   2
   5  12   4 21.6748  6.5982   2
   5 -13  -4 0.78309 1.94221   3
   5 -13  -4 1.54485 3.56357   4
  -5 -13   4 1.64041 2.40096   4
  -5  13   4 2.08406 2.80099   2
   5  13  -4 0.42221 2.46773   1
   4 -13  -4 2.88197 3.10655   4
  -4 -13   4 3.39589 2.54289   4
   4 -13  -4 2.63886 2.01333   3
  -4  13   4 -1.3429  2.2388   2
   4  13  -4 2.05499 2.37980   1
   4  13  -4 5.13772 4.66432   2
   3 -13  -4 7.42080 2.42530   3
   3 -13  -4 13.7182  3.8078   4
  -3 -13   4 15.1040  3.4593   4
  -3  13   4 14.2566  3.6884   2
   3  13  -4 15.3460  3.4731   1
   3  13  -4 16.1746  5.5121   2
   2 -13  -4 0.74265 1.57888   3
  -2 -13   4 2.99895 2.18828   4
   2 -13  -4 0.87427 2.02984   4
  -2  13   4 0.32390 2.06853   2
   2  13  -4 0.30914 1.86852   1
   2  13  -4 2.15203 3.83873   2
  -1 -13   4 31.0188  4.2296   4
   1 -13  -4 36.4381  4.6517   4
   1 -13  -4 39.3119  3.5760   3
  -1  13   4 31.7528  4.9339   2
   1  13  -4 31.3216  5.7772   2
   1  13  -4 38.5661  4.1161   1
   0 -13   4 2.10317 1.49805   3
   0 -13   4 3.39193 2.09328   4
   0 -13  -4 0.65009 1.80282   4
   0  13  -4 3.97857 1.91675   1
   0  13  -4 6.86362 3.24432   2
   0  13   4 2.62037 2.41311   2
   1 -13   4 11.8636  2.5071   3
   1 -13   4 13.0033  3.2255   4
  -1 -13  -4 12.9866  3.0622   4
   1  13   4 8.70025 3.61575   2
  -1  13  -4 9.23167 3.44114   2
  -2 -13  -4 -0.2111  1.6412   4
   2 -13   4 -0.4978  2.0754   4
   2 -13   4 1.22470 1.64194   3
   2  13   4 1.64734 1.76742   1
  -2  13  -4 -0.5446  2.0230   2
   2  13   4 2.97124 3.09580   2
  -3 -13  -4 1.10588 1.83754   4
   3 -13   4 -1.7055  1.6579   3
   3  13   4 1.33582 2.08732   1
   3  13   4 1.77904 2.79257   2
  -3  13  -4 -0.8330  2.3125   2
   4 -13   4 -1.0246  1.8396   3
  -4 -13  -4 0.86359 1.92418   4
  -4  13  -4 3.07590 3.01494   2
   4  13   4 -0.7996  1.9521   1
   4  13   4 2.10568 3.87360   2
   4 -14  -4 1.14639 3.24267   4
   4 -14  -4 1.60478 2.04717   3
  -4 -14   4 2.49556 2.45729   4
  -4  14   4 3.27628 2.80473   2
   4  14  -4 1.42161 2.56190   1
  -3 -14   4 3.47197 2.42383   4
   3 -14  -4 -0.5977  2.4246   4
   3 -14  -4 2.43410 1.87447   3
   3  14  -4 1.60905 2.30152   1
   3  14  -4 3.26208 4.01072   2
  -3  14   4 0.88744 2.36994   2
  -2 -14   4 85.0032  7.1619   4
   2 -14  -4 103.239   6.433   3
   2 -14  -4 114.977   8.312   4
   2  14  -4 88.3624 10.8120   2
   2  14  -4 112.689   7.237   1
  -2  14   4 96.5994  8.1182   2
   1 -14  -4 124.484   8.379   4
   1 -14  -4 100.150   6.251   3
  -1 -14   4 117.202   8.010   4
  -1  14   4 114.652   8.669   2
   1  14  -4 117.356   7.296   1
   1  14  -4 112.607  10.136   2
   0 -14   4 194.789   9.655   3
   0 -14  -4 235.454  12.024   4
   0 -14   4 261.314  12.472   4
   0  14   4 232.328  13.545   2
  -1 -14  -4 86.2916  6.7613   4
   1 -14   4 89.1546  6.9563   4
   1 -14   4 83.7721  5.7003   3
  -1  14  -4 75.4665  7.5469   2
   1  14   4 91.0637  8.7435   2
   2 -14   4 41.4224  4.4959   3
   2 -14   4 41.3621  5.5315   4
  -2 -14  -4 40.6359  4.8848   4
   2  14   4 38.2968  6.7195   2
  -2  14  -4 27.0517  5.1588   2
   3 -14   4 5.03415 2.32062   3
  -3 -14  -4 2.87351 2.26797   4
   3  14   4 1.13155 2.07454   1
   3  14   4 1.13497 3.49652   2
  -3  14  -4 1.73782 2.94994   2
  -4 -14  -4 13.1008  3.5653   4
   4 -14   4 19.7918  4.0242   3
  -4  14  -4 12.5548  4.3034   2
   4  14   4 17.1544  3.7975   1
   4  14   4 14.1549  5.8130   2
   3 -15  -4 29.6178  5.7031   4
   3 -15  -4 25.6000  3.7803   3
  -3 -15   4 28.9711  4.9205   4
  -3  15   4 23.0004  4.7505   2
   3  15  -4 16.8946  6.4471   2
   3  15  -4 27.2537  4.4960   1
  -2 -15   4 8.56905 3.10207   4
   2 -15  -4 9.57944 3.37636   4
   2 -15  -4 10.4795  2.6904   3
  -2  15   4 7.04621 3.30473   2
   2  15  -4 7.33151 2.94710   1
   2  15  -4 13.2834  5.6598   2
   1 -15  -4 24.8447  4.5384   4
  -1 -15   4 28.2415  4.4624   4
   1  15  -4 19.5072  3.4955   1
   1  15  -4 30.2346  6.4864   2
  -1  15   4 20.6440  4.5266   2
   0 -15   4 7.38384 2.86074   4
   0 -15  -4 10.1037  3.1128   4
   0  15  -4 8.40230 3.95780   2
   0  15   4 6.43131 3.32905   2
   1 -15   4 5.41097 3.01291   4
   1 -15   4 4.68299 2.11704   3
  -1 -15  -4 2.60330 2.21038   4
   1  15   4 4.07846 3.31469   2
  -1  15  -4 0.21319 2.62911   2
  -2 -15  -4 2.72056 2.34037   4
   2 -15   4 0.41174 1.89305   3
  -2  15  -4 -1.6189  2.4393   2
   2  15   4 3.05571 3.34513   2
  -3 -15  -4 29.4915  4.7037   4
   3 -15   4 36.9276  4.7949   3
   3  15   4 34.8980  7.2285   2
  -3  15  -4 43.4290  6.7409   2
   2 -16  -4 3.72272 3.07693   4
  -2 -16   4 4.10962 2.92717   4
   2  16  -4 1.31165 2.46076   1
   2  16  -4 0.97761 5.38623   2
  -2  16   4 3.82029 3.04099   2
   1 -16  -4 20.1383  4.5306   4
  -1 -16   4 18.1807  4.1621   4
  -1  16   4 17.8547  4.5471   2
   1  16  -4 18.2597  5.8079   2
   0 -16  -4 0.43408 2.15402   4
   0 -16   4 0.74050 2.22152   4
   0  16  -4 0.84688 3.43733   2
   0  16   4 3.49590 3.09715   2
  -1 -16  -4 -0.0709  2.1685   4
   1 -16   4 -1.2118  2.3352   4
  -1  16  -4 -1.7047  2.8268   2
   1  16   4 -2.0688  2.8640   2
  -2 -16  -4 0.90673 2.50157   4
   2  16   4 6.45157 4.41029   2
  -2  16  -4 2.45225 3.04576   2
   8   0  -5 1.88358 2.38187   1
  -8   0   5 0.20187 2.34430   4
   7   0  -5 1.23853 1.78963   1
   7   0  -5 1.15948 1.63433   2
  -7   0   5 1.59859 1.87063   3
   7   0  -5 -0.9975  1.4798   4
  -6   0   5 -0.7170  1.3151   3
   6   0  -5 2.35526 1.61106   1
   6   0  -5 0.15601 1.25945   2
   6   0  -5 2.15476 1.63273   4
  -5   0   5 1.70108 1.31593   3
   5   0  -5 -1.1815  0.9310   2
   5   0  -5 0.95298 1.36012   4
   5   0  -5 0.22509 1.26925   1
   4   0  -5 1.57931 1.13438   4
   4   0  -5 3.21058 1.38474   1
  -4   0   5 0.33975 0.92543   3
   4   0  -5 1.25045 0.95393   2
   3   0  -5 0.71750 0.82031   4
   3   0  -5 3.52890 1.05059   1
  -3   0   5 1.34454 0.96228   3
   2   0  -5 1.78674 0.78540   1
   2   0  -5 0.16903 0.54720   4
  -2   0   5 1.08326 0.81559   3
   1   0  -5 1.94776 0.67925   4
   1   0  -5 7.79425 1.32454   1
  -1   0   5 0.63297 0.59099   3
   0   0  -5 3.52961 1.14911   1
   0   0  -5 0.83058 0.46442   4
   0   0   5 0.69967 0.59046   3
   0   0   5 1.83547 0.54484   2
  -1   0  -5 1.81231 1.05444   1
  -1   0  -5 1.55166 0.46860   4
   1   0   5 0.56703 0.58541   2
   1   0   5 2.81975 0.96323   3
   2   0   5 0.92984 0.63430   3
  -2   0  -5 1.16804 0.41464   4
   2   0   5 0.21142 0.66776   2
  -2   0  -5 0.38169 0.86987   1
  -3   0  -5 0.53585 0.47743   4
   3   0   5 0.97262 0.77622   3
   3   0   5 -0.2093  0.7835   2
  -3   0  -5 9.80269 2.13606   1
  -4   0  -5 1.82866 1.42033   1
  -4   0  -5 0.94005 0.61230   4
   4   0   5 1.45449 1.29749   2
   4   0   5 0.43126 0.78124   3
   5   0   5 1.90624 1.70265   2
   5   0   5 0.96825 1.15813   3
  -5   0  -5 0.95119 1.68983   1
   6   0   5 0.40132 1.83395   2
   6   0   5 -0.2693  1.1614   3
  -6   0  -5 1.01916 2.02759   1
  -7   0  -5 -2.1054  2.0325   1
   7   0   5 1.19425 2.27114   2
   8  -1  -5 -0.4194  2.0531   4
  -8  -1   5 3.66666 2.84226   4
  -8   1   5 1.53450 2.30057   3
   8   1  -5 1.46202 2.24232   1
   7  -1  -5 35.9307  4.4002   1
   7  -1  -5 45.6131  4.8401   4
  -7  -1   5 31.7272  4.2110   3
   7   1  -5 36.3922  4.4965   4
  -7   1   5 44.2643  4.9662   2
  -7   1   5 38.1192  4.6323   3
   7   1  -5 35.0778  4.6122   1
   6  -1  -5 162.151   8.648   1
  -6  -1   5 160.350   8.332   3
   6  -1  -5 155.842   8.619   4
   6  -1  -5 156.041   7.988   3
  -6   1   5 175.927   9.105   2
   6   1  -5 148.599   8.739   1
   6   1  -5 152.322   8.030   2
   6   1  -5 149.918   8.508   4
  -5  -1   5 637.983  21.457   3
   5  -1  -5 612.695  22.070   4
   5  -1  -5 595.890  21.019   3
   5  -1  -5 601.403  22.174   1
   5   1  -5 611.396  22.068   4
   5   1  -5 588.663  21.347   2
   5   1  -5 576.634  22.509   1
  -5   1   5 642.092  22.265   2
   4  -1  -5 888.078  29.964   1
   4  -1  -5 877.086  29.553   4
  -4  -1   5 874.681  28.746   3
   4  -1  -5 901.286  28.611   3
   4   1  -5 865.881  30.384   1
   4   1  -5 884.060  29.537   4
  -4   1   5 930.625  29.664   2
   4   1  -5 856.759  28.898   2
   3  -1  -5 1124.52   37.15   1
   3  -1  -5 1145.17   36.44   4
  -3  -1   5 1144.59   35.80   3
  -3   1   5 1177.52   36.39   2
   3   1  -5 1102.01   35.81   2
   3   1  -5 1140.00   36.40   4
   3   1  -5 1128.65   37.68   1
  -3   1   5 1175.42   36.02   3
   2  -1  -5 603.505  20.225   1
   2  -1  -5 585.947  19.961   4
  -2  -1   5 586.781  19.748   3
  -2   1   5 648.274  19.496   2
   2   1  -5 591.008  19.955   4
  -2   1   5 601.392  19.899   3
   2   1  -5 597.810  20.675   1
   1  -1  -5 67.0055  4.0039   1
   1  -1  -5 79.0340  3.8199   4
  -1  -1   5 82.9860  4.1474   3
  -1   1   5 86.4408  3.3472   2
   1   1  -5 78.4620  3.7492   4
   1   1  -5 80.1826  4.3730   1
  -1   1   5 71.0511  3.9633   3
   0  -1   5 86.5310  3.4455   2
   0  -1  -5 77.5224  4.5274   1
   0  -1   5 84.2432  4.2229   3
   0  -1  -5 77.8486  3.6311   4
   0   1  -5 85.1880  3.4976   4
   0   1   5 79.0902  4.1974   3
   0   1   5 84.5108  3.6549   2
   0   1  -5 88.6051  4.8532   1
  -1  -1  -5 215.780   7.379   4
  -1  -1  -5 214.468   9.039   1
   1  -1   5 204.418   8.064   2
   1  -1   5 197.325   8.018   3
  -1   1  -5 218.219   9.343   1
   1   1   5 225.853   8.310   3
  -1   1  -5 217.038   6.907   4
   1   1   5 209.685   8.165   2
  -2  -1  -5 249.071   7.983   4
   2  -1   5 229.317   8.875   3
   2  -1   5 243.723   9.655   2
  -2  -1  -5 234.065  10.169   1
  -2   1  -5 236.484  10.298   1
   2   1   5 226.702   9.527   2
   2   1   5 232.379   8.691   3
  -3  -1  -5 0.32919 1.01073   1
  -3  -1  -5 2.82956 0.73500   4
   3  -1   5 0.97129 0.77468   3
   3  -1   5 2.12601 1.18482   2
  -3   1  -5 1.49614 1.33914   1
   3   1   5 0.43300 0.91059   2
   3   1   5 0.15020 0.61127   3
   4  -1   5 117.729   6.055   3
  -4  -1  -5 133.264   5.207   4
  -4  -1  -5 123.013   7.527   1
   4  -1   5 125.031   7.217   2
   4   1   5 123.040   7.274   2
  -4   1  -5 126.120   7.533   1
   4   1   5 120.874   5.746   3
   5  -1   5 350.029  13.473   3
   5  -1   5 341.270  15.329   2
  -5  -1  -5 351.273  15.934   1
   5   1   5 341.518  12.884   3
   5   1   5 336.158  15.290   2
   6  -1   5 510.847  17.999   3
   6  -1   5 453.236  20.129   2
   6   1   5 460.074  20.196   2
   6   1   5 448.111  16.991   3
   7  -1   5 234.257  11.188   3
   7  -1   5 224.965  13.242   2
   7   1   5 243.598  13.643   2
  -8  -2   5 13.1404  4.0359   4
   8  -2  -5 4.24284 2.48185   4
  -8   2   5 3.00605 2.63292   3
   8   2  -5 6.55468 3.08629   1
   7  -2  -5 24.9070  3.8422   4
   7  -2  -5 24.2497  3.5019   3
  -7  -2   5 27.6685  4.6024   4
  -7   2   5 37.5379  4.7708   2
   7   2  -5 25.2447  4.1434   1
   6  -2  -5 57.5375  4.6353   3
  -6  -2   5 61.3239  4.7451   3
   6  -2  -5 66.7741  5.2699   4
   6  -2  -5 50.8782  4.5639   1
   6   2  -5 51.3222  4.4854   2
   6   2  -5 60.7475  5.2652   1
  -6   2   5 49.7691  4.9519   2
   6   2  -5 59.7569  5.0812   4
   5  -2  -5 432.596  16.997   4
   5  -2  -5 435.115  16.738   1
  -5  -2   5 445.226  16.332   3
   5  -2  -5 432.795  16.313   3
  -5   2   5 473.489  17.358   2
   5   2  -5 435.293  16.404   2
   5   2  -5 450.142  17.204   4
   5   2  -5 432.138  17.648   1
  -4  -2   5 215.441   9.292   3
   4  -2  -5 220.209   9.183   1
   4  -2  -5 227.824   9.880   4
   4  -2  -5 224.956   9.379   3
   4   2  -5 245.229  10.067   4
   4   2  -5 216.647   9.936   1
   4   2  -5 215.419   8.828   2
  -4   2   5 217.631   9.401   2
   3  -2  -5 503.581  16.865   3
   3  -2  -5 504.358  17.435   4
  -3  -2   5 488.901  16.809   3
   3  -2  -5 487.614  16.905   1
   3   2  -5 501.051  17.296   4
   3   2  -5 466.661  16.173   2
   3   2  -5 466.848  17.775   1
  -3   2   5 501.885  16.984   2
   2  -2  -5 62.4817  3.7346   4
   2  -2  -5 63.2450  3.2056   1
  -2  -2   5 65.1445  3.7342   3
  -2   2   5 58.0582  3.1783   2
   2   2  -5 69.9060  3.7689   4
  -2   2   5 62.2118  3.7305   3
   2   2  -5 61.5680  3.7836   1
   1  -2  -5 117.358   5.743   1
  -1  -2   5 130.505   5.750   3
   1  -2  -5 128.285   5.631   4
  -1   2   5 133.907   5.860   3
   1   2  -5 123.326   6.019   1
  -1   2   5 145.328   5.401   2
   1   2  -5 133.388   5.476   4
   0  -2  -5 1428.16   45.06   4
   0  -2   5 1517.47   45.73   2
   0  -2  -5 1477.69   47.82   1
   0  -2   5 1488.84   44.92   3
   0   2   5 1449.56   44.94   3
   0   2  -5 1532.06   44.66   4
   0   2   5 1448.41   46.25   2
   0   2  -5 1485.08   48.22   1
  -1  -2  -5 1087.68   36.71   1
  -1  -2  -5 1120.43   34.09   4
   1  -2   5 1113.79   35.42   2
   1  -2   5 1129.48   33.56   4
   1  -2   5 1062.27   34.16   3
   1   2   5 1161.78   34.52   3
  -1   2  -5 1108.82   37.16   1
   1   2   5 1100.61   35.63   2
   2  -2   5 1161.98   38.68   2
   2  -2   5 1195.43   36.85   3
  -2  -2  -5 1224.77   36.42   4
  -2  -2  -5 1213.06   39.90   1
   2   2   5 1175.22   38.78   2
   2   2   5 1198.85   36.45   3
  -2   2  -5 1186.99   40.15   1
  -3  -2  -5 242.695   8.124   4
   3  -2   5 232.447  10.038   2
  -3  -2  -5 207.631  10.169   1
   3   2   5 217.293   9.951   2
  -3   2  -5 205.103  10.071   1
   3   2   5 212.671   8.153   3
   4  -2   5 27.3389  3.4277   2
  -4  -2  -5 22.7167  3.3606   1
   4  -2   5 25.1020  2.7141   3
  -4  -2  -5 27.2560  2.2391   4
  -4   2  -5 24.9725  3.4481   1
   4   2   5 22.4792  2.1941   3
   4   2   5 20.3114  3.1847   2
  -5  -2  -5 17.0111  3.4531   1
  -5  -2  -5 20.6250  2.1862   4
   5  -2   5 25.1103  3.0356   3
   5  -2   5 17.7408  3.3260   2
   5   2   5 17.8731  2.2191   3
   5   2   5 12.2555  2.9652   2
  -5   2  -5 20.6365  3.5085   1
   6  -2   5 51.7319  4.5785   3
  -6  -2  -5 58.8591  6.2703   1
   6  -2   5 55.6770  5.8792   2
   6   2   5 50.3037  5.8139   2
  -6   2  -5 50.1674  5.6765   1
  -7  -2  -5 30.1315  5.2432   1
   7  -2   5 29.3728  4.9218   2
   7  -2   5 26.1842  3.7401   3
  -7   2  -5 37.8294  5.4388   1
   7   2   5 30.4988  5.0386   2
  -7  -3   5 77.2290  7.0264   4
   7  -3  -5 73.1594  6.1303   4
   7  -3  -5 79.7566  6.0010   3
  -7   3   5 78.7530  6.6731   2
   7   3  -5 87.0574  7.0643   1
   6  -3  -5 91.3704  5.8594   1
  -6  -3   5 100.261   6.146   3
  -6  -3   5 102.111   7.452   4
   6  -3  -5 93.5826  6.5465   4
   6  -3  -5 85.0016  5.8240   3
   6   3  -5 91.8042  6.8399   1
  -6   3   5 93.6516  6.6260   2
   6   3  -5 93.0580  6.0608   2
   5  -3  -5 23.0226  2.8756   3
  -5  -3   5 28.7136  4.0157   4
   5  -3  -5 23.3641  2.6623   1
   5  -3  -5 16.9245  2.8808   4
  -5  -3   5 27.9319  3.0337   3
   5   3  -5 25.5903  2.8287   2
   5   3  -5 25.9255  3.4713   1
  -5   3   5 27.6277  3.3660   2
  -4  -3   5 23.6031  2.6266   3
   4  -3  -5 38.8511  3.4656   4
   4  -3  -5 29.6664  2.6524   1
   4  -3  -5 30.5922  2.9474   3
   4   3  -5 35.1408  3.3414   4
  -4   3   5 34.9798  3.2294   2
   4   3  -5 31.2642  2.7007   2
   4   3  -5 35.5690  3.5247   1
   3  -3  -5 1.10781 0.86284   3
   3  -3  -5 2.80117 0.88146   1
  -3  -3   5 1.36575 0.89187   3
   3  -3  -5 1.76293 1.09714   4
   3   3  -5 4.24983 1.02248   2
   3   3  -5 2.15781 1.03973   4
   3   3  -5 1.28307 1.06953   1
  -3   3   5 2.67403 1.08724   2
  -2  -3   5 5.83973 1.27816   3
   2  -3  -5 3.64523 1.09810   3
   2  -3  -5 3.46449 0.74185   1
   2  -3  -5 2.65848 1.08745   4
   2   3  -5 7.60828 1.54267   1
   2   3  -5 4.12809 0.67597   2
   2   3  -5 2.72357 0.97508   4
   1  -3  -5 72.7964  4.0990   4
   1  -3  -5 72.8322  4.0316   1
  -1  -3   5 85.0974  4.1443   3
  -1   3   5 72.2831  4.0391   3
   1   3  -5 78.1257  3.6983   2
  -1   3   5 89.5785  4.1376   2
   1   3  -5 76.6915  4.3784   1
   1   3  -5 78.7421  3.8701   4
   0  -3  -5 140.236   6.306   1
   0  -3  -5 142.385   5.975   4
   0  -3   5 135.545   5.657   4
   0  -3   5 137.850   5.954   3
   0   3  -5 137.813   6.720   1
   0   3   5 145.570   6.075   3
   0   3   5 141.743   6.216   2
   0   3  -5 138.736   5.789   2
  -1  -3  -5 435.559  16.519   1
   1  -3   5 457.688  15.497   3
   1  -3   5 451.670  14.551   4
  -1  -3  -5 454.240  15.222   4
   1  -3   5 476.190  16.001   2
   1   3   5 451.764  16.311   2
  -1   3  -5 466.848  17.081   1
   1   3   5 485.728  15.678   3
  -2  -3  -5 942.488  28.764   4
   2  -3   5 924.816  29.154   3
   2  -3   5 941.364  30.687   2
  -2  -3  -5 906.838  31.507   1
   2   3   5 927.387  30.930   2
  -2   3  -5 912.972  31.802   1
   2   3   5 887.682  28.477   3
   3  -3   5 522.167  18.058   3
  -3  -3  -5 507.494  19.948   1
   3  -3   5 531.283  19.503   2
  -3  -3  -5 540.499  17.375   4
   3   3   5 531.180  16.893   3
   3   3   5 521.605  19.648   2
  -3   3  -5 514.085  19.982   1
  -4  -3  -5 608.638  22.899   1
   4  -3   5 577.386  22.016   2
  -4  -3  -5 611.039  19.442   4
   4  -3   5 585.261  20.275   3
   4   3   5 567.625  18.723   3
   4   3   5 571.360  22.255   2
  -4   3  -5 549.091  22.140   1
  -5  -3  -5 214.001   8.518   4
   5  -3   5 200.547  10.748   2
   5  -3   5 200.715   9.522   3
  -5  -3  -5 204.892  11.300   1
  -5   3  -5 198.396  10.788   1
   5   3   5 193.553  10.867   2
  -6  -3  -5 89.9886  7.5339   1
   6  -3   5 79.6408  6.7865   2
   6  -3   5 83.0484  5.9692   3
  -6   3  -5 94.1133  7.4275   1
   6   3   5 70.9676  6.9060   2
  -7  -3  -5 33.0604  5.6264   1
   7  -3   5 24.3676  4.5791   2
   7  -3   5 36.7473  4.3744   3
  -7   3  -5 34.2303  5.2311   1
   7   3   5 27.3391  5.1017   2
  -7  -4   5 5.42652 2.96685   4
   7  -4  -5 6.41763 2.19490   3
   7  -4  -5 7.92529 2.66629   4
  -7   4   5 7.78508 3.06614   2
   7   4  -5 5.42427 2.59241   1
   6  -4  -5 1.28402 1.47734   4
  -6  -4   5 2.02269 2.15398   4
   6  -4  -5 3.65365 1.66510   3
  -6   4   5 1.84935 1.99409   2
   6   4  -5 -0.7788  1.3998   1
   5  -4  -5 30.9973  3.4120   3
   5  -4  -5 38.7272  4.0227   4
  -5  -4   5 28.7051  4.0481   4
  -5  -4   5 38.7125  3.3595   3
   5  -4  -5 21.0599  2.4758   1
   5   4  -5 34.8529  3.3868   2
  -5   4   5 31.8514  3.7057   2
   5   4  -5 30.8529  3.8506   1
   4  -4  -5 41.4031  3.4249   3
  -4  -4   5 40.3190  4.2099   4
   4  -4  -5 41.2991  2.7761   1
   4  -4  -5 36.0841  3.5331   4
  -4  -4   5 35.1109  3.0587   3
   4   4  -5 38.6259  3.0800   2
  -4   4   5 34.7458  3.4083   2
   4   4  -5 36.6343  3.6222   1
  -3  -4   5 130.240   7.152   4
   3  -4  -5 142.409   6.558   3
   3  -4  -5 130.281   5.357   1
   3  -4  -5 133.964   6.905   4
  -3  -4   5 146.548   6.247   3
   3   4  -5 128.043   6.893   1
   3   4  -5 137.166   5.856   2
  -3   4   5 132.976   6.509   2
  -2  -4   5 6.23628 1.65147   4
   2  -4  -5 5.13869 1.53432   4
   2  -4  -5 5.02729 1.29723   3
  -2  -4   5 6.87846 1.32618   3
   2  -4  -5 7.02606 0.81062   1
   2   4  -5 7.66155 1.12216   2
  -2   4   5 5.41070 1.32748   2
   2   4  -5 6.66354 1.58092   1
   1  -4  -5 9.29066 1.65752   4
  -1  -4   5 16.2858  1.8011   3
   1  -4  -5 10.1512  1.5192   1
  -1  -4   5 12.3472  1.7734   4
  -1   4   5 13.5442  1.7904   2
   1   4  -5 9.83440 1.65677   2
   1   4  -5 11.6237  1.7864   1
  -1   4   5 7.50023 1.44394   3
   0  -4   5 298.168  10.408   4
   0  -4  -5 294.380  10.933   1
   0  -4  -5 282.522  10.714   4
   0  -4   5 278.252  10.340   3
   0   4   5 292.626  10.555   3
   0   4  -5 291.084  11.547   1
   0   4  -5 286.509  10.816   2
   0   4   5 279.105  11.186   2
   1  -4   5 227.916   7.928   4
  -1  -4  -5 223.535   8.491   4
   1  -4   5 220.051   8.638   3
  -1  -4  -5 222.238   9.265   1
  -1   4  -5 221.812   9.648   1
  -1   4  -5 226.744   9.397   2
   1   4   5 221.568   9.490   2
   1   4   5 213.960   8.608   3
  -2  -4  -5 661.687  24.132   1
  -2  -4  -5 699.421  22.137   4
   2  -4   5 693.703  23.715   2
   2  -4   5 694.347  22.505   3
  -2   4  -5 704.376  24.512   1
   2   4   5 648.942  21.596   3
   2   4   5 671.727  24.093   2
  -3  -4  -5 187.313   7.494   4
  -3  -4  -5 165.923   8.871   1
   3  -4   5 189.692   8.142   3
   3  -4   5 186.749   8.960   2
  -3   4  -5 177.785   9.099   1
   3   4   5 181.525   6.671   3
   3   4   5 176.236   9.072   2
   4  -4   5 246.064  11.671   2
  -4  -4  -5 235.069  11.833   1
   4  -4   5 260.792  10.668   3
  -4  -4  -5 249.113   9.685   4
   4   4   5 241.073  11.871   2
   4   4   5 244.915   8.715   3
  -4   4  -5 230.174  11.480   1
   5  -4   5 16.8248  2.8462   3
  -5  -4  -5 11.6035  2.0647   4
  -5  -4  -5 19.4382  3.6515   1
   5  -4   5 13.8943  3.1845   2
  -5   4  -5 21.1434  3.4572   1
   5   4   5 17.5877  3.5733   2
   6  -4   5 4.24152 2.42534   2
   6  -4   5 6.77086 2.25669   3
  -6  -4  -5 3.51121 2.39981   1
  -6   4  -5 0.96234 2.01070   1
   6   4   5 1.33760 2.00237   2
   7  -4   5 1.75435 1.65171   3
  -7  -4  -5 1.65709 2.36799   1
   7  -4   5 1.30144 2.17167   2
  -7   4  -5 -0.2555  2.4271   1
   7   4   5 -0.1085  2.1228   2
  -7  -5   5 2.32065 2.47803   4
   7  -5  -5 2.65754 1.80016   3
   7  -5  -5 2.78074 2.15120   4
  -7   5   5 1.14962 2.30048   2
   7   5  -5 1.87413 2.14487   1
   6  -5  -5 1.69033 1.86180   4
  -6  -5   5 2.17579 1.86470   4
   6  -5  -5 3.47101 1.76736   3
   6   5  -5 1.01377 1.68714   1
  -6   5   5 1.53130 2.06236   2
   5  -5  -5 27.5331  3.3743   3
   5  -5  -5 35.7747  4.0498   4
  -5  -5   5 32.4950  3.0863   3
  -5  -5   5 30.3617  4.2692   4
   5   5  -5 28.8234  3.1930   2
  -5   5   5 34.7193  3.9611   2
   5   5  -5 36.2065  4.1939   1
   4  -5  -5 78.2351  5.0481   3
  -4  -5   5 80.2188  4.5072   3
   4  -5  -5 73.4154  5.4316   4
  -4  -5   5 78.7131  5.8514   4
   4   5  -5 78.3637  5.5171   1
  -4   5   5 83.6380  5.3630   2
   4   5  -5 80.7975  4.8002   2
   3  -5  -5 21.1363  2.4715   3
  -3  -5   5 16.4766  1.9391   3
   3  -5  -5 17.5398  2.6493   4
  -3  -5   5 16.2836  2.6813   4
   3   5  -5 18.0319  2.0017   2
  -3   5   5 14.2005  2.2454   2
   3   5  -5 18.5883  2.6268   1
   2  -5  -5 138.199   6.345   3
  -2  -5   5 141.965   6.089   3
  -2  -5   5 133.283   6.960   4
   2  -5  -5 135.779   7.007   4
   2   5  -5 136.552   6.915   1
  -2   5   5 144.976   6.761   2
   2   5  -5 152.690   6.655   2
  -1  -5   5 512.392  17.983   4
   1  -5  -5 503.089  18.108   4
  -1  -5   5 529.186  17.117   3
   1   5  -5 527.920  18.824   2
  -1   5   5 548.725  18.549   2
  -1   5   5 495.676  17.433   3
   1   5  -5 511.118  18.642   1
   0  -5   5 2007.22   58.91   4
   0  -5   5 1877.94   57.77   3
   0  -5  -5 1930.02   61.15   1
   0  -5  -5 1883.39   59.15   4
   0   5  -5 1901.55   60.96   2
   0   5   5 1993.23   61.42   2
   0   5  -5 1928.09   61.95   1
   0   5   5 1894.11   57.85   3
  -1  -5  -5 2560.99   78.89   4
   1  -5   5 2614.94   77.84   3
  -1  -5  -5 2654.48   82.80   1
   1  -5   5 2611.12   78.44   4
   1   5   5 2611.54   82.30   2
  -1   5  -5 2597.30   81.96   2
   1   5   5 2605.70   77.70   3
  -1   5  -5 2634.52   83.35   1
  -2  -5  -5 1600.48   48.85   4
   2  -5   5 1629.42   48.60   3
  -2  -5  -5 1591.09   51.97   1
  -2   5  -5 1577.47   51.80   2
   2   5   5 1488.24   47.63   3
  -2   5  -5 1615.54   51.99   1
   2   5   5 1565.82   51.78   2
  -3  -5  -5 1106.17   38.65   1
   3  -5   5 1103.47   35.67   3
  -3  -5  -5 1141.48   35.54   4
   3   5   5 1097.37   38.44   2
  -3   5  -5 1101.93   38.67   2
  -3   5  -5 1151.49   38.50   1
  -4  -5  -5 88.9024  6.3972   1
   4  -5   5 72.6538  4.9847   3
  -4  -5  -5 71.0351  4.4899   4
   4  -5   5 69.2190  5.6045   2
   4   5   5 74.3480  6.0312   2
  -4   5  -5 67.5288  5.4950   1
   5  -5   5 19.6350  3.0809   3
   5  -5   5 11.8580  3.1148   2
  -5  -5  -5 17.3526  3.7219   1
  -5  -5  -5 23.8110  2.7340   4
  -5   5  -5 10.4514  2.8666   1
   5   5   5 20.1768  4.0220   2
  -6  -5  -5 90.2406  7.7224   1
   6  -5   5 79.1938  7.0626   2
   6  -5   5 93.6177  6.5523   3
  -6   5  -5 85.0014  7.0195   1
   6   5   5 79.9724  7.5732   2
   7  -5   5 9.24454 2.81335   3
   7  -5   5 9.08976 3.35281   2
  -7  -5  -5 8.72620 3.80003   1
   7   5   5 12.9461  4.0219   2
  -7   5  -5 10.7415  3.5297   1
   7  -6  -5 67.6662  5.8442   3
   7  -6  -5 68.5182  6.5320   4
  -7  -6   5 78.9948  7.3527   4
   7   6  -5 66.3249  6.6342   1
  -7   6   5 81.4753  7.2001   2
  -6  -6   5 26.9253  4.5827   4
   6  -6  -5 22.6457  3.4335   3
   6  -6  -5 30.3656  4.2068   4
  -6   6   5 27.5270  4.1600   2
   6   6  -5 21.9912  3.9388   1
   5  -6  -5 158.114   9.003   4
  -5  -6   5 153.054   9.232   4
   5  -6  -5 159.747   8.266   3
  -5   6   5 154.682   8.669   2
   5   6  -5 148.322   8.941   1
   5   6  -5 147.330   7.911   2
  -4  -6   5 13.8705  1.9287   3
  -4  -6   5 12.5094  2.9077   4
   4  -6  -5 8.93847 2.48710   4
   4  -6  -5 12.0786  2.3240   3
   4   6  -5 15.8828  2.3460   2
   4   6  -5 10.7530  2.5236   1
  -4   6   5 14.0138  2.5859   2
  -3  -6   5 16.9076  1.9242   3
  -3  -6   5 18.3719  2.8678   4
   3  -6  -5 12.1751  2.5130   4
   3  -6  -5 12.6067  2.1215   3
   3   6  -5 19.7629  2.4073   2
  -3   6   5 15.4578  2.4356   2
   3   6  -5 16.2731  2.5913   1
  -2  -6   5 362.463  14.293   4
  -2  -6   5 376.203  12.804   3
   2  -6  -5 382.387  13.486   3
   2  -6  -5 356.168  14.393   4
  -2   6   5 370.652  14.240   2
   2   6  -5 361.576  14.538   2
   2   6  -5 368.241  14.492   1
  -1  -6   5 15.3745  1.8090   3
   1  -6  -5 11.6334  1.6959   3
   1  -6  -5 16.6946  2.3786   4
  -1  -6   5 21.1671  2.4434   4
   1   6  -5 12.8555  2.0464   1
  -1   6   5 17.2440  2.3616   2
   1   6  -5 14.9844  2.6238   2
   0  -6   5 266.221  10.554   4
   0  -6  -5 291.130  10.581   1
   0  -6   5 263.745  10.189   3
   0  -6  -5 275.270  10.910   4
   0   6  -5 294.721  11.466   1
   0   6   5 275.829  11.738   2
   0   6   5 269.315  10.236   3
   0   6  -5 280.158  11.631   2
   1  -6   5 57.6122  3.5496   4
   1  -6   5 54.2556  3.6433   3
  -1  -6  -5 65.9117  4.1074   1
  -1  -6  -5 65.9648  4.0152   4
  -1   6  -5 59.8979  4.4848   2
   1   6   5 54.8723  4.5724   2
   1   6   5 60.7075  3.6161   3
  -1   6  -5 67.5858  4.4188   1
  -2  -6  -5 41.0740  3.6526   1
   2  -6   5 41.1505  3.3090   3
  -2  -6  -5 44.5970  3.2994   4
   2  -6   5 41.3071  3.0043   4
  -2   6  -5 45.1395  3.8097   1
   2   6   5 43.5104  4.1397   2
  -2   6  -5 42.4640  4.0773   2
  -3  -6  -5 704.891  23.100   4
   3  -6   5 686.088  23.409   3
  -3  -6  -5 662.256  25.281   1
  -3   6  -5 672.385  25.749   2
  -3   6  -5 695.580  24.872   1
   3   6   5 659.509  25.686   2
   4  -6   5 316.260  13.127   3
  -4  -6  -5 321.177  12.412   4
  -4  -6  -5 321.034  14.717   1
  -4   6  -5 299.710  14.834   2
   4   6   5 314.217  15.042   2
  -4   6  -5 306.707  13.760   1
   5  -6   5 356.499  14.823   3
  -5  -6  -5 351.547  13.736   4
  -5  -6  -5 335.974  16.475   1
   5   6   5 343.137  16.909   2
  -5   6  -5 349.323  15.614   1
  -5   6  -5 341.358  16.835   2
   6  -6   5 105.293   7.239   3
  -6  -6  -5 111.109   8.800   1
  -6  -6  -5 83.5006  5.8883   4
   6   6   5 114.325   9.021   2
  -6   6  -5 109.022   7.922   1
  -6   6  -5 119.198   9.242   2
   7  -6   5 5.06082 2.39240   3
  -7  -6  -5 1.42451 2.76309   1
  -7   6  -5 4.78189 3.18465   2
   7   6   5 7.46726 3.43256   2
  -7  -7   5 -0.8688  2.2456   4
   7  -7  -5 0.93594 2.40221   4
   7  -7  -5 0.80767 1.74637   3
  -7   7   5 -1.6687  2.2093   2
   7   7  -5 2.65565 2.41122   1
  -6  -7   5 1.22955 2.10393   4
   6  -7  -5 1.05056 1.99453   4
   6  -7  -5 2.22107 1.66981   3
  -6   7   5 2.80246 2.10552   2
   6   7  -5 2.19673 2.06198   1
  -5  -7   5 -0.2814  1.8553   4
   5  -7  -5 1.75225 1.43128   3
   5  -7  -5 1.29359 2.00278   4
   5   7  -5 0.85803 1.62596   2
   5   7  -5 1.35639 1.75413   1
  -5   7   5 -0.3655  1.5470   2
   4  -7  -5 27.3078  3.8493   4
  -4  -7   5 25.8208  3.8842   4
   4  -7  -5 27.7056  3.2663   3
   4   7  -5 31.3041  3.8328   1
  -4   7   5 30.8639  3.8094   2
   4   7  -5 27.0517  3.2877   2
  -3  -7   5 98.5584  6.4029   4
  -3  -7   5 112.861   5.073   3
   3  -7  -5 98.0579  6.6027   4
   3  -7  -5 105.647   5.876   3
  -3   7   5 109.540   6.408   2
   3   7  -5 94.6381  6.2336   1
   3   7  -5 103.810   6.373   2
   2  -7  -5 314.057  13.217   4
   2  -7  -5 318.944  12.033   3
  -2  -7   5 316.507  11.154   3
  -2  -7   5 312.562  12.937   4
   2   7  -5 308.551  13.919   2
  -2   7   5 316.010  12.921   2
   2   7  -5 314.598  12.969   1
  -1  -7   5 550.239  18.179   3
   1  -7  -5 570.630  18.563   3
   1  -7  -5 544.386  19.823   4
  -1  -7   5 541.790  19.643   4
  -1   7   5 587.872  20.556   2
   1   7  -5 555.711  20.111   1
   1   7  -5 525.323  21.182   2
   0  -7  -5 866.371  28.416   4
   0  -7   5 870.347  27.244   3
   0  -7  -5 874.096  28.438   1
   0  -7   5 876.943  28.189   4
   0   7  -5 811.631  29.741   2
   0   7   5 870.599  29.947   2
   0   7  -5 854.861  29.278   1
   0   7   5 813.823  27.086   3
  -1  -7  -5 387.663  14.905   1
   1  -7   5 388.429  14.234   4
   1  -7   5 403.224  14.265   3
  -1  -7  -5 386.705  14.574   4
   1   7   5 409.454  16.458   2
  -1   7  -5 394.069  15.895   2
  -1   7  -5 397.747  15.180   1
   1   7   5 401.010  13.767   3
  -2  -7  -5 408.555  14.979   4
   2  -7   5 410.329  14.956   3
  -2  -7  -5 404.631  16.053   1
   2   7   5 401.102  17.026   2
  -2   7  -5 416.263  15.899   1
  -2   7  -5 384.772  16.615   2
  -3  -7  -5 65.3596  5.3187   1
   3  -7   5 71.9746  4.8641   3
  -3  -7  -5 74.1157  4.7091   4
  -3   7  -5 71.2972  5.0520   1
   3   7   5 56.4142  5.6362   2
  -3   7  -5 57.1598  5.4333   2
  -4  -7  -5 17.0427  3.3809   1
   4  -7   5 23.3886  3.2734   3
  -4  -7  -5 22.0520  2.8628   4
   4   7   5 31.9269  4.7609   2
  -4   7  -5 29.9860  3.6343   1
  -4   7  -5 22.7064  4.1406   2
   5  -7   5 2.26864 1.64711   3
  -5  -7  -5 0.69894 1.98626   1
  -5  -7  -5 1.77820 1.53581   4
   5   7   5 1.37475 2.21655   2
  -5   7  -5 2.24144 1.98511   1
  -5   7  -5 1.79589 2.17610   2
  -6  -7  -5 0.00142 2.22222   1
  -6  -7  -5 3.22645 1.78749   4
   6  -7   5 1.33010 1.77998   3
   6   7   5 -0.0238  2.6048   2
  -6   7  -5 1.11404 2.38371   2
  -7  -7  -5 -1.6058  2.6746   1
   7  -7   5 1.50143 2.00608   3
  -7   7  -5 0.12837 2.96878   2
   7   7   5 -1.6790  2.9434   2
  -7  -8   5 24.3547  5.0343   4
   7  -8  -5 22.6337  3.9866   3
   7   8  -5 19.8918  4.4527   1
  -7   8   5 21.8014  4.5275   2
   6  -8  -5 105.783   8.252   4
  -6  -8   5 108.124   8.312   4
   6  -8  -5 104.730   7.153   3
  -6   8   5 101.456   7.810   2
   6   8  -5 100.596   7.915   1
   5  -8  -5 202.363  11.334   4
  -5  -8   5 201.328  11.136   4
   5  -8  -5 176.344   9.611   3
   5   8  -5 198.473  10.983   1
  -5   8   5 204.443  10.887   2
  -4  -8   5 351.334  15.555   4
   4  -8  -5 355.473  14.278   3
   4  -8  -5 361.983  16.033   4
   4   8  -5 364.274  15.116   2
  -4   8   5 348.967  15.192   2
   4   8  -5 337.816  15.304   1
   3  -8  -5 271.607  12.994   4
   3  -8  -5 279.041  11.658   3
  -3  -8   5 303.409  10.341   3
  -3  -8   5 278.200  12.799   4
   3   8  -5 287.809  12.799   1
  -3   8   5 273.472  12.546   2
   3   8  -5 294.237  13.255   2
  -2  -8   5 106.100   4.950   3
   2  -8  -5 104.985   6.564   4
  -2  -8   5 98.0446  6.2948   4
   2  -8  -5 95.5188  5.4550   3
   2   8  -5 112.312   6.379   1
  -2   8   5 108.024   6.414   2
   2   8  -5 93.5286  7.4598   2
   1  -8  -5 27.7312  2.5252   3
  -1  -8   5 17.0286  2.6605   4
   1  -8  -5 24.6315  3.1281   4
  -1  -8   5 24.7105  2.2981   3
   1   8  -5 19.5679  3.5200   2
  -1   8   5 21.5208  3.0926   2
   1   8  -5 21.6586  2.7477   1
   0  -8  -5 53.6570  4.1869   4
   0  -8   5 60.3080  3.7792   3
   0  -8  -5 57.1053  3.6442   1
   0  -8   5 62.3473  4.2918   4
   0   8  -5 57.6149  4.1581   1
   0   8   5 58.1929  4.9177   2
   0   8   5 51.8803  3.5750   3
   0   8  -5 67.8291  5.2711   2
  -1  -8  -5 19.1738  2.4572   1
   1  -8   5 16.6384  2.2459   3
  -1  -8  -5 19.8885  2.6158   4
   1  -8   5 16.3297  2.3153   4
  -1   8  -5 14.1165  2.3664   1
   1   8   5 20.6863  3.4067   2
  -1   8  -5 19.9945  3.1879   2
   1   8   5 17.4393  2.0848   3
  -2  -8  -5 100.478   5.785   4
  -2  -8  -5 93.6276  6.0232   1
   2  -8   5 91.0135  5.5585   4
   2  -8   5 101.930   5.715   3
   2   8   5 101.256   7.428   2
  -2   8  -5 102.148   5.906   1
  -2   8  -5 95.4734  6.6907   2
  -3  -8  -5 3.19679 1.68601   1
   3  -8   5 3.36864 1.44360   3
  -3  -8  -5 0.21304 1.18427   4
  -3   8  -5 0.67673 1.61761   1
   3   8   5 3.94889 2.30628   2
  -3   8  -5 0.99978 1.78577   2
  -4  -8  -5 6.14279 2.05940   4
  -4  -8  -5 6.39741 2.46951   1
   4  -8   5 11.6238  2.6401   3
   4   8   5 6.49884 2.87440   2
  -4   8  -5 7.27550 2.70480   2
  -4   8  -5 5.33606 2.15853   1
   5  -8   5 35.3123  4.3436   3
  -5  -8  -5 34.7999  4.9555   1
  -5  -8  -5 28.2441  3.6311   4
  -5   8  -5 29.6223  4.0501   1
  -5   8  -5 23.0317  4.7648   2
   5   8   5 38.8122  5.8841   2
  -6  -8  -5 27.2654  5.0980   1
  -6  -8  -5 21.3101  3.3200   4
   6  -8   5 31.0523  4.4265   3
   6   8   5 33.4282  6.2919   2
  -6   8  -5 36.5217  6.0207   2
   6  -9  -5 17.7485  4.2118   4
   6  -9  -5 10.5446  2.7684   3
  -6  -9   5 14.5373  3.9519   4
   6   9  -5 13.4784  3.7643   1
  -6   9   5 7.96728 3.14999   2
   5  -9  -5 52.1864  6.0327   4
   5  -9  -5 50.7432  4.7719   3
  -5  -9   5 41.9729  5.3055   4
  -5   9   5 44.6065  5.1873   2
   5   9  -5 50.4018  5.4509   1
   4  -9  -5 134.190   7.496   3
   4  -9  -5 123.423   8.605   4
  -4  -9   5 133.232   8.462   4
   4   9  -5 132.277   8.205   1
  -4   9   5 134.910   8.235   2
   4   9  -5 126.404   8.361   2
  -3  -9   5 597.525  22.779   4
   3  -9  -5 602.292  23.229   4
   3  -9  -5 581.934  21.100   3
   3   9  -5 603.759  22.930   1
   3   9  -5 614.563  24.288   2
  -3   9   5 595.961  22.841   2
   2  -9  -5 727.875  26.395   4
  -2  -9   5 749.831  26.293   4
  -2  -9   5 731.158  23.310   3
   2  -9  -5 730.932  24.508   3
   2   9  -5 732.508  26.423   1
  -2   9   5 709.549  26.454   2
   1  -9  -5 771.375  26.980   4
  -1  -9   5 754.176  26.596   4
   1  -9  -5 764.463  24.989   3
  -1  -9   5 781.405  24.702   3
   1   9  -5 802.810  27.333   1
  -1   9   5 770.468  27.660   2
   1   9  -5 705.703  28.996   2
   0  -9  -5 245.667  10.942   4
   0  -9   5 241.251   9.705   3
   0  -9   5 245.512  10.730   4
   0  -9  -5 247.450   9.849   1
   0   9   5 242.190   9.729   3
   0   9  -5 257.821  10.809   1
   0   9  -5 244.443  12.156   2
   0   9   5 248.576  11.924   2
  -1  -9  -5 117.719   6.633   4
   1  -9   5 114.597   6.445   4
  -1  -9  -5 115.247   6.352   1
   1  -9   5 124.728   6.257   3
  -1   9  -5 112.800   6.350   1
   1   9   5 113.639   5.651   3
   1   9   5 122.930   8.074   2
  -1   9  -5 124.736   7.832   2
  -2  -9  -5 1.57657 1.55972   1
  -2  -9  -5 3.70097 1.53798   4
   2  -9   5 4.19332 1.85724   4
   2  -9   5 1.66947 1.19546   3
  -2   9  -5 0.68432 1.53124   2
   2   9   5 0.32835 1.70885   2
  -2   9  -5 1.29724 1.41688   1
  -3  -9  -5 44.2622  4.1046   4
   3  -9   5 46.2027  4.1840   3
  -3  -9  -5 41.8239  4.5651   1
  -3   9  -5 40.7517  5.0656   2
   3   9   5 49.3232  6.0128   2
  -3   9  -5 44.0702  4.1660   1
   4  -9   5 4.19228 1.99700   3
  -4  -9  -5 6.13147 2.15467   4
  -4  -9  -5 4.14369 2.24943   1
  -4   9  -5 6.89520 2.94272   2
   4   9   5 4.35106 2.87307   2
  -4   9  -5 4.98631 2.23262   1
   5  -9   5 33.7327  4.4137   3
  -5  -9  -5 38.8567  5.3603   1
  -5  -9  -5 39.5197  4.2249   4
  -5   9  -5 33.7043  5.6083   2
   5   9   5 29.5146  5.8651   2
   6  -9   5 2.96955 2.26030   3
  -6  -9  -5 3.57216 2.21668   4
  -6  -9  -5 3.46503 2.94404   1
   6   9   5 10.9569  4.3082   2
  -6   9  -5 4.44767 3.16299   2
   6 -10  -5 1.31045 1.78003   3
  -6 -10   5 0.07604 2.29615   4
   6 -10  -5 2.59074 2.73190   4
  -6  10   5 2.11427 2.67010   2
   6  10  -5 -0.4320  2.3264   1
  -5 -10   5 1.74833 2.37650   4
   5 -10  -5 3.25255 2.16339   3
   5 -10  -5 2.04407 2.39061   4
  -5  10   5 0.98065 2.20887   2
   5  10  -5 4.80364 2.51043   1
   4 -10  -5 74.3095  5.5015   3
   4 -10  -5 78.3325  7.0942   4
  -4 -10   5 85.2105  6.7848   4
  -4  10   5 72.0332  6.1870   2
   4  10  -5 78.4598  6.2506   1
   4  10  -5 67.4951  6.6798   2
   3 -10  -5 126.753   6.951   3
  -3 -10   5 115.169   7.732   4
   3 -10  -5 132.757   8.533   4
   3  10  -5 118.956   7.522   1
  -3  10   5 112.236   7.555   2
   3  10  -5 106.291   8.788   2
  -2 -10   5 554.718  21.657   4
  -2 -10   5 584.412  18.973   3
   2 -10  -5 592.866  22.291   4
   2 -10  -5 585.894  20.265   3
  -2  10   5 563.706  22.219   2
   2  10  -5 568.166  21.908   1
  -1 -10   5 318.749  13.561   4
  -1 -10   5 335.696  11.798   3
   1 -10  -5 293.214  13.499   4
   1 -10  -5 335.241  12.239   3
   1  10  -5 340.388  13.571   1
   1  10  -5 282.966  15.332   2
  -1  10   5 291.202  13.959   2
   0 -10  -5 625.861  21.230   1
   0 -10   5 623.517  20.684   3
   0 -10   5 601.455  22.028   4
   0 -10  -5 618.650  22.318   4
   0  10   5 612.252  23.790   2
   0  10  -5 604.968  22.085   1
   0  10  -5 560.332  23.713   2
   0  10   5 598.535  20.494   3
  -1 -10  -5 29.6074  3.2449   1
   1 -10   5 37.9033  3.4968   3
  -1 -10  -5 32.7332  3.6823   4
   1 -10   5 38.3228  3.8895   4
  -1  10  -5 31.5045  4.3930   2
  -1  10  -5 34.4544  3.4224   1
   1  10   5 41.2519  5.1809   2
   2 -10   5 65.1611  5.3938   4
  -2 -10  -5 71.9542  5.4511   1
  -2 -10  -5 70.0616  5.2776   4
   2 -10   5 70.2553  5.0209   3
   2  10   5 71.3653  6.8419   2
  -2  10  -5 81.9037  5.3865   1
  -2  10  -5 72.7364  6.3997   2
  -3 -10  -5 43.8102  4.2873   4
  -3 -10  -5 44.7663  4.7172   1
   3 -10   5 53.4178  4.7149   3
  -3  10  -5 47.6514  4.2902   1
  -3  10  -5 47.7847  5.6189   2
   3  10   5 37.0762  5.7357   2
   4 -10   5 43.7290  4.6614   3
  -4 -10  -5 35.9445  4.7758   1
  -4 -10  -5 33.9708  4.0699   4
   4  10   5 31.0868  5.8220   2
  -4  10  -5 40.1890  5.5957   2
   5 -10   5 29.3601  4.3764   3
  -5 -10  -5 24.6355  4.6163   1
  -5 -10  -5 28.3996  3.8859   4
   5  10   5 24.9652  5.9869   2
  -5  10  -5 27.9535  5.4692   2
   6 -10   5 21.9280  4.1795   3
  -6 -10  -5 17.9988  4.5610   1
  -6 -10  -5 13.9985  3.2319   4
   6  10   5 17.3568  6.0695   2
  -6  10  -5 12.6854  4.6194   2
   6 -11  -5 21.5100  5.4255   4
   6 -11  -5 15.6150  3.5309   3
  -6 -11   5 16.7838  4.6491   4
   6  11  -5 16.7820  4.3324   1
  -6  11   5 18.7407  4.4276   2
   5 -11  -5 20.6157  4.9689   4
  -5 -11   5 19.9152  4.3084   4
   5 -11  -5 17.1594  3.4081   3
  -5  11   5 22.0789  4.1912   2
   5  11  -5 17.2050  3.8985   1
  -4 -11   5 48.5054  5.5607   4
   4 -11  -5 45.3553  4.4853   3
   4 -11  -5 46.6529  5.9691   4
  -4  11   5 49.9738  5.5145   2
   4  11  -5 44.7721  6.0978   2
   4  11  -5 55.6322  5.4631   1
   3 -11  -5 11.1931  2.5661   3
  -3 -11   5 11.8079  3.1307   4
   3 -11  -5 11.7891  3.2314   4
  -3  11   5 10.8155  3.0165   2
   3  11  -5 18.5326  4.7042   2
   3  11  -5 16.0947  3.1882   1
  -2 -11   5 5.82753 2.30089   4
   2 -11  -5 7.56218 2.12808   3
   2 -11  -5 6.80991 2.51890   4
   2  11  -5 3.82728 3.48058   2
  -2  11   5 6.98443 2.57756   2
   2  11  -5 7.32335 2.34604   1
  -1 -11   5 0.49969 1.05967   3
  -1 -11   5 1.09063 1.62460   4
   1 -11  -5 0.62820 1.58309   4
   1 -11  -5 1.24582 1.39970   3
  -1  11   5 2.26886 2.15289   2
   1  11  -5 2.63263 1.67717   1
   1  11  -5 -2.2700  2.1259   2
   0 -11  -5 2.81739 1.90739   4
   0 -11   5 0.34601 1.24384   3
   0 -11   5 0.13785 1.52345   4
   0  11  -5 1.35891 1.59227   1
   0  11   5 2.88347 1.43092   3
   0  11   5 1.70644 1.97867   2
   0  11  -5 0.89035 1.94765   2
  -1 -11  -5 3.97837 1.95245   4
  -1 -11  -5 2.31192 1.71176   1
   1 -11   5 1.75617 1.45875   3
   1 -11   5 3.21087 2.08500   4
   1  11   5 2.76475 2.40075   2
  -1  11  -5 2.25271 2.10554   2
  -1  11  -5 5.13530 1.94767   1
  -2 -11  -5 4.13110 2.09611   4
  -2 -11  -5 1.81252 1.85578   1
   2 -11   5 4.05827 1.80371   3
   2 -11   5 6.56376 2.55830   4
  -2  11  -5 5.21105 2.78521   2
   2  11   5 7.08610 3.17338   2
  -2  11  -5 3.08075 1.78739   1
  -3 -11  -5 19.6155  3.5402   1
  -3 -11  -5 22.7780  3.4325   4
   3 -11   5 18.4072  3.3690   3
  -3  11  -5 18.0742  4.2171   2
   3  11   5 29.2678  5.4492   2
   4 -11   5 21.0874  3.7764   3
  -4 -11  -5 26.6459  4.3741   1
  -4 -11  -5 26.6419  3.8124   4
  -4  11  -5 19.6251  4.5827   2
   4  11   5 22.6613  5.4561   2
   5 -11   5 47.8617  5.4842   3
  -5 -11  -5 47.4269  4.9342   4
  -5 -11  -5 39.6695  5.6540   1
   5  11   5 48.0976  7.9564   2
  -5  11  -5 39.5504  6.3096   2
  -5 -12   5 8.10763 3.20070   4
   5 -12  -5 12.9229  3.2200   3
   5 -12  -5 5.90648 3.67419   4
   5  12  -5 12.6188  3.6255   1
  -5  12   5 8.58218 3.03889   2
   4 -12  -5 64.8231  5.5112   3
   4 -12  -5 74.8641  7.6631   4
  -4 -12   5 75.4116  6.6056   4
  -4  12   5 66.8872  6.4605   2
   4  12  -5 74.0797  6.4951   1
   3 -12  -5 137.458   9.173   4
   3 -12  -5 114.282   6.981   3
  -3 -12   5 113.633   8.009   4
   3  12  -5 95.4278  9.8859   2
  -3  12   5 103.356   7.882   2
   3  12  -5 128.160   8.114   1
  -2 -12   5 315.430  14.818   4
   2 -12  -5 327.689  15.359   4
   2 -12  -5 343.732  13.555   3
  -2  12   5 320.887  15.490   2
   2  12  -5 338.711  14.741   1
   1 -12  -5 216.804   9.429   3
  -1 -12   5 227.924   9.193   3
   1 -12  -5 213.531  11.229   4
  -1 -12   5 196.602  10.699   4
  -1  12   5 216.523  11.754   2
   1  12  -5 233.424  10.740   1
   1  12  -5 197.676  13.003   2
   0 -12  -5 215.272  11.068   4
   0 -12   5 215.858  10.956   4
   0 -12   5 233.319   9.758   3
   0  12  -5 237.432  10.620   1
   0  12   5 209.082   9.437   3
   0  12  -5 220.935  12.783   2
   0  12   5 220.952  12.403   2
  -1 -12  -5 40.6464  4.4713   4
   1 -12   5 37.9409  4.5424   4
   1 -12   5 49.1072  4.1984   3
   1  12   5 41.9450  5.8628   2
  -1  12  -5 46.7188  4.1663   1
  -1  12  -5 37.9776  5.2984   2
  -2 -12  -5 -0.4881  1.4421   4
  -2 -12  -5 3.72611 2.19546   1
   2 -12   5 1.04781 2.22723   4
   2 -12   5 2.01068 1.70717   3
  -2  12  -5 2.10977 2.46910   2
   2  12   5 0.44762 2.32231   2
   3 -12   5 39.7527  4.5981   3
  -3 -12  -5 44.2264  4.7619   4
  -3 -12  -5 41.1531  4.9451   1
  -3  12  -5 46.1247  6.0226   2
   3  12   5 39.5218  6.6368   2
  -4 -12  -5 50.5388  5.8199   1
   4 -12   5 59.2904  5.5540   3
  -4 -12  -5 47.1121  5.0712   4
  -4  12  -5 46.1382  6.5171   2
   4  12   5 48.3127  7.7093   2
  -5 -12  -5 45.4194  6.1147   1
  -5 -12  -5 57.2238  5.5411   4
   5 -12   5 59.4779  6.1420   3
  -5  12  -5 58.5479  7.6298   2
   5  12   5 41.0961  7.9174   2
  -5  13   5 3.27877 2.78256   2
   4 -13  -5 0.35299 2.76170   4
   4 -13  -5 -1.0290  1.4705   3
  -4 -13   5 2.63588 2.47688   4
  -4  13   5 -0.6979  2.1516   2
   4  13  -5 -0.2751  2.0885   1
  -3 -13   5 21.2812  4.0862   4
   3 -13  -5 20.7599  3.3462   3
   3 -13  -5 20.8253  4.4041   4
   3  13  -5 6.59104 4.28642   2
  -3  13   5 18.4781  4.0255   2
   3  13  -5 12.7901  3.3713   1
   2 -13  -5 17.8254  3.8928   4
  -2 -13   5 11.4262  3.0323   4
   2 -13  -5 13.8601  2.7376   3
   2  13  -5 18.2968  3.3673   1
   2  13  -5 9.51258 4.95468   2
  -2  13   5 13.1039  3.4039   2
   1 -13  -5 18.9622  2.7856   3
   1 -13  -5 20.0417  3.7942   4
  -1 -13   5 18.8591  3.6031   4
   1  13  -5 18.7172  3.3172   1
   1  13  -5 16.1912  4.6910   2
  -1  13   5 19.8135  4.0335   2
   0 -13  -5 0.88290 1.65992   4
   0 -13   5 0.39760 1.49698   3
   0 -13   5 2.02666 2.00140   4
   0  13  -5 0.28628 2.55157   2
   0  13  -5 1.63739 1.78057   1
   0  13   5 -0.4417  2.2673   2
   1 -13   5 18.4490  3.0638   3
   1 -13   5 17.1203  3.6035   4
  -1 -13  -5 22.3714  3.7356   4
  -1  13  -5 16.0349  2.9291   1
  -1  13  -5 15.8370  4.0148   2
   1  13   5 17.9098  4.4837   2
   2 -13   5 30.8592  4.6383   4
   2 -13   5 34.4082  4.1119   3
  -2 -13  -5 35.8415  4.4327   4
   2  13   5 27.8715  5.6070   2
  -2  13  -5 31.3548  5.3238   2
  -3 -13  -5 64.1257  5.7676   4
   3 -13   5 63.0103  5.6186   3
  -3 -13  -5 57.9343  5.8128   1
  -3  13  -5 53.3459  6.8621   2
   3  13   5 54.8420  7.7643   2
  -4 -13  -5 22.4334  3.8785   4
  -4 -13  -5 29.1338  4.7792   1
   4 -13   5 21.9220  3.9945   3
  -4  13  -5 31.9060  5.7663   2
   4  13   5 17.9116  5.7630   2
  -4 -14   5 7.98375 3.23480   4
   4 -14  -5 3.03146 2.19307   3
   4 -14  -5 4.25632 3.39274   4
  -4  14   5 6.30202 3.26064   2
   4  14  -5 3.33408 2.81798   1
   3 -14  -5 22.2432  3.5128   3
  -3 -14   5 18.7725  4.0536   4
   3 -14  -5 25.1186  4.9235   4
   3  14  -5 17.3284  5.9013   2
   3  14  -5 20.7561  4.1166   1
  -3  14   5 17.1834  4.1144   2
  -2 -14   5 0.12041 2.18034   4
   2 -14  -5 3.24810 1.88534   3
   2 -14  -5 3.62168 2.40393   4
   2  14  -5 2.39261 4.48263   2
   2  14  -5 2.35459 2.26289   1
  -2  14   5 1.71696 2.28633   2
   1 -14  -5 21.7492  4.0917   4
  -1 -14   5 21.5149  3.9177   4
   1 -14  -5 11.6894  2.4559   3
   1  14  -5 20.5474  3.5362   1
  -1  14   5 14.6619  4.0263   2
   1  14  -5 15.5112  4.8876   2
   0 -14   5 2.44450 1.70789   3
   0 -14  -5 -0.7031  1.6402   4
   0 -14   5 -0.2348  1.9370   4
   0  14  -5 2.93296 2.85850   2
   0  14  -5 0.27517 1.85291   1
   0  14   5 -0.4638  2.4090   2
  -1 -14  -5 22.1149  4.0187   4
   1 -14   5 19.5917  3.9726   4
   1 -14   5 33.0842  3.8362   3
  -1  14  -5 26.7818  5.1403   2
   1  14   5 21.4343  5.0350   2
   2 -14   5 6.29041 2.45932   3
  -2 -14  -5 0.71210 2.02887   4
   2  14   5 6.90508 3.70732   2
  -2  14  -5 3.12975 3.01730   2
   3 -14   5 25.9960  4.1864   3
  -3 -14  -5 27.5333  4.2900   4
   3  14   5 23.3594  6.0293   2
  -3  14  -5 24.4535  5.1826   2
  -4 -14  -5 10.1225  3.1262   4
  -4 -14  -5 7.84971 3.28047   1
  -4  14  -5 7.26683 3.91608   2
   4  14   5 7.82652 4.71814   2
   3 -15  -5 0.88354 2.10280   3
  -3 -15   5 1.17044 2.53758   4
   3 -15  -5 5.10661 3.22016   4
  -3  15   5 1.13384 2.61844   2
   3  15  -5 3.80974 2.90071   1
   2 -15  -5 24.1635  4.6782   4
  -2 -15   5 24.5837  4.3714   4
   2 -15  -5 19.4025  3.2891   3
   2  15  -5 9.51641 5.45367   2
  -2  15   5 28.4755  5.0513   2
   2  15  -5 25.2891  4.1981   1
  -1 -15   5 7.87679 3.08243   4
   1 -15  -5 11.6901  3.4736   4
   1  15  -5 6.39299 2.88798   1
  -1  15   5 7.39489 3.46929   2
   1  15  -5 11.7388  4.8725   2
   0 -15   5 7.09274 3.29836   4
   0 -15  -5 13.8735  3.5407   4
   0  15  -5 16.1164  4.7108   2
   0  15   5 10.9922  3.8327   2
   1 -15   5 0.67036 1.98925   3
  -1 -15  -5 0.22143 1.96087   4
   1 -15   5 1.52834 2.40552   4
   1  15   5 0.50533 2.92234   2
  -1  15  -5 0.59003 2.67570   2
  -2 -15  -5 1.62966 2.14749   4
   2 -15   5 0.06483 1.92022   3
  -2  15  -5 1.80593 2.84861   2
   2  15   5 0.95414 2.80914   2
   3 -15   5 7.02639 2.98961   3
  -3 -15  -5 5.24231 2.69355   4
  -3  15  -5 10.1801  3.8165   2
   3  15   5 8.81135 4.54138   2
   1 -16  -5 2.35849 2.69675   4
  -1 -16   5 2.44952 2.52055   4
  -1  16   5 4.97909 3.24390   2
   1  16  -5 4.34171 4.74072   2
   0 -16   5 19.7656  4.2984   4
   0 -16  -5 16.5962  4.0947   4
   0  16   5 12.9179  4.4036   2
   0  16  -5 14.6889  4.8686   2
   1 -16   5 2.17015 2.82643   4
  -1 -16  -5 0.56751 2.23702   4
  -1  16  -5 2.60794 3.08831   2
   1  16   5 4.12434 3.54254   2
   8   0  -6 4.56899 2.75326   4
   7   0  -6 136.723   8.791   4
   7   0  -6 152.467   9.241   1
  -7   0   6 144.446   8.870   3
  -6   0   6 190.739   9.566   3
   6   0  -6 175.478   9.551   1
   6   0  -6 188.391   9.766   4
   6   0  -6 182.856   8.850   2
   5   0  -6 757.739  27.340   1
   5   0  -6 714.481  25.687   2
   5   0  -6 761.971  26.747   4
  -5   0   6 819.705  26.498   3
  -4   0   6 174.727   7.396   2
   4   0  -6 184.596   8.442   4
   4   0  -6 157.173   7.990   1
  -4   0   6 173.084   8.173   3
  -3   0   6 523.307  16.904   2
  -3   0   6 495.668  17.818   3
   3   0  -6 503.899  18.026   4
   3   0  -6 514.018  18.313   1
   2   0  -6 1070.34   35.60   4
   2   0  -6 1128.84   37.14   1
  -2   0   6 1195.61   35.06   2
  -2   0   6 1123.46   35.57   3
   1   0  -6 118.705   6.190   1
  -1   0   6 123.542   5.864   3
  -1   0   6 131.414   4.408   2
   0   0   6 4104.08  123.66   2
   0   0  -6 4031.04  127.61   1
   0   0  -6 4010.44  120.54   4
   0   0   6 4107.48  119.85   3
  -1   0  -6 1278.50   43.36   1
   1   0   6 1289.48   41.11   2
  -1   0  -6 1298.19   39.22   4
   1   0   6 1340.93   40.38   3
   2   0   6 980.090  33.441   2
  -2   0  -6 1030.42   35.07   1
  -2   0  -6 1021.13   30.76   4
   2   0   6 1048.77   32.10   3
   3   0   6 37.6071  3.4552   2
  -3   0  -6 37.8049  3.8085   1
   3   0   6 47.0682  3.2298   3
  -4   0  -6 14.5060  2.8874   1
   4   0   6 10.8606  2.4468   2
   4   0   6 7.51752 1.66569   3
   5   0   6 199.740   9.113   3
   5   0   6 204.508  10.846   2
  -5   0  -6 204.780  11.192   1
   6   0   6 113.451   8.315   2
  -6   0  -6 118.556   8.767   1
   6   0   6 122.515   6.967   3
   7   0   6 40.4188  5.6460   2
  -7   0  -6 42.0318  5.9484   1
  -8  -1   6 6.07297 3.27350   4
   8  -1  -6 12.2105  3.5410   4
  -8   1   6 6.17303 3.05682   3
   8   1  -6 10.2771  3.4104   1
   7  -1  -6 36.0269  4.5797   4
   7  -1  -6 36.2788  4.3587   1
  -7  -1   6 35.2327  4.3831   3
   7   1  -6 36.0921  4.5909   4
   7   1  -6 28.5919  4.3187   1
  -7   1   6 39.6039  4.7816   3
   6  -1  -6 3.42817 1.94546   1
  -6  -1   6 3.22729 1.86779   3
   6  -1  -6 8.17364 2.49901   4
   6   1  -6 8.79899 2.50171   4
  -6   1   6 3.34021 2.07232   3
   6   1  -6 4.64593 2.07219   1
  -6   1   6 6.17933 2.31092   2
   5  -1  -6 42.6609  3.9630   1
   5  -1  -6 43.1307  4.1975   4
  -5  -1   6 47.8697  4.1855   3
   5   1  -6 54.1035  4.5249   1
   5   1  -6 42.4761  3.3823   2
   5   1  -6 38.3511  3.9182   4
  -5   1   6 45.9134  3.9399   2
  -5   1   6 43.3981  4.0837   3
   4  -1  -6 1.15822 1.09446   4
  -4  -1   6 2.00571 1.21639   3
   4  -1  -6 2.11002 1.24317   1
  -4   1   6 2.51958 1.16512   2
   4   1  -6 1.19700 1.17584   4
   4   1  -6 0.73822 1.11723   1
  -4   1   6 1.28779 1.19044   3
   4   1  -6 1.99795 0.96348   2
   3  -1  -6 0.87741 0.83754   4
  -3  -1   6 1.40197 1.03789   3
   3  -1  -6 0.54976 0.74066   1
   3   1  -6 1.15460 0.59219   2
   3   1  -6 1.51561 1.00856   4
  -3   1   6 0.69476 0.73811   2
  -3   1   6 1.10309 1.04116   3
   3   1  -6 3.82486 1.27225   1
   2  -1  -6 46.5128  3.2163   4
   2  -1  -6 48.2623  3.1583   1
  -2  -1   6 45.8909  3.2836   3
  -2   1   6 51.5160  2.5249   2
   2   1  -6 43.5892  3.0955   4
   2   1  -6 38.3420  3.1522   1
  -2   1   6 52.1622  3.5087   3
   1  -1  -6 422.340  16.744   1
  -1  -1   6 464.101  15.976   3
   1  -1  -6 456.521  15.548   4
   1   1  -6 429.514  16.781   1
   1   1  -6 462.797  15.476   4
  -1   1   6 482.677  16.092   3
  -1   1   6 505.531  15.176   2
   0  -1   6 255.175   9.792   3
   0  -1  -6 252.764   9.021   4
   0  -1  -6 250.759  10.563   1
   0  -1   6 258.352   8.802   2
   0   1  -6 250.484   8.779   4
   0   1   6 254.578   9.018   2
   0   1   6 258.505   9.879   3
   0   1  -6 242.780  10.647   1
  -1  -1  -6 564.691  20.687   1
  -1  -1  -6 557.719  18.065   4
   1  -1   6 567.245  19.073   3
   1  -1   6 578.835  19.203   2
   1   1   6 545.686  19.148   2
  -1   1  -6 579.531  20.971   1
  -1   1  -6 596.692  17.682   4
   1   1   6 579.723  19.260   3
   2  -1   6 55.6172  3.5629   3
  -2  -1  -6 58.7298  2.8026   4
  -2  -1  -6 59.5091  4.3814   1
   2  -1   6 65.4814  4.0381   2
  -2   1  -6 61.4547  4.5335   1
   2   1   6 55.4787  3.5552   3
   2   1   6 57.7540  3.8515   2
   3  -1   6 107.646   6.152   2
   3  -1   6 108.953   5.525   3
  -3  -1  -6 112.694   4.300   4
  -3  -1  -6 104.710   6.541   1
   3   1   6 108.404   5.263   3
  -3   1  -6 100.131   6.486   1
   3   1   6 108.480   6.259   2
   4  -1   6 139.551   7.939   2
  -4  -1  -6 147.369   5.583   4
  -4  -1  -6 147.341   8.486   1
   4  -1   6 141.004   6.914   3
  -4   1  -6 139.828   8.412   1
   4   1   6 139.857   6.509   3
   4   1   6 139.894   8.017   2
   5  -1   6 2.74549 1.89136   2
  -5  -1  -6 4.40408 2.23101   1
   5  -1   6 3.50970 1.62721   3
   5   1   6 2.41191 1.80222   2
  -5   1  -6 3.48941 2.14579   1
   5   1   6 2.43654 1.36684   3
   6  -1   6 129.895   9.175   2
  -6  -1  -6 146.058   9.930   1
   6  -1   6 153.798   8.114   3
  -6   1  -6 152.243   9.967   1
   6   1   6 131.688   9.202   2
   7  -1   6 16.7683  4.1754   2
  -7  -1  -6 20.4066  4.5913   1
   7   1   6 16.5229  4.2316   2
  -7   1  -6 16.0642  4.2115   1
   7  -2  -6 34.3277  4.4834   4
  -7  -2   6 26.1688  4.7686   4
  -7   2   6 20.3395  3.7060   2
   7   2  -6 24.4189  4.2110   1
  -7   2   6 27.0204  4.2632   3
  -6  -2   6 162.321   8.632   3
   6  -2  -6 161.163   8.638   1
   6  -2  -6 157.700   9.026   4
   6   2  -6 155.651   9.312   1
  -6   2   6 166.095   9.098   3
  -6   2   6 164.610   8.780   2
   6   2  -6 160.718   9.013   4
   5  -2  -6 212.500   9.923   1
   5  -2  -6 215.903  10.499   4
  -5  -2   6 230.784  10.203   3
   5   2  -6 208.505  10.619   1
   5   2  -6 217.079  10.483   4
   5   2  -6 215.087   9.286   2
  -5   2   6 232.642  10.131   2
  -5   2   6 248.850  10.830   3
  -4  -2   6 255.466  10.618   3
   4  -2  -6 252.951  11.095   4
   4  -2  -6 259.451  10.509   1
  -4   2   6 266.838  10.437   2
   4   2  -6 249.906   9.673   2
   4   2  -6 247.690  11.287   1
  -4   2   6 269.309  11.118   3
   4   2  -6 260.112  11.130   4
   3  -2  -6 70.2307  4.5809   4
  -3  -2   6 68.6343  4.3939   3
   3  -2  -6 79.7696  4.2186   1
  -3   2   6 86.3936  4.9453   3
   3   2  -6 75.6872  3.4106   2
   3   2  -6 76.3329  4.7989   1
   3   2  -6 77.9342  4.6958   4
  -3   2   6 79.9350  4.0608   2
   2  -2  -6 27.9829  2.5646   4
  -2  -2   6 29.0640  2.5943   3
   2  -2  -6 28.5241  2.3139   1
   2   2  -6 31.8246  2.8693   1
  -2   2   6 30.3506  2.7122   3
   2   2  -6 38.2699  2.7700   4
  -2   2   6 33.1067  2.2216   2
   1  -2  -6 439.410  15.310   4
   1  -2  -6 405.862  16.213   1
  -1  -2   6 436.885  15.331   3
  -1   2   6 452.375  15.571   3
   1   2  -6 455.554  15.030   4
  -1   2   6 465.362  14.991   2
   1   2  -6 454.297  16.768   1
   0  -2  -6 568.760  19.492   4
   0  -2   6 609.087  20.026   3
   0  -2   6 626.773  19.430   2
   0  -2  -6 598.320  21.372   1
   0   2   6 589.667  19.925   2
   0   2  -6 616.289  21.871   1
   0   2   6 585.099  19.968   3
   0   2  -6 616.581  19.102   4
   1  -2   6 827.034  26.955   3
  -1  -2  -6 827.429  28.964   1
   1  -2   6 845.365  27.570   2
  -1  -2  -6 827.347  26.451   4
  -1   2  -6 883.621  25.712   4
   1   2   6 882.812  27.363   3
  -1   2  -6 847.216  29.408   1
   1   2   6 814.089  27.703   2
  -2  -2  -6 792.944  24.358   4
   2  -2   6 795.001  26.468   2
  -2  -2  -6 754.372  27.389   1
   2  -2   6 792.588  25.303   3
  -2   2  -6 797.836  27.948   1
   2   2   6 759.661  25.020   3
   2   2   6 755.314  26.381   2
   3  -2   6 301.818  12.803   2
   3  -2   6 306.219  11.789   3
  -3  -2  -6 308.379  13.462   1
  -3  -2  -6 321.064  10.632   4
   3   2   6 306.351  11.174   3
   3   2   6 308.503  12.949   2
  -3   2  -6 309.533  13.517   1
   4  -2   6 26.9642  2.9589   3
  -4  -2  -6 31.0356  2.3161   4
  -4  -2  -6 26.0073  3.7013   1
   4  -2   6 21.8704  3.2798   2
   4   2   6 22.9103  2.3813   3
   4   2   6 36.3282  3.9950   2
  -4   2  -6 28.5619  3.8023   1
   5  -2   6 2.90197 1.62179   3
   5  -2   6 1.84351 1.72120   2
  -5  -2  -6 2.73421 1.87067   1
   5   2   6 2.13082 1.77229   2
  -5   2  -6 2.24245 1.90357   1
   5   2   6 1.69980 1.20188   3
  -6  -2  -6 33.8994  5.1586   1
   6  -2   6 32.1277  3.9201   3
   6  -2   6 31.7303  4.7928   2
   6   2   6 25.5685  4.4921   2
  -6   2  -6 29.8479  4.7980   1
   7  -2   6 11.7108  3.7187   2
  -7  -2  -6 13.3381  4.1535   1
   7  -2   6 19.7303  3.4294   3
   7   2   6 22.2188  4.6559   2
  -7   2  -6 23.6694  4.8429   1
   7  -3  -6 1.52303 1.57257   3
   7  -3  -6 -0.5928  1.8301   4
  -7  -3   6 2.76749 2.60016   4
  -7   3   6 1.21403 2.03604   2
   7   3  -6 -1.1731  1.9883   1
  -6  -3   6 1.90539 1.72961   3
  -6  -3   6 7.53188 2.76292   4
   6  -3  -6 3.06743 1.94059   4
   6  -3  -6 2.00799 1.52668   3
   6   3  -6 4.21233 2.10390   1
  -6   3   6 1.45247 1.77735   2
  -5  -3   6 50.4635  4.1193   3
   5  -3  -6 48.1212  4.1022   3
   5  -3  -6 46.4590  4.4430   4
   5  -3  -6 44.6367  3.7488   1
   5   3  -6 41.9990  3.5135   2
  -5   3   6 46.9835  4.0889   2
   5   3  -6 44.1679  4.4970   1
   5   3  -6 41.5523  4.2726   4
  -4  -3   6 1.71547 1.20200   3
   4  -3  -6 1.44230 1.13198   4
   4  -3  -6 0.61485 0.96018   3
   4  -3  -6 4.33084 1.30021   1
   4   3  -6 0.93970 1.05680   4
  -4   3   6 0.38308 1.08047   2
   4   3  -6 1.80052 1.33589   1
   4   3  -6 1.80502 0.93459   2
  -3  -3   6 6.02940 1.44689   3
   3  -3  -6 7.86658 1.28131   1
   3  -3  -6 6.79230 1.79589   4
   3   3  -6 7.96247 1.73953   4
   3   3  -6 11.2911  2.0566   1
  -3   3   6 7.62927 1.47130   2
  -3   3   6 6.15910 1.62957   3
   3   3  -6 5.16238 0.93632   2
   2  -3  -6 75.3972  3.8532   1
   2  -3  -6 66.4300  4.3855   4
  -2  -3   6 84.3324  4.5354   3
  -2   3   6 77.5731  4.6054   3
   2   3  -6 86.3903  4.5790   4
  -2   3   6 87.0660  4.2129   2
   2   3  -6 82.1195  4.8423   1
  -1  -3   6 397.880  14.023   3
   1  -3  -6 394.100  14.202   4
   1  -3  -6 370.432  14.734   1
   1   3  -6 396.343  15.180   1
  -1   3   6 420.219  14.041   2
  -1   3   6 401.522  14.262   3
   1   3  -6 410.942  13.817   4
   1   3  -6 401.190  13.512   2
   0  -3  -6 498.277  16.930   4
   0  -3   6 518.309  17.149   3
   0  -3  -6 494.407  18.167   1
   0   3   6 478.636  17.028   3
   0   3   6 490.843  17.370   2
   0   3  -6 489.637  16.907   2
   0   3  -6 540.940  16.393   4
   0   3  -6 499.427  18.707   1
  -1  -3  -6 1247.08   38.27   4
   1  -3   6 1193.07   39.37   2
   1  -3   6 1261.91   37.56   4
  -1  -3  -6 1236.98   41.01   1
   1  -3   6 1202.91   38.29   3
   1   3   6 1235.70   39.97   2
  -1   3  -6 1253.21   41.45   1
   1   3   6 1248.73   38.61   3
   2  -3   6 127.940   6.042   3
   2  -3   6 120.465   6.274   2
  -2  -3  -6 129.516   6.882   1
  -2  -3  -6 125.353   5.290   4
  -2   3  -6 120.188   6.917   1
   2   3   6 125.119   6.487   2
   2   3   6 113.290   5.668   3
  -3  -3  -6 335.404  11.386   4
  -3  -3  -6 319.001  13.918   1
   3  -3   6 338.129  13.513   2
   3  -3   6 323.340  12.328   3
  -3   3  -6 318.896  13.962   1
   3   3   6 315.715  11.394   3
   3   3   6 301.044  13.359   2
   4  -3   6 14.5334  2.4842   3
  -4  -3  -6 12.7317  3.0007   1
  -4  -3  -6 14.9000  1.8294   4
   4  -3   6 14.3621  2.8352   2
   4   3   6 17.3132  3.1164   2
   4   3   6 16.6043  1.9162   3
  -4   3  -6 16.3811  3.0658   1
   5  -3   6 13.0881  3.0712   2
   5  -3   6 6.86528 2.07345   3
  -5  -3  -6 9.54119 2.93407   1
  -5   3  -6 13.7598  3.1826   1
   5   3   6 13.5616  3.3133   2
  -6  -3  -6 61.5688  6.4936   1
   6  -3   6 68.9668  6.3795   2
   6  -3   6 63.2685  5.3347   3
   6   3   6 67.6606  6.6560   2
  -6   3  -6 62.7320  6.3633   1
   7  -3   6 10.4560  3.6219   2
  -7  -3  -6 9.09684 3.60523   1
   7  -3   6 12.8910  3.1336   3
  -7   3  -6 11.7951  3.8909   1
   7   3   6 16.6925  4.3517   2
   7  -4  -6 39.2089  4.4889   3
   7  -4  -6 42.0945  5.2433   4
  -7  -4   6 46.3298  5.9647   4
  -7   4   6 32.9073  4.5448   2
   7   4  -6 37.2447  5.0625   1
   6  -4  -6 101.346   6.677   3
  -6  -4   6 118.807   8.288   4
   6  -4  -6 110.524   7.451   4
  -6   4   6 105.615   7.076   2
   6   4  -6 100.119   7.481   1
  -5  -4   6 371.247  13.996   3
   5  -4  -6 345.600  14.373   3
  -5  -4   6 373.073  16.201   4
   5  -4  -6 358.078  15.319   4
  -5   4   6 381.206  15.025   2
   5   4  -6 350.106  15.775   1
   4  -4  -6 31.5973  3.6061   4
   4  -4  -6 28.3655  3.1362   3
  -4  -4   6 32.9437  4.0542   4
  -4  -4   6 38.6833  3.1786   3
   4  -4  -6 32.5293  2.7127   1
  -4   4   6 35.7557  3.2692   2
   4   4  -6 31.1051  2.6957   2
   4   4  -6 37.2201  3.8319   1
   3  -4  -6 124.412   5.216   1
   3  -4  -6 126.038   6.777   4
  -3  -4   6 124.334   5.984   3
   3  -4  -6 122.903   6.234   3
  -3  -4   6 129.586   7.177   4
   3   4  -6 120.894   5.200   2
  -3   4   6 121.869   6.030   2
   3   4  -6 115.795   6.641   1
  -2  -4   6 318.779  12.480   4
   2  -4  -6 311.868  12.177   4
   2  -4  -6 305.890  10.752   1
  -2  -4   6 308.307  11.380   3
  -2   4   6 306.280  11.561   2
   2   4  -6 317.627  10.564   2
   2   4  -6 292.035  12.381   1
  -2   4   6 298.695  11.797   3
   1  -4  -6 358.813  14.091   1
   1  -4  -6 375.338  13.972   4
  -1  -4   6 397.583  13.608   3
  -1  -4   6 367.740  13.842   4
   1   4  -6 381.421  13.747   2
   1   4  -6 389.787  14.808   1
  -1   4   6 391.576  13.882   2
  -1   4   6 390.970  13.776   3
   0  -4  -6 1400.70   44.43   4
   0  -4   6 1427.61   44.07   4
   0  -4   6 1403.67   43.79   3
   0  -4  -6 1455.95   46.50   1
   0   4  -6 1433.94   45.40   2
   0   4   6 1432.95   45.83   2
   0   4   6 1419.10   43.88   3
   0   4  -6 1445.71   47.24   1
  -1  -4  -6 310.556  11.692   4
   1  -4   6 322.530  11.970   3
  -1  -4  -6 322.674  12.885   1
   1  -4   6 337.810  11.157   4
   1   4   6 324.308  12.811   2
  -1   4  -6 320.328  12.694   2
   1   4   6 326.195  12.200   3
  -1   4  -6 347.846  13.541   1
  -2  -4  -6 259.269  11.487   1
  -2  -4  -6 258.499   9.815   4
   2  -4   6 283.327  11.202   2
   2  -4   6 253.020  10.401   3
   2   4   6 252.142  10.156   3
   2   4   6 273.724  11.541   2
  -2   4  -6 276.356  11.807   1
  -3  -4  -6 16.1852  2.8886   1
   3  -4   6 12.8549  2.2113   3
   3  -4   6 16.7146  2.6462   2
  -3  -4  -6 17.2466  1.9911   4
   3   4   6 16.0629  1.7665   3
   3   4   6 18.9487  3.0124   2
  -3   4  -6 13.0409  2.6386   1
  -4  -4  -6 162.456   9.569   1
   4  -4   6 181.030   9.536   2
  -4  -4  -6 175.504   7.519   4
   4  -4   6 178.672   8.598   3
  -4   4  -6 177.855   9.677   1
   4   4   6 181.864   7.049   3
   4   4   6 173.338   9.747   2
   5  -4   6 217.928  10.465   3
  -5  -4  -6 226.823   9.221   4
   5  -4   6 210.133  11.461   2
  -5  -4  -6 225.963  12.286   1
   5   4   6 203.262  11.680   2
  -5   4  -6 225.888  11.820   1
   6  -4   6 206.371  10.600   3
   6  -4   6 201.420  11.774   2
  -6   4  -6 205.408  11.801   1
   6   4   6 209.107  12.471   2
  -7  -4  -6 52.0552  6.8515   1
   7  -4   6 56.8742  5.5547   3
   7  -4   6 50.5429  6.3823   2
   7   4   6 52.6308  6.8769   2
  -7   4  -6 51.2896  6.3215   1
  -7  -5   6 1.83970 2.60863   4
   7  -5  -6 2.04454 2.45973   4
   7  -5  -6 1.22447 1.58614   3
   7   5  -6 5.56071 2.69951   1
  -7   5   6 5.41026 2.65840   2
  -6  -5   6 2.90921 2.50435   4
   6  -5  -6 4.29521 1.65535   3
   6  -5  -6 1.28559 1.86164   4
   6   5  -6 4.85922 2.26858   1
  -6   5   6 2.59739 2.04002   2
   5  -5  -6 99.9544  6.9743   4
   5  -5  -6 108.061   6.495   3
  -5  -5   6 120.935   8.054   4
  -5  -5   6 112.857   6.013   3
  -5   5   6 104.179   6.584   2
   5   5  -6 97.8715  7.1506   1
   4  -5  -6 293.318  13.241   4
  -4  -5   6 318.354  13.951   4
   4  -5  -6 278.342  12.160   3
  -4  -5   6 321.595  11.817   3
   4   5  -6 308.024  11.656   2
   4   5  -6 307.607  13.600   1
  -4   5   6 315.054  12.793   2
   3  -5  -6 832.968  27.171   3
   3  -5  -6 816.903  28.319   4
  -3  -5   6 855.937  26.523   3
  -3  -5   6 824.192  28.638   4
  -3   5   6 812.947  27.834   2
   3   5  -6 812.961  26.725   2
   3   5  -6 789.644  28.927   1
   2  -5  -6 1348.29   42.58   3
  -2  -5   6 1394.82   42.38   3
  -2  -5   6 1410.10   44.42   4
   2  -5  -6 1302.74   43.98   4
  -2   5   6 1348.57   43.08   3
   2   5  -6 1357.85   45.70   1
  -2   5   6 1378.40   44.31   2
   2   5  -6 1463.98   43.87   2
  -1  -5   6 968.724  31.567   4
   1  -5  -6 892.552  31.886   1
  -1  -5   6 1015.95   30.68   3
   1  -5  -6 1018.24   31.89   4
  -1   5   6 988.601  30.934   3
   1   5  -6 915.267  32.204   2
   1   5  -6 964.322  32.967   1
  -1   5   6 989.363  32.114   2
   0  -5   6 667.533  21.683   3
   0  -5   6 666.083  21.760   4
   0  -5  -6 636.590  22.087   4
   0  -5  -6 657.039  22.705   1
   0   5   6 651.530  21.743   3
   0   5  -6 647.675  22.693   2
   0   5  -6 682.689  23.642   1
   0   5   6 661.643  23.197   2
  -1  -5  -6 48.9266  3.3322   4
   1  -5   6 56.8297  3.6573   3
   1  -5   6 45.9688  2.9097   4
  -1  -5  -6 47.4792  3.6481   1
  -1   5  -6 48.6824  3.9780   1
  -1   5  -6 45.7720  3.7627   2
   1   5   6 44.4144  3.8531   2
   1   5   6 42.9870  3.3721   3
  -2  -5  -6 6.54180 1.94242   1
  -2  -5  -6 5.24236 1.32895   4
   2  -5   6 8.85512 1.79501   3
   2  -5   6 8.42355 1.24715   4
   2   5   6 6.37622 1.59823   3
  -2   5  -6 3.86594 1.64818   2
   2   5   6 9.66836 2.28909   2
  -2   5  -6 7.69606 1.97831   1
   3  -5   6 218.750  10.563   2
   3  -5   6 224.120   9.805   3
  -3  -5  -6 221.933  10.887   1
  -3  -5  -6 227.922   9.146   4
   3   5   6 218.269   8.184   3
  -3   5  -6 235.562  10.906   1
   3   5   6 221.201  10.970   2
  -4  -5  -6 52.1509  3.7463   4
   4  -5   6 45.9041  4.6875   2
  -4  -5  -6 47.6348  5.0844   1
   4  -5   6 59.3923  4.5803   3
  -4   5  -6 53.6987  4.9686   1
   4   5   6 54.7952  5.3265   2
  -5  -5  -6 109.799   5.856   4
   5  -5   6 102.290   7.553   2
  -5  -5  -6 93.4565  7.5668   1
   5  -5   6 112.102   6.902   3
  -5   5  -6 106.065   7.523   1
   5   5   6 90.6665  7.6404   2
   6  -5   6 3.74490 2.38186   2
   6  -5   6 2.75612 1.82872   3
  -6  -5  -6 1.67582 2.28421   1
  -6   5  -6 2.67648 2.37692   1
   6   5   6 1.64508 2.26565   2
   7  -5   6 -1.1256  1.9943   2
  -7  -5  -6 2.44793 2.94544   1
   7  -5   6 2.22846 2.35697   3
   7   5   6 0.07140 2.50428   2
  -7   5  -6 3.35921 2.78097   1
   7  -6  -6 17.6978  4.0035   4
   7  -6  -6 10.7641  2.9496   3
  -7  -6   6 15.5714  4.4170   4
  -7   6   6 20.7980  4.0340   2
   7   6  -6 16.6222  4.0643   1
  -6  -6   6 70.4522  6.8048   4
   6  -6  -6 67.7806  6.1290   4
   6  -6  -6 69.2036  5.5399   3
  -6   6   6 73.0805  6.0716   2
   6   6  -6 75.9464  6.6224   1
   5  -6  -6 109.850   7.611   4
  -5  -6   6 121.996   8.265   4
   5  -6  -6 112.263   6.797   3
  -5   6   6 112.362   7.096   2
   5   6  -6 111.927   7.695   1
  -4  -6   6 221.553   8.744   3
  -4  -6   6 201.149  10.693   4
   4  -6  -6 196.660  10.428   4
   4  -6  -6 206.142   9.552   3
  -4   6   6 215.792   9.959   2
   4   6  -6 213.704   9.077   2
   4   6  -6 194.030  10.383   1
   3  -6  -6 41.8364  3.4780   3
  -3  -6   6 38.2357  4.1197   4
   3  -6  -6 36.4195  4.0199   4
  -3  -6   6 45.8149  3.3034   3
   3   6  -6 38.8133  3.2844   2
  -3   6   6 49.4868  3.8372   2
   3   6  -6 43.5694  4.0614   1
  -2  -6   6 20.7650  2.2589   3
   2  -6  -6 15.5433  2.1965   3
  -2  -6   6 20.7333  2.8661   4
   2  -6  -6 19.6996  2.8190   4
   2   6  -6 13.7543  2.3966   1
  -2   6   6 17.9353  2.4003   2
   2   6  -6 18.2760  2.5016   2
   1  -6  -6 78.1982  4.5571   1
  -1  -6   6 88.3929  5.1519   4
   1  -6  -6 89.4920  5.3298   4
  -1  -6   6 93.9420  4.8127   3
   1   6  -6 83.1028  5.7860   2
   1   6  -6 96.3424  5.6204   1
  -1   6   6 96.8119  5.4874   2
  -1   6   6 91.7765  5.0130   3
   0  -6   6 580.420  19.591   4
   0  -6   6 553.316  19.074   3
   0  -6  -6 566.860  19.947   4
   0  -6  -6 570.791  20.075   1
   0   6   6 591.754  21.065   2
   0   6   6 551.474  19.258   3
   0   6  -6 604.757  21.313   1
   0   6  -6 562.298  20.618   2
   1  -6   6 348.299  12.809   4
  -1  -6  -6 351.053  13.310   4
   1  -6   6 355.593  13.253   3
  -1  -6  -6 373.565  14.165   1
  -1   6  -6 369.068  14.621   1
   1   6   6 376.683  13.271   3
   1   6   6 365.741  14.835   2
  -1   6  -6 349.022  14.470   2
   2  -6   6 228.360   9.585   3
  -2  -6  -6 228.020  10.370   1
  -2  -6  -6 224.557   9.202   4
   2   6   6 218.335  10.861   2
  -2   6  -6 218.947  10.688   2
  -2   6  -6 227.067  10.418   1
  -3  -6  -6 6.56980 1.65172   4
  -3  -6  -6 5.39728 2.12625   1
   3  -6   6 6.29620 1.79215   3
  -3   6  -6 4.48135 2.17445   2
   3   6   6 7.41192 2.23988   2
  -3   6  -6 8.94728 2.23118   1
  -4  -6  -6 10.0997  2.7932   1
  -4  -6  -6 12.0945  2.1070   4
   4  -6   6 8.33246 2.18187   3
   4   6   6 9.94422 3.12107   2
  -4   6  -6 10.0960  3.0658   2
  -4   6  -6 12.0643  2.9096   1
  -5  -6  -6 65.6627  6.5369   1
  -5  -6  -6 81.3815  5.2164   4
   5  -6   6 92.3701  6.3778   3
  -5   6  -6 101.064   7.218   1
  -5   6  -6 76.0633  7.0947   2
   5   6   6 72.2810  7.0067   2
   6  -6   6 80.0146  6.3892   3
  -6  -6  -6 84.0897  7.7704   1
   6   6   6 83.3277  7.8965   2
  -6   6  -6 79.4422  7.0392   1
  -6   6  -6 85.3268  7.9592   2
  -7  -6  -6 31.6992  5.9015   1
   7  -6   6 29.1441  4.5708   3
   7   6   6 36.4275  6.3853   2
  -7   6  -6 35.4328  6.3386   2
   7  -7  -6 3.62832 2.75712   4
  -7  -7   6 5.18170 3.23012   4
   7  -7  -6 4.26818 2.13370   3
  -7   7   6 2.79544 2.69225   2
   7   7  -6 6.10312 3.03253   1
   6  -7  -6 10.4779  3.2392   4
   6  -7  -6 8.20203 2.55140   3
  -6  -7   6 6.12749 3.16775   4
  -6   7   6 8.47031 2.89804   2
   6   7  -6 10.7596  3.1517   1
   5  -7  -6 172.738   9.050   3
   5  -7  -6 179.529  10.343   4
  -5  -7   6 177.159  10.368   4
   5   7  -6 164.334   9.970   1
  -5   7   6 174.632   9.548   2
  -4  -7   6 239.138  11.878   4
   4  -7  -6 231.515  10.578   3
   4  -7  -6 227.703  11.770   4
  -4  -7   6 245.386   9.497   3
   4   7  -6 232.412  10.360   2
  -4   7   6 242.258  11.152   2
   4   7  -6 233.543  11.694   1
   3  -7  -6 658.132  25.188   4
  -3  -7   6 729.652  22.664   3
  -3  -7   6 694.534  25.188   4
   3  -7  -6 700.979  23.714   3
   3   7  -6 669.488  25.544   1
   3   7  -6 713.888  24.448   2
  -3   7   6 668.322  24.633   2
   2  -7  -6 382.710  15.671   4
  -2  -7   6 409.034  13.929   3
  -2  -7   6 410.125  15.708   4
   2  -7  -6 408.029  14.645   3
   2   7  -6 354.282  15.931   2
   2   7  -6 401.967  15.922   1
  -2   7   6 389.814  15.364   2
  -1  -7   6 254.791  10.705   4
  -1  -7   6 254.170   9.742   3
   1  -7  -6 251.836  10.921   4
  -1   7   6 247.438  10.157   3
   1   7  -6 230.775  11.639   2
   1   7  -6 262.488  11.090   1
  -1   7   6 253.985  11.038   2
   0  -7   6 99.3451  5.5104   4
   0  -7  -6 106.931   5.875   4
   0  -7  -6 109.663   5.342   1
   0  -7   6 97.4516  5.1879   3
   0   7  -6 99.3841  5.8838   1
   0   7   6 101.282   6.321   2
   0   7   6 92.0968  5.1133   3
   0   7  -6 93.9441  6.1035   2
  -1  -7  -6 32.8883  3.0523   4
   1  -7   6 32.2421  2.9269   3
  -1  -7  -6 29.5130  2.9462   1
   1  -7   6 26.5971  2.6356   4
   1   7   6 25.1379  2.6523   3
  -1   7  -6 28.3998  3.1845   1
  -1   7  -6 23.4171  3.2407   2
   1   7   6 29.5412  3.7170   2
  -2  -7  -6 0.82647 1.34479   1
   2  -7   6 1.34857 1.19801   4
  -2  -7  -6 0.64602 0.95760   4
   2  -7   6 0.59593 0.97739   3
   2   7   6 2.48738 1.48693   3
  -2   7  -6 0.15950 1.24425   2
  -2   7  -6 2.95891 1.65796   1
   2   7   6 7.17301 2.41031   2
   3  -7   6 49.2327  4.0890   3
  -3  -7  -6 39.7984  4.3565   1
  -3  -7  -6 48.6374  3.7585   4
   3   7   6 36.3468  4.7118   2
  -3   7  -6 37.6183  4.6250   2
  -3   7  -6 36.5926  3.9625   1
  -4  -7  -6 16.6023  3.4318   1
   4  -7   6 21.6130  3.2062   3
  -4  -7  -6 18.6602  2.7758   4
  -4   7  -6 22.9725  3.4780   1
   4   7   6 20.2455  4.0782   2
  -4   7  -6 22.1130  4.1859   2
   5  -7   6 7.31599 2.25494   3
  -5  -7  -6 7.86125 3.13863   1
  -5  -7  -6 7.69889 2.13858   4
  -5   7  -6 6.73384 2.58375   1
   5   7   6 6.06328 3.04784   2
  -5   7  -6 7.53428 2.83573   2
   6  -7   6 62.8481  5.7148   3
  -6  -7  -6 49.7830  6.5044   1
  -6   7  -6 66.7354  7.6273   2
   6   7   6 62.6185  7.8081   2
  -6   7  -6 45.8391  5.4349   1
  -7  -8   6 0.37551 2.66240   4
   7  -8  -6 0.85175 2.94022   4
  -7   8   6 3.98825 2.93909   2
   6  -8  -6 0.05497 1.45967   3
  -6  -8   6 2.51243 2.46736   4
   6  -8  -6 1.52095 2.58992   4
   6   8  -6 3.16896 2.45399   1
  -6   8   6 0.22761 1.74860   2
   5  -8  -6 2.20558 1.65004   3
  -5  -8   6 2.29398 2.33176   4
   5  -8  -6 5.12722 2.50939   4
   5   8  -6 2.52899 2.16677   1
  -5   8   6 2.74665 2.05083   2
   4  -8  -6 33.0715  4.5315   4
   4  -8  -6 34.8053  3.7823   3
  -4  -8   6 38.2169  4.6772   4
  -4   8   6 35.5220  4.0830   2
   4   8  -6 36.1881  4.4179   1
  -3  -8   6 37.5811  3.0636   3
  -3  -8   6 33.2058  4.0889   4
   3  -8  -6 42.1278  4.6318   4
   3  -8  -6 29.8741  3.3658   3
   3   8  -6 34.9386  4.1056   1
  -3   8   6 32.1672  3.7355   2
   3   8  -6 36.0232  3.8729   2
   2  -8  -6 181.915   9.496   4
  -2  -8   6 198.094   7.892   3
  -2  -8   6 191.656   9.409   4
   2  -8  -6 203.457   8.585   3
   2   8  -6 144.642   9.825   2
  -2   8   6 185.653   9.210   2
   2   8  -6 186.903   9.380   1
   1  -8  -6 8.02185 2.10417   4
  -1  -8   6 9.40627 1.72987   3
  -1  -8   6 6.77356 1.83759   4
  -1   8   6 9.13059 1.93332   3
   1   8  -6 8.92035 2.72604   2
  -1   8   6 10.3531  2.3951   2
   1   8  -6 8.26145 2.03124   1
   0  -8  -6 58.2805  4.3511   4
   0  -8   6 50.3126  4.0119   4
   0  -8  -6 54.1011  3.7717   1
   0  -8   6 60.2037  3.9401   3
   0   8  -6 52.1725  4.2708   1
   0   8   6 71.2736  4.1869   3
   0   8  -6 47.2308  4.7352   2
   0   8   6 59.2409  4.9828   2
  -1  -8  -6 31.0168  3.1068   1
   1  -8   6 32.5436  3.1740   4
  -1  -8  -6 31.5537  3.1748   4
   1  -8   6 30.5245  3.0002   3
   1   8   6 30.5976  2.9053   3
  -1   8  -6 35.6262  3.4543   1
   1   8   6 31.0767  4.0772   2
  -1   8  -6 27.4253  3.7274   2
  -2  -8  -6 56.8768  4.6453   1
   2  -8   6 57.6832  4.3741   3
   2  -8   6 57.9790  4.2909   4
  -2  -8  -6 59.6697  4.3623   4
  -2   8  -6 67.3496  4.9132   1
  -2   8  -6 46.7677  4.9313   2
   2   8   6 71.0244  5.8862   2
   3  -8   6 139.852   7.717   3
  -3  -8  -6 137.213   7.231   4
  -3  -8  -6 142.755   8.405   1
   3   8   6 146.486   9.446   2
  -3   8  -6 141.626   7.966   1
  -3   8  -6 133.492   8.787   2
  -4  -8  -6 84.4816  5.5174   4
   4  -8   6 72.4313  5.7722   3
  -4  -8  -6 85.2945  6.7787   1
  -4   8  -6 73.9438  6.8664   2
  -4   8  -6 99.0211  6.4603   1
   4   8   6 80.3763  7.3679   2
   5  -8   6 23.7859  3.8871   3
  -5  -8  -6 38.2461  5.2336   1
  -5  -8  -6 27.4526  3.4698   4
  -5   8  -6 23.3513  3.8470   1
   5   8   6 26.8712  5.2867   2
  -5   8  -6 22.1870  4.6894   2
   6  -8   6 2.08298 2.14791   3
  -6  -8  -6 0.20209 2.34546   1
  -6   8  -6 4.42221 3.18438   2
   6   8   6 6.51976 3.60340   2
   6  -9  -6 36.2294  4.5459   3
  -6  -9   6 29.5011  5.1554   4
   6  -9  -6 36.0441  5.7169   4
  -6   9   6 33.3767  4.8416   2
   6   9  -6 27.2310  4.8099   1
   5  -9  -6 36.4693  5.3817   4
   5  -9  -6 25.9706  3.8592   3
  -5  -9   6 39.3322  5.2654   4
  -5   9   6 37.9070  4.7059   2
   5   9  -6 33.4973  4.8437   1
  -4  -9   6 15.0461  3.4115   4
   4  -9  -6 14.1146  2.8810   3
   4  -9  -6 13.8233  3.4825   4
  -4   9   6 14.6486  3.1462   2
   4   9  -6 12.1913  3.1458   1
   3  -9  -6 0.38947 1.70753   4
  -3  -9   6 0.41386 1.45026   4
   3  -9  -6 2.22782 1.67682   3
  -3   9   6 7.19997 2.40740   2
   3   9  -6 4.63033 2.35484   2
   3   9  -6 0.58541 1.62610   1
   2  -9  -6 1.18001 1.62861   4
   2  -9  -6 0.38455 1.23908   3
  -2  -9   6 -0.4853  1.0910   4
  -2  -9   6 0.52229 1.15385   3
  -2   9   6 2.63348 1.81858   2
   2   9  -6 2.16225 2.63121   2
   2   9  -6 3.22744 1.76992   1
   1  -9  -6 7.23686 2.21109   4
  -1  -9   6 -0.6194  1.3061   4
  -1  -9   6 2.78767 1.33209   3
   1  -9  -6 0.24544 1.18090   3
   1   9  -6 -0.1005  2.0703   2
  -1   9   6 5.01533 2.12931   2
   1   9  -6 2.68018 1.76852   1
   0  -9   6 20.9821  2.8889   4
   0  -9  -6 4.81663 1.56809   1
   0  -9  -6 7.32774 2.16534   4
   0  -9   6 5.60669 1.63653   3
   0   9  -6 7.92694 2.68921   2
   0   9  -6 6.57436 2.07420   1
   0   9   6 3.61836 2.23864   2
   0   9   6 7.53064 1.77404   3
  -1  -9  -6 112.945   6.478   4
   1  -9   6 114.041   6.323   4
  -1  -9  -6 97.5465  6.0565   1
   1  -9   6 108.351   6.129   3
  -1   9  -6 117.246   6.625   1
  -1   9  -6 105.007   7.283   2
   1   9   6 109.374   5.700   3
   1   9   6 113.764   7.715   2
  -2  -9  -6 142.621   7.480   4
  -2  -9  -6 144.701   8.008   1
   2  -9   6 145.573   7.552   3
   2  -9   6 136.019   7.432   4
  -2   9  -6 152.416   7.887   1
   2   9   6 145.109   9.460   2
  -2   9  -6 127.062   8.507   2
  -3  -9  -6 280.212  13.543   1
  -3  -9  -6 283.043  12.270   4
   3  -9   6 285.333  12.596   3
   3   9   6 296.417  15.196   2
  -3   9  -6 295.302  13.006   1
  -3   9  -6 290.624  14.559   2
   4  -9   6 193.364  10.063   3
  -4  -9  -6 169.243  10.504   1
  -4  -9  -6 186.044   9.335   4
  -4   9  -6 189.764   9.798   1
   4   9   6 193.738  12.292   2
  -4   9  -6 175.205  11.280   2
  -5  -9  -6 143.233   8.252   4
   5  -9   6 151.266   9.181   3
  -5  -9  -6 144.336  10.120   1
  -5   9  -6 160.828  11.015   2
   5   9   6 153.589  11.636   2
   6  -9   6 49.0681  5.6139   3
  -6  -9  -6 30.8017  5.3450   1
  -6  -9  -6 26.9469  3.8122   4
  -6   9  -6 35.7575  6.2427   2
   6   9   6 34.7134  6.7754   2
  -6 -10   6 4.35887 2.98741   4
   6 -10  -6 3.02513 3.10492   4
   6 -10  -6 -0.0824  1.6243   3
   6  10  -6 3.13518 2.79081   1
  -6  10   6 1.01343 2.36832   2
   5 -10  -6 5.35458 2.97191   4
  -5 -10   6 9.12490 3.14729   4
   5 -10  -6 5.28055 2.41678   3
  -5  10   6 3.04344 2.33906   2
   5  10  -6 8.20210 3.06962   1
   4 -10  -6 3.59621 2.31560   4
   4 -10  -6 2.99897 1.96140   3
  -4 -10   6 5.26666 2.37002   4
   4  10  -6 4.87539 2.30850   1
  -4  10   6 -0.7374  1.7802   2
   3 -10  -6 6.32342 2.63189   4
   3 -10  -6 3.28038 1.73697   3
  -3 -10   6 3.19598 2.13305   4
   3  10  -6 2.05715 1.83727   1
   3  10  -6 2.42158 2.66381   2
  -3  10   6 2.29300 1.98464   2
   2 -10  -6 86.8306  5.4977   3
  -2 -10   6 101.667   5.037   3
  -2 -10   6 90.4369  6.4662   4
   2 -10  -6 87.1007  6.4921   4
   2  10  -6 61.7895  7.4886   2
  -2  10   6 88.6737  6.5332   2
   2  10  -6 94.0681  6.4021   1
  -1 -10   6 41.6338  3.4620   3
   1 -10  -6 43.9262  4.3442   4
  -1 -10   6 40.4501  4.3098   4
   1 -10  -6 43.0138  3.6360   3
   1  10  -6 47.4986  4.3708   1
  -1  10   6 46.8978  4.7601   2
   1  10  -6 33.8966  5.1477   2
   0 -10  -6 162.184   8.636   4
   0 -10   6 179.758   7.866   3
   0 -10   6 160.125   8.363   4
   0  10   6 145.024   7.361   3
   0  10  -6 165.117   9.902   2
   0  10  -6 163.324   8.404   1
   0  10   6 153.836   9.409   2
   1 -10   6 1.21790 1.56464   4
   1 -10   6 -0.1250  1.2048   3
  -1 -10  -6 -0.2546  1.1652   4
  -1 -10  -6 2.18664 1.57321   1
  -1  10  -6 -0.2690  1.4296   1
   1  10   6 1.64784 2.04376   2
  -1  10  -6 0.38463 1.84464   2
   2 -10   6 8.01438 2.29960   3
   2 -10   6 4.63872 2.28772   4
  -2 -10  -6 7.81435 2.43763   1
  -2 -10  -6 8.84643 2.30865   4
  -2  10  -6 6.55548 2.62237   2
   2  10   6 5.60095 2.55852   2
  -2  10  -6 7.82999 2.29401   1
  -3 -10  -6 60.2075  5.5691   1
   3 -10   6 59.9672  5.2219   3
  -3 -10  -6 67.1435  5.2205   4
  -3  10  -6 68.7881  6.5125   2
  -3  10  -6 71.5530  5.3815   1
   3  10   6 69.9955  7.1778   2
  -4 -10  -6 29.5074  3.7991   4
  -4 -10  -6 31.0532  4.6130   1
   4 -10   6 31.7412  4.2557   3
  -4  10  -6 38.3739  5.5800   2
   4  10   6 33.4946  6.0430   2
  -5 -10  -6 60.6171  6.7690   1
  -5 -10  -6 58.1794  5.2283   4
   5 -10   6 65.6943  6.0704   3
  -5  10  -6 61.1199  7.4515   2
   5  10   6 53.6215  7.8832   2
  -6 -10  -6 6.69700 3.51765   1
  -6 -10  -6 8.10178 2.81101   4
  -6  10  -6 9.14348 4.20728   2
   6  10   6 12.9945  5.3823   2
   5 -11  -6 3.93771 2.18845   3
  -5 -11   6 5.08679 2.64131   4
   5 -11  -6 4.56725 3.04722   4
   5  11  -6 1.55673 2.42235   1
  -5  11   6 0.95081 2.22595   2
   4 -11  -6 8.26180 3.32988   4
   4 -11  -6 6.23308 2.32400   3
  -4 -11   6 8.74739 2.94045   4
   4  11  -6 2.81573 2.29610   1
  -4  11   6 5.53588 2.57991   2
   3 -11  -6 93.8707  6.0638   3
  -3 -11   6 95.4885  7.0148   4
   3 -11  -6 95.4889  7.4212   4
  -3  11   6 88.7052  6.7784   2
   3  11  -6 92.9300  6.8878   1
   3  11  -6 72.6384  7.9135   2
   2 -11  -6 54.4827  4.3696   3
  -2 -11   6 64.2662  5.4028   4
   2 -11  -6 53.8840  5.2735   4
   2  11  -6 65.9409  5.4535   1
  -2  11   6 52.7211  5.2692   2
   2  11  -6 29.7001  5.9832   2
   1 -11  -6 3.58004 1.92496   4
   1 -11  -6 5.36394 1.65739   3
  -1 -11   6 3.33904 1.43527   3
  -1 -11   6 7.24763 2.29092   4
   1  11  -6 2.67580 2.83901   2
  -1  11   6 1.05754 1.89560   2
   1  11  -6 5.62349 2.17552   1
   0 -11  -6 30.6872  3.9629   4
   0 -11   6 31.6332  3.2938   3
   0 -11   6 31.7729  3.8361   4
   0  11  -6 38.3190  3.9432   1
   0  11   6 29.2201  4.5304   2
   0  11  -6 28.2155  4.6087   2
   0  11   6 29.7088  3.1808   3
  -1 -11  -6 257.091  11.586   1
   1 -11   6 274.102  11.566   3
  -1 -11  -6 267.313  12.188   4
   1 -11   6 254.518  11.983   4
  -1  11  -6 283.312  12.108   1
   1  11   6 265.500  13.937   2
  -1  11  -6 246.513  13.430   2
  -2 -11  -6 308.518  13.782   4
   2 -11   6 329.110  13.635   3
   2 -11   6 308.045  14.103   4
  -2 -11  -6 307.498  14.061   1
  -2  11  -6 301.731  15.409   2
   2  11   6 323.604  16.541   2
  -2  11  -6 340.623  13.820   1
  -3 -11  -6 526.789  20.093   4
  -3 -11  -6 505.384  21.192   1
   3 -11   6 540.905  20.358   3
  -3  11  -6 467.283  19.550   1
   3  11   6 537.162  23.936   2
  -3  11  -6 523.980  22.767   2
  -4 -11  -6 169.413  10.473   1
  -4 -11  -6 157.910   9.073   4
   4 -11   6 180.167   9.930   3
  -4  11  -6 160.452  11.210   2
   4  11   6 160.917  12.295   2
  -5 -11  -6 100.756   7.389   4
   5 -11   6 136.486   8.939   3
  -5 -11  -6 127.218   9.645   1
  -5  11  -6 119.829  10.010   2
   5  11   6 123.874  11.274   2
  -5 -12   6 1.42148 2.28990   4
   5 -12  -6 0.81810 1.88358   3
   5 -12  -6 1.72630 3.24045   4
  -5  12   6 0.75079 2.38976   2
   5  12  -6 -0.7440  2.3012   1
   4 -12  -6 6.03865 2.94007   4
  -4 -12   6 3.44064 2.60520   4
   4 -12  -6 5.88529 2.28668   3
   4  12  -6 6.19595 2.76776   1
  -4  12   6 5.89396 2.87125   2
   3 -12  -6 1.70917 2.18354   4
   3 -12  -6 -1.3245  1.4491   3
  -3 -12   6 0.80566 1.86788   4
  -3  12   6 -0.3878  1.8894   2
   3  12  -6 2.58372 2.21999   1
  -2 -12   6 31.4487  4.3016   4
   2 -12  -6 32.0027  3.5758   3
   2 -12  -6 25.9109  4.2082   4
   2  12  -6 7.88388 4.47649   2
   2  12  -6 30.1829  4.1005   1
  -2  12   6 22.3206  3.9724   2
  -1 -12   6 3.98078 2.27556   4
   1 -12  -6 5.10095 2.40094   4
  -1 -12   6 3.37168 1.62187   3
   1 -12  -6 6.92006 2.07401   3
   1  12  -6 2.88014 3.26921   2
   1  12  -6 4.40876 2.26790   1
  -1  12   6 1.08354 2.13980   2
   0 -12   6 8.33226 2.11883   3
   0 -12   6 4.23763 2.16002   4
   0 -12  -6 6.90792 2.47353   4
   0  12  -6 7.77710 2.59279   1
   0  12   6 13.0357  3.6445   2
   0  12  -6 12.3219  3.6719   2
  -1 -12  -6 40.2960  4.5254   4
   1 -12   6 40.7141  4.0208   3
   1 -12   6 52.1222  5.1119   4
  -1  12  -6 38.9746  4.1239   1
  -1  12  -6 37.4476  5.3088   2
   1  12   6 41.3232  5.6851   2
  -2 -12  -6 6.21547 2.44315   4
  -2 -12  -6 6.74042 2.57090   1
   2 -12   6 7.46013 2.45358   3
  -2  12  -6 3.77453 2.21616   1
  -2  12  -6 3.15662 2.63424   2
   2  12   6 10.7751  3.7450   2
  -3 -12  -6 34.0446  4.6764   1
   3 -12   6 29.2218  4.2394   3
  -3 -12  -6 45.7477  4.7449   4
   3  12   6 35.6055  6.2875   2
  -3  12  -6 20.4182  4.5963   2
   4 -12   6 1.98684 2.17676   3
  -4 -12  -6 10.7505  3.4559   1
  -4 -12  -6 4.62047 2.37606   4
   4  12   6 8.47968 4.30969   2
  -4  12  -6 9.92937 3.57094   2
  -5 -12  -6 7.16528 2.68079   4
  -5 -12  -6 3.54242 2.80439   1
   5 -12   6 8.82451 3.28275   3
  -5  12  -6 6.88262 3.50854   2
   5  12   6 8.49063 4.53997   2
   4 -13  -6 0.08480 1.71912   3
  -4 -13   6 0.02529 2.06006   4
   4 -13  -6 2.97296 2.70471   4
   4  13  -6 2.76717 2.66897   1
  -4  13   6 1.87466 2.50992   2
  -3 -13   6 1.81791 2.24978   4
   3 -13  -6 0.32469 2.17513   4
   3 -13  -6 0.62016 1.59975   3
  -3  13   6 -1.6702  1.8982   2
   3  13  -6 1.34238 2.38179   1
  -2 -13   6 1.97508 2.06885   4
   2 -13  -6 1.23475 1.60254   3
   2 -13  -6 3.34652 2.29337   4
   2  13  -6 5.45478 4.40941   2
  -2  13   6 1.38132 1.98784   2
   2  13  -6 1.69048 2.08878   1
  -1 -13   6 5.68341 2.33274   4
   1 -13  -6 1.92703 2.22117   4
   1 -13  -6 6.52414 2.05797   3
   1  13  -6 5.55719 2.55676   1
  -1  13   6 8.60351 2.94634   2
   1  13  -6 7.36334 3.95659   2
   0 -13  -6 7.28955 2.55997   4
   0 -13   6 6.87705 2.06680   3
   0 -13   6 8.09968 2.63682   4
   0  13   6 4.32315 2.73929   2
   0  13  -6 3.17291 2.84384   2
   0  13  -6 5.98512 2.44254   1
  -1 -13  -6 58.6430  5.4965   4
   1 -13   6 57.2106  5.5706   4
   1 -13   6 65.4673  5.1120   3
  -1  13  -6 59.4785  6.7675   2
   1  13   6 57.1420  6.7372   2
  -1  13  -6 51.2519  4.8129   1
  -2 -13  -6 75.9816  6.1452   4
   2 -13   6 73.9339  5.8556   3
  -2  13  -6 68.3846  7.3841   2
   2  13   6 58.6442  7.4880   2
  -3 -13  -6 69.6299  6.3918   1
  -3 -13  -6 68.1307  5.8848   4
   3 -13   6 57.5482  5.6607   3
   3  13   6 74.4972  8.6249   2
  -3  13  -6 64.2084  7.4266   2
  -4 -13  -6 70.3827  7.0829   1
   4 -13   6 70.1451  6.3873   3
  -4 -13  -6 72.7296  6.2996   4
   4  13   6 82.5968  9.9592   2
  -4  13  -6 70.4731  8.2485   2
   4 -14  -6 2.12430 3.19935   4
  -4 -14   6 0.74024 2.50222   4
   4 -14  -6 0.87448 1.87329   3
  -4  14   6 -0.8013  2.4152   2
   4  14  -6 -0.3258  2.6334   1
   3 -14  -6 2.43760 2.90084   4
  -3 -14   6 0.06179 2.47926   4
   3 -14  -6 2.25084 1.98872   3
  -3  14   6 5.27675 3.10387   2
   3  14  -6 2.42654 2.52876   1
   2 -14  -6 7.21183 2.41105   3
  -2 -14   6 6.44352 2.80464   4
   2 -14  -6 15.5095  3.9538   4
   2  14  -6 8.00583 2.93242   1
  -2  14   6 5.64839 3.08422   2
   2  14  -6 11.1946  5.5483   2
  -1 -14   6 6.60127 2.82147   4
   1 -14  -6 6.60497 2.74753   4
  -1  14   6 6.01963 3.00612   2
   1  14  -6 9.15749 4.27736   2
   1  14  -6 7.99259 3.11530   1
   0 -14   6 12.9626  2.7279   3
   0 -14   6 11.7243  3.4667   4
   0 -14  -6 11.1951  3.1251   4
   0  14  -6 19.8968  3.4478   1
   0  14   6 18.5691  4.4955   2
   0  14  -6 20.3462  5.2686   2
   1 -14   6 0.40009 1.72406   3
   1 -14   6 1.30500 2.29176   4
  -1 -14  -6 -0.6403  1.7989   4
   1  14   6 4.96279 3.13984   2
  -1  14  -6 -0.0670  2.6414   2
   2 -14   6 1.53914 1.94608   3
  -2 -14  -6 0.75790 1.94552   4
  -2  14  -6 2.49076 2.78243   2
   2  14   6 3.08315 3.09469   2
   3 -14   6 34.2314  4.7222   3
  -3 -14  -6 28.3395  4.4694   4
   3  14   6 33.5221  6.6631   2
  -3  14  -6 28.6902  5.5283   2
   3 -15  -6 129.046   8.008   3
   3 -15  -6 131.945  10.195   4
  -3 -15   6 107.808   8.792   4
   3  15  -6 138.595   9.537   1
  -3  15   6 121.478   9.519   2
   2 -15  -6 111.009   7.321   3
   2 -15  -6 147.227  10.059   4
  -2 -15   6 129.514   9.132   4
   2  15  -6 140.696   9.197   1
  -2  15   6 116.716   9.210   2
  -1 -15   6 59.5922  6.3057   4
   1 -15  -6 71.5228  6.6341   4
   1  15  -6 61.6266  5.8998   1
   1  15  -6 74.5420  9.0289   2
  -1  15   6 56.8460  6.7132   2
   0 -15   6 54.0029  6.0435   4
   0 -15  -6 50.9565  5.9346   4
   0  15   6 45.3461  6.5157   2
   0  15  -6 47.0653  7.2063   2
   1 -15   6 2.11445 2.71688   4
   1 -15   6 0.76972 2.05994   3
  -1 -15  -6 1.40289 2.21971   4
  -1  15  -6 1.27077 2.87904   2
   1  15   6 5.82468 3.36061   2
   2 -15   6 2.20600 2.27307   3
  -2 -15  -6 -0.2929  2.0208   4
   2  15   6 3.97317 3.53810   2
  -2  15  -6 2.69200 2.95347   2
  -1 -16   6 8.02958 3.29749   4
   1 -16  -6 13.1621  3.6422   4
  -1  16   6 13.1744  4.3128   2
   1  16  -6 14.7822  5.7896   2
   0 -16  -6 21.4447  4.4381   4
   0 -16   6 26.0426  4.8603   4
   0  16   6 24.2915  5.5192   2
   0  16  -6 24.7146  6.2184   2
  -7   0   7 -0.5842  1.9431   3
   7   0  -7 0.74275 1.95139   1
   7   0  -7 1.04596 2.24310   4
   6   0  -7 0.18700 1.41477   1
   6   0  -7 -0.5844  1.3824   4
  -6   0   7 0.05177 1.55664   3
  -5   0   7 1.08621 1.30663   2
   5   0  -7 -0.2259  1.2468   1
  -5   0   7 -0.1457  1.3097   3
   5   0  -7 0.73245 1.38016   4
   4   0  -7 2.28466 1.39195   4
  -4   0   7 0.49016 0.86917   2
   4   0  -7 0.25416 1.12634   1
  -4   0   7 0.76867 1.11956   3
   3   0  -7 0.16658 0.91824   1
  -3   0   7 0.80185 0.58626   2
   3   0  -7 0.01282 0.87291   4
  -3   0   7 -0.0266  0.9061   3
   2   0  -7 0.59236 0.78434   4
   2   0  -7 11.4037  1.9056   1
  -2   0   7 1.63737 0.97994   3
  -1   0   7 0.52955 0.84968   3
   1   0  -7 0.44772 0.66043   4
   1   0  -7 6.56569 1.80404   1
  -1   0   7 0.47850 0.45319   2
   0   0  -7 -1.0375  0.5613   4
   0   0  -7 3.97725 1.58188   1
   0   0   7 0.25213 0.89807   3
   0   0   7 -0.7030  0.5714   2
  -1   0  -7 0.34715 0.97277   1
   1   0   7 0.27325 0.66448   2
  -1   0  -7 0.39798 0.47034   4
   1   0   7 2.00702 1.14365   3
  -2   0  -7 1.97424 0.57649   4
   2   0   7 0.10891 0.81622   2
  -2   0  -7 0.89183 1.14444   1
   2   0   7 0.97776 0.93881   3
  -3   0  -7 5.23725 1.98136   1
   3   0   7 2.28994 1.08433   3
   3   0   7 -0.4229  0.7576   2
   4   0   7 0.30848 0.97885   3
  -4   0  -7 -0.3149  1.3774   1
   4   0   7 1.03957 1.35924   2
   5   0   7 -0.1709  1.1704   3
   5   0   7 4.25544 2.26613   2
  -5   0  -7 0.49427 1.81229   1
  -6   0  -7 -0.9478  1.7558   1
   6   0   7 -0.0841  1.3871   3
   6   0   7 0.19834 1.80520   2
  -7   0  -7 1.34372 2.49171   1
   7   0   7 1.30303 2.31005   2
  -7  -1   7 8.80851 2.93713   3
   7  -1  -7 5.79556 2.45847   4
   7   1  -7 10.1603  3.2590   1
   7   1  -7 10.0485  3.1347   4
  -7   1   7 9.77585 3.00504   3
   6  -1  -7 6.31735 2.16622   1
   6  -1  -7 5.47733 2.23300   4
  -6  -1   7 8.39167 2.63022   3
  -6   1   7 5.08526 2.31484   3
   6   1  -7 3.88329 2.00618   1
   6   1  -7 4.31567 2.01652   4
   5  -1  -7 62.9229  5.1982   4
   5  -1  -7 59.7916  4.7272   1
  -5  -1   7 64.6341  5.1053   3
   5   1  -7 63.8563  5.2462   1
  -5   1   7 74.3627  5.4178   3
  -5   1   7 71.2321  4.5620   2
   5   1  -7 63.7219  5.0639   4
   4  -1  -7 75.0642  4.9176   1
   4  -1  -7 61.9669  4.8113   4
  -4  -1   7 77.0792  3.9694   2
  -4  -1   7 73.0630  4.9946   3
  -4   1   7 78.0657  5.1838   3
   4   1  -7 76.7058  5.2054   1
  -4   1   7 76.0857  4.1902   2
   4   1  -7 69.9464  4.9294   4
   3  -1  -7 250.843  10.509   1
  -3  -1   7 275.320   8.904   2
   3  -1  -7 245.799  10.587   4
  -3  -1   7 261.439  10.694   3
   3   1  -7 264.048  11.107   1
   3   1  -7 248.219  10.644   4
  -3   1   7 252.997  10.793   3
  -3   1   7 269.983   9.428   2
  -2  -1   7 222.661   9.409   3
   2  -1  -7 216.886   9.423   1
   2   1  -7 217.705   9.885   1
  -2   1   7 249.749   8.029   2
   2   1  -7 207.919   8.984   4
  -2   1   7 231.525   9.582   3
   1  -1  -7 436.123  15.251   4
   1  -1  -7 423.529  16.882   1
  -1  -1   7 454.716  15.834   3
   1   1  -7 444.803  15.099   4
  -1   1   7 470.092  14.599   2
   1   1  -7 438.175  16.958   1
  -1   1   7 427.725  15.752   3
   0  -1   7 408.598  13.622   2
   0  -1  -7 394.271  13.732   4
   0  -1   7 398.291  14.665   3
   0  -1  -7 389.786  15.727   1
   0   1   7 413.820  14.840   3
   0   1  -7 419.598  16.169   1
   0   1   7 422.329  13.901   2
   0   1  -7 413.726  13.588   4
   1  -1   7 293.081  10.727   2
   1  -1   7 289.903  11.254   3
  -1  -1  -7 288.886  12.277   1
  -1  -1  -7 271.990   9.801   4
  -1   1  -7 288.265   9.453   4
   1   1   7 283.392  10.774   2
   1   1   7 288.282  11.333   3
  -1   1  -7 287.879  12.343   1
  -2  -1  -7 468.108  14.686   4
   2  -1   7 451.470  16.163   3
  -2  -1  -7 461.416  17.929   1
   2  -1   7 450.369  16.637   2
   2   1   7 441.254  16.677   2
  -2   1  -7 470.634  18.194   1
   2   1   7 446.255  16.154   3
  -3  -1  -7 159.155   5.738   4
   3  -1   7 163.186   8.048   2
   3  -1   7 137.750   7.079   3
  -3  -1  -7 156.886   8.651   1
  -3   1  -7 162.560   8.687   1
   3   1   7 154.392   7.113   3
   3   1   7 144.585   7.843   2
   4  -1   7 329.696  12.772   3
  -4  -1  -7 307.188  14.632   1
   4  -1   7 328.668  14.125   2
  -4   1  -7 322.214  14.756   1
   4   1   7 310.445  14.129   2
   4   1   7 327.191  12.441   3
   5  -1   7 49.4087  5.0281   2
  -5  -1  -7 46.0215  5.3082   1
   5  -1   7 41.9753  3.9219   3
   5   1   7 41.3672  4.9475   2
  -5   1  -7 47.7972  5.3739   1
   5   1   7 40.2367  3.6378   3
   6  -1   7 95.8175  6.5067   3
   6  -1   7 100.129   7.833   2
  -6  -1  -7 101.139   8.291   1
   6   1   7 97.5461  7.8952   2
  -6   1  -7 106.208   8.445   1
  -7  -1  -7 1.87841 2.69435   1
   7  -1   7 7.40376 3.18208   2
  -7   1  -7 5.03778 3.12988   1
   7   1   7 4.55784 2.67193   2
  -7  -2   7 177.982  11.366   4
   7  -2  -7 196.098  10.752   4
  -7  -2   7 138.582   9.074   3
  -7   2   7 194.469  10.707   3
   7   2  -7 175.536  10.644   1
  -6  -2   7 239.848  11.383   3
   6  -2  -7 234.743  11.260   1
   6  -2  -7 226.095  11.855   4
   6   2  -7 225.220  12.054   1
   6   2  -7 259.269  12.263   4
  -6   2   7 237.215  11.773   3
  -6   2   7 260.964  11.391   2
   5  -2  -7 428.054  16.951   1
  -5  -2   7 443.148  16.952   3
   5  -2  -7 455.115  17.864   4
   5   2  -7 435.090  17.595   4
  -5   2   7 457.303  16.700   2
  -5   2   7 447.184  17.447   3
   5   2  -7 435.393  18.140   1
   4  -2  -7 90.1199  5.2486   1
  -4  -2   7 90.1529  5.5052   3
   4  -2  -7 87.3718  5.6542   4
  -4   2   7 100.227   4.986   2
  -4   2   7 90.0965  5.7305   3
   4   2  -7 95.1187  5.7802   4
   4   2  -7 77.5793  4.0536   2
   4   2  -7 86.6129  5.8379   1
   3  -2  -7 22.0823  2.2990   1
  -3  -2   7 25.6485  2.8043   3
   3  -2  -7 19.7989  2.6173   4
  -3   2   7 21.7846  2.7637   3
   3   2  -7 21.4748  2.7891   1
   3   2  -7 24.8429  2.7448   4
  -3   2   7 26.4022  2.1620   2
   2  -2  -7 636.743  22.541   1
   2  -2  -7 664.912  22.261   4
  -2  -2   7 631.351  21.924   3
   2   2  -7 652.868  21.931   4
   2   2  -7 647.528  23.381   1
  -2   2   7 638.093  22.235   3
  -2   2   7 701.284  21.399   2
   1  -2  -7 1741.74   54.66   4
  -1  -2   7 1756.95   54.33   3
   1  -2  -7 1719.32   58.10   1
   1   2  -7 1707.91   58.06   1
  -1   2   7 1912.38   55.44   2
   1   2  -7 1827.71   54.42   4
  -1   2   7 1778.39   54.50   3
   0  -2  -7 2278.40   69.58   4
   0  -2  -7 2271.78   73.94   1
   0  -2   7 2378.76   70.72   2
   0  -2   7 2222.70   69.31   3
   0   2  -7 2350.17   69.11   4
   0   2   7 2248.81   69.49   3
   0   2   7 2305.39   71.21   2
   0   2  -7 2342.91   74.59   1
  -1  -2  -7 628.329  23.015   1
   1  -2   7 634.933  21.438   3
  -1  -2  -7 621.482  20.433   4
   1  -2   7 640.955  21.371   2
  -1   2  -7 666.789  19.729   4
   1   2   7 636.387  21.630   3
   1   2   7 604.575  21.482   2
  -1   2  -7 641.531  23.347   1
   2  -2   7 284.454  11.119   3
  -2  -2  -7 299.578  10.003   4
  -2  -2  -7 267.610  12.246   1
   2  -2   7 282.044  11.400   2
   2   2   7 279.741  11.511   2
  -2   2  -7 278.291  12.573   1
   2   2   7 276.675  11.040   3
  -3  -2  -7 339.853  14.680   1
  -3  -2  -7 343.243  11.499   4
   3  -2   7 347.995  13.982   2
   3  -2   7 326.352  12.955   3
  -3   2  -7 324.142  14.681   1
   3   2   7 341.283  14.102   2
   3   2   7 334.282  12.510   3
  -4  -2  -7 369.176  12.386   4
   4  -2   7 353.168  14.120   3
  -4  -2  -7 346.968  16.024   1
   4  -2   7 363.304  15.494   2
  -4   2  -7 359.024  16.000   1
   4   2   7 381.943  15.924   2
   4   2   7 366.516  13.408   3
  -5  -2  -7 731.144  28.790   1
   5  -2   7 718.880  25.478   3
   5  -2   7 733.622  27.845   2
  -5   2  -7 722.924  28.439   1
   5   2   7 727.223  24.427   3
   5   2   7 742.929  28.289   2
   6  -2   7 303.401  15.424   2
   6  -2   7 307.121  13.680   3
   6   2   7 308.086  15.750   2
  -6   2  -7 318.080  15.944   1
   7  -2   7 88.2019  6.8460   3
   7  -2   7 80.6174  7.6916   2
  -7   2  -7 105.049   8.948   1
   7   2   7 96.1139  8.3254   2
  -7  -3   7 29.3257  5.1500   4
   7  -3  -7 40.9651  5.2359   4
   7   3  -7 37.2356  5.0823   1
  -7   3   7 31.7279  4.7126   3
   6  -3  -7 36.1625  4.5384   4
  -6  -3   7 28.0639  4.7283   4
  -6  -3   7 32.3406  3.8652   3
  -6   3   7 32.0608  3.8844   2
   6   3  -7 29.8831  4.3973   1
  -6   3   7 42.1863  4.7878   3
  -5  -3   7 4.86382 1.83470   3
   5  -3  -7 2.06611 1.30347   1
   5  -3  -7 1.43058 1.65792   4
  -5   3   7 3.20682 1.66136   3
   5   3  -7 1.19075 1.53460   4
  -5   3   7 1.81424 1.52422   2
   5   3  -7 0.45022 1.48656   1
   4  -3  -7 2.75675 1.26309   1
  -4  -3   7 2.49405 1.36774   3
   4  -3  -7 1.80117 1.35722   4
  -4   3   7 1.93308 1.30395   3
   4   3  -7 0.69014 1.19810   4
   4   3  -7 3.52750 1.68158   1
   4   3  -7 1.00091 0.87576   2
  -4   3   7 5.19371 1.47380   2
   3  -3  -7 15.8147  2.4244   4
   3  -3  -7 15.5680  1.8208   1
  -3  -3   7 21.0799  2.4737   3
   3   3  -7 13.5493  1.2638   2
  -3   3   7 25.0897  2.2904   2
  -3   3   7 15.8856  2.5050   3
   3   3  -7 18.8627  2.7271   1
   3   3  -7 14.0801  2.3116   4
   2  -3  -7 17.6734  1.9737   1
  -2  -3   7 9.41891 1.77732   3
   2  -3  -7 11.7352  2.0382   4
   2   3  -7 11.3625  1.9134   4
  -2   3   7 15.2087  1.7342   2
   2   3  -7 8.86207 1.98125   1
  -2   3   7 9.02133 1.88993   3
   1  -3  -7 30.9430  3.2691   1
   1  -3  -7 34.8915  2.9448   4
  -1  -3   7 35.8817  3.0183   3
  -1   3   7 35.4662  2.7258   2
  -1   3   7 37.6558  3.1230   3
   1   3  -7 41.1355  2.8541   4
   1   3  -7 32.0163  3.3806   1
   0  -3  -7 371.243  13.377   4
   0  -3  -7 373.697  14.670   1
   0  -3   7 374.140  13.811   3
   0   3  -7 397.545  15.451   1
   0   3  -7 388.936  12.816   4
   0   3   7 368.271  13.647   2
   0   3   7 379.348  13.849   3
   0   3  -7 357.468  13.197   2
   1  -3   7 931.297  30.018   3
   1  -3   7 914.723  30.324   2
  -1  -3  -7 933.003  29.498   4
  -1  -3  -7 941.514  32.063   1
   1  -3   7 929.917  28.771   4
  -1   3  -7 925.577  32.374   1
   1   3   7 945.378  30.292   3
   1   3   7 922.375  30.879   2
   2  -3   7 606.763  21.143   3
   2  -3   7 632.253  21.923   2
  -2  -3  -7 617.510  20.191   4
  -2  -3  -7 604.293  22.875   1
   2   3   7 607.802  21.180   3
   2   3   7 655.810  22.360   2
  -2   3  -7 618.525  23.268   1
  -3  -3  -7 1007.08   36.13   1
   3  -3   7 1056.09   33.48   3
   3  -3   7 1042.25   35.11   2
  -3  -3  -7 1055.87   32.14   4
  -3   3  -7 993.853  36.325   1
   3   3   7 1017.91   35.31   2
   3   3   7 1001.20   32.29   3
  -4  -3  -7 183.972  10.167   1
   4  -3   7 183.987   9.661   2
  -4  -3  -7 186.180   7.338   4
   4  -3   7 181.655   8.731   3
   4   3   7 180.068   9.818   2
   4   3   7 175.119   7.641   3
  -4   3  -7 172.164   9.924   1
   5  -3   7 205.174  11.114   2
  -5  -3  -7 201.897  11.584   1
   5  -3   7 206.443   9.946   3
   5   3   7 192.273  11.163   2
  -5   3  -7 202.093  11.372   1
   6  -3   7 0.00677 1.92047   2
  -6  -3  -7 0.05959 2.04948   1
   6  -3   7 1.11593 1.61526   3
   6   3   7 2.00976 2.28580   2
  -6   3  -7 1.16554 2.30991   1
  -7  -3  -7 2.31141 2.88749   1
   7  -3   7 0.52566 2.13742   2
   7  -3   7 5.89025 2.54069   3
  -7   3  -7 3.53081 3.08058   1
   7   3   7 4.67855 2.70294   2
  -7  -4   7 37.3485  5.7132   4
   7  -4  -7 42.3969  5.2653   4
   7   4  -7 45.3831  5.7724   1
  -7   4   7 35.3957  5.0464   3
  -6  -4   7 60.9522  6.6129   4
   6  -4  -7 70.0152  6.0449   4
  -6   4   7 72.8233  5.6565   2
   6   4  -7 69.1237  6.2027   1
  -6   4   7 56.8247  5.6204   3
   5  -4  -7 91.3723  6.0368   3
  -5  -4   7 103.886   6.041   3
  -5  -4   7 94.4342  7.2248   4
   5  -4  -7 87.7515  6.4505   4
  -5   4   7 97.5247  6.6682   3
   5   4  -7 91.5745  6.7875   1
  -5   4   7 98.3941  5.9903   2
   4  -4  -7 14.8267  2.7258   4
  -4  -4   7 10.8286  2.0597   3
   4  -4  -7 8.81239 1.55008   1
  -4  -4   7 9.13586 2.66126   4
  -4   4   7 9.44215 1.93349   2
  -4   4   7 7.86160 2.19648   3
   4   4  -7 8.94165 2.41101   1
   3  -4  -7 3.52461 1.02810   1
  -3  -4   7 2.34524 1.21771   3
   3  -4  -7 0.50440 1.02493   4
  -3   4   7 1.78205 1.24108   3
   3   4  -7 1.23138 1.05060   4
  -3   4   7 2.45440 1.12383   2
   3   4  -7 0.79183 1.15983   1
   3   4  -7 1.74419 0.70114   2
   2  -4  -7 267.906  10.156   1
   2  -4  -7 253.123  11.104   4
  -2  -4   7 276.121  10.703   3
  -2   4   7 263.517  10.413   2
  -2   4   7 263.925  11.011   3
   2   4  -7 273.058  11.817   1
   2   4  -7 296.833  11.057   4
   1  -4  -7 388.960  14.277   4
   1  -4  -7 349.053  14.566   1
  -1  -4   7 389.065  14.242   4
  -1  -4   7 397.653  13.935   3
  -1   4   7 389.180  14.235   3
   1   4  -7 387.087  15.280   1
  -1   4   7 386.254  13.914   2
   1   4  -7 361.497  13.580   2
   0  -4  -7 392.444  14.902   1
   0  -4   7 378.972  13.520   4
   0  -4  -7 382.234  13.870   4
   0  -4   7 375.556  13.859   3
   0   4  -7 392.553  15.490   1
   0   4  -7 375.106  13.839   2
   0   4   7 389.113  14.068   3
   0   4   7 375.644  14.261   2
  -1  -4  -7 134.500   6.186   4
   1  -4   7 129.198   6.473   3
  -1  -4  -7 132.721   7.057   1
   1  -4   7 139.494   5.598   4
   1   4   7 136.813   6.773   3
  -1   4  -7 135.449   6.787   2
   1   4   7 143.517   6.978   2
  -1   4  -7 143.513   7.674   1
   2  -4   7 3.16513 1.25352   3
   2  -4   7 10.1611  2.0100   2
  -2  -4  -7 0.74583 1.14456   1
  -2  -4  -7 3.40625 1.09851   4
   2   4   7 2.14601 1.27707   2
   2   4   7 3.15706 1.40794   3
  -2   4  -7 7.10869 2.10245   1
  -3  -4  -7 115.271   5.397   4
  -3  -4  -7 111.930   7.088   1
   3  -4   7 106.228   6.174   3
   3  -4   7 111.535   6.698   2
  -3   4  -7 117.730   7.297   1
   3   4   7 115.264   5.554   3
   3   4   7 108.263   6.906   2
   4  -4   7 335.751  13.725   3
  -4  -4  -7 340.674  15.635   1
  -4  -4  -7 363.189  12.469   4
   4  -4   7 353.021  14.956   2
   4   4   7 306.017  11.960   3
   4   4   7 315.237  15.031   2
  -4   4  -7 342.214  15.453   1
   5  -4   7 259.959  13.182   2
   5  -4   7 275.504  12.287   3
  -5  -4  -7 277.012  14.249   1
   5   4   7 258.481  13.698   2
  -5   4  -7 262.888  13.549   1
   6  -4   7 123.956   8.039   3
  -6  -4  -7 127.476   9.696   1
   6  -4   7 117.571   8.824   2
   6   4   7 129.937   9.565   2
  -6   4  -7 116.258   8.842   1
   7  -4   7 63.4557  7.0042   2
   7  -4   7 66.6358  6.1553   3
  -7  -4  -7 62.4489  7.5549   1
  -7   4  -7 50.7172  6.5439   1
   7   4   7 55.1066  7.2774   2
  -7  -5   7 12.8479  4.0346   4
   7  -5  -7 12.1054  3.0370   3
   7  -5  -7 18.7040  4.2500   4
   7   5  -7 17.5484  4.2306   1
  -6  -5   7 85.8149  7.4518   4
   6  -5  -7 70.0233  5.6061   3
   6  -5  -7 80.4004  6.6712   4
   6   5  -7 62.4703  6.1105   1
  -6   5   7 72.7255  5.8163   2
  -5  -5   7 14.5730  3.5869   4
   5  -5  -7 9.77180 2.40936   3
   5  -5  -7 18.4424  3.4489   4
  -5  -5   7 16.5666  2.6241   3
  -5   5   7 13.7396  2.6002   2
   5   5  -7 14.8296  3.1162   1
   4  -5  -7 141.482   8.087   4
   4  -5  -7 129.096   7.137   3
  -4  -5   7 140.903   8.431   4
  -4  -5   7 139.758   6.829   3
   4   5  -7 128.847   7.949   1
  -4   5   7 135.581   7.061   2
  -3  -5   7 35.1158  3.0522   3
   3  -5  -7 23.9916  3.2435   4
  -3  -5   7 32.7042  3.8361   4
   3  -5  -7 28.0101  2.1282   1
   3   5  -7 24.1477  3.2935   1
  -3   5   7 29.6680  3.3583   3
   3   5  -7 28.0171  2.2404   2
  -3   5   7 32.9213  3.0396   2
   2  -5  -7 133.094   5.530   1
  -2  -5   7 128.878   7.032   4
   2  -5  -7 120.174   6.838   4
  -2  -5   7 128.095   6.339   3
   2   5  -7 146.986   5.790   2
  -2   5   7 122.887   6.329   2
  -2   5   7 142.373   6.974   3
   2   5  -7 119.465   7.005   1
   1  -5  -7 217.083   9.901   1
  -1  -5   7 239.387  10.057   4
   1  -5  -7 269.194  10.439   4
  -1  -5   7 238.000   9.618   3
   1   5  -7 251.784  10.900   1
  -1   5   7 243.067   9.965   3
   1   5  -7 212.883   9.839   2
  -1   5   7 243.640   9.967   2
   0  -5  -7 169.084   7.940   1
   0  -5  -7 164.759   7.633   4
   0  -5   7 161.405   7.474   3
   0  -5   7 176.492   7.407   4
   0   5   7 179.138   8.172   2
   0   5  -7 173.495   7.829   2
   0   5   7 172.271   7.707   3
   0   5  -7 169.028   8.516   1
   1  -5   7 311.630  10.821   4
   1  -5   7 311.124  11.708   3
  -1  -5  -7 294.287  12.321   1
  -1  -5  -7 291.295  11.371   4
  -1   5  -7 304.748  13.010   1
   1   5   7 284.100  11.674   3
   1   5   7 303.218  12.477   2
  -1   5  -7 290.300  12.222   2
   2  -5   7 144.720   7.128   3
  -2  -5  -7 145.261   6.544   4
  -2  -5  -7 129.101   7.502   1
   2   5   7 138.716   7.726   2
   2   5   7 139.383   7.113   3
  -2   5  -7 137.561   7.751   2
  -2   5  -7 155.542   8.020   1
  -3  -5  -7 74.1130  5.8641   1
   3  -5   7 83.9275  5.4911   3
  -3  -5  -7 97.3292  4.8953   4
   3  -5   7 82.8390  5.8219   2
  -3   5  -7 91.2104  6.3343   1
   3   5   7 82.6912  4.5726   3
   3   5   7 79.3283  6.0174   2
  -4  -5  -7 5.26167 1.52429   4
   4  -5   7 4.02677 1.69103   3
   4  -5   7 6.52281 2.46402   2
  -4  -5  -7 4.72387 2.11323   1
   4   5   7 7.44357 2.45754   2
  -4   5  -7 4.87535 2.34184   1
   5  -5   7 14.6260  3.5434   2
   5  -5   7 13.8274  2.9098   3
  -5  -5  -7 6.89250 2.85927   1
   5   5   7 9.35259 3.09325   2
  -5   5  -7 13.7030  3.4318   1
   6  -5   7 8.46133 2.77645   3
   6  -5   7 9.16703 3.41120   2
  -6  -5  -7 3.92191 2.99808   1
   6   5   7 6.73318 3.12945   2
  -6   5  -7 12.6409  3.4937   1
   7  -5   7 6.92076 2.99345   3
   7  -5   7 2.62670 2.55569   2
  -7  -5  -7 1.35235 3.08310   1
   7   5   7 3.12033 2.99174   2
  -7   5  -7 5.92759 3.21895   1
  -7  -6   7 1.87987 3.20408   4
   7  -6  -7 3.18921 2.12563   3
   7  -6  -7 3.24224 2.60306   4
  -7   6   7 2.63640 2.47579   2
   7   6  -7 3.04445 2.73521   1
   6  -6  -7 1.44757 2.00423   4
   6  -6  -7 1.36723 1.65622   3
  -6  -6   7 0.83296 2.46718   4
   6   6  -7 0.78750 1.89195   1
  -6   6   7 2.13190 1.89465   2
   5  -6  -7 21.8953  3.9086   4
   5  -6  -7 14.9434  2.9026   3
  -5  -6   7 17.7523  3.8975   4
   5   6  -7 20.0502  3.6348   1
  -5   6   7 17.9371  3.0291   2
   4  -6  -7 4.38926 1.99802   4
  -4  -6   7 2.29996 1.87428   4
  -4  -6   7 6.46926 1.73782   3
   4  -6  -7 2.72832 1.68020   3
  -4   6   7 4.10330 1.83792   2
   4   6  -7 6.98788 2.29193   1
  -3  -6   7 0.36558 1.12803   3
   3  -6  -7 1.33951 1.29930   3
   3  -6  -7 2.90316 1.63775   4
  -3  -6   7 1.41562 1.49311   4
   3   6  -7 0.77963 1.45044   1
  -3   6   7 0.29766 1.12700   2
   3   6  -7 1.29178 1.07519   2
  -2  -6   7 119.327   6.054   3
   2  -6  -7 114.559   6.781   4
  -2  -6   7 123.091   7.016   4
  -2   6   7 116.760   6.497   3
   2   6  -7 125.996   7.195   1
  -2   6   7 123.760   6.447   2
   2   6  -7 129.417   6.385   2
  -1  -6   7 86.1916  4.7015   3
   1  -6  -7 69.7418  4.5735   1
  -1  -6   7 71.4682  4.7670   4
   1  -6  -7 80.0591  5.1483   4
  -1   6   7 78.3848  4.9780   2
   1   6  -7 67.5278  5.1889   2
  -1   6   7 79.5177  4.8144   3
   1   6  -7 84.0590  5.4296   1
   0  -6   7 235.628   9.619   3
   0  -6  -7 236.750   9.958   1
   0  -6  -7 231.920   9.897   4
   0  -6   7 224.818   9.499   4
   0   6   7 224.928   9.664   3
   0   6   7 258.251  10.935   2
   0   6  -7 237.586  10.427   2
   0   6  -7 235.538  10.766   1
  -1  -6  -7 4.63698 1.71258   1
   1  -6   7 9.29037 1.87650   3
  -1  -6  -7 5.98940 1.60774   4
   1  -6   7 6.82971 1.46550   4
  -1   6  -7 9.40089 2.19713   2
  -1   6  -7 10.5085  2.2689   1
   1   6   7 9.51894 2.25348   2
   1   6   7 7.56615 1.77796   3
  -2  -6  -7 83.5770  5.7024   1
   2  -6   7 82.4388  4.3910   4
  -2  -6  -7 91.3922  5.0348   4
   2  -6   7 88.5044  5.3862   3
  -2   6  -7 93.5567  6.0634   1
   2   6   7 87.6047  6.1792   2
   2   6   7 69.8367  5.1375   3
  -2   6  -7 95.6984  6.2600   2
  -3  -6  -7 15.1210  2.1923   4
   3  -6   7 10.9449  2.3210   3
  -3  -6  -7 15.9334  2.9888   1
  -3   6  -7 11.6184  2.8972   2
  -3   6  -7 17.0660  2.9866   1
   3   6   7 19.4473  3.4989   2
  -4  -6  -7 4.84925 1.61366   4
  -4  -6  -7 1.18903 1.86754   1
   4  -6   7 1.39055 1.43229   3
  -4   6  -7 3.14274 1.87225   2
   4   6   7 2.00670 1.99151   2
  -4   6  -7 0.61000 1.65156   1
  -5  -6  -7 1.70639 1.36698   4
   5  -6   7 3.19087 1.88168   3
  -5  -6  -7 1.23989 2.17967   1
   5   6   7 2.37881 2.12314   2
  -5   6  -7 -0.1244  1.9188   2
  -5   6  -7 -0.4255  1.9493   1
   6  -6   7 14.5591  3.4421   3
  -6  -6  -7 12.9587  3.8807   1
  -6   6  -7 11.8288  4.1285   2
  -6   6  -7 16.1150  3.8151   1
   6   6   7 14.6435  4.3879   2
   7  -7  -7 5.11105 3.35771   4
   7  -7  -7 9.16693 2.83553   3
  -7  -7   7 5.12677 3.18552   4
   7   7  -7 7.64563 3.38628   1
  -7   7   7 9.63798 3.29936   2
   6  -7  -7 17.5340  3.3985   3
   6  -7  -7 23.7228  4.3691   4
  -6  -7   7 22.1863  4.6506   4
  -6   7   7 17.9034  3.6147   2
   6   7  -7 22.1618  4.2762   1
   5  -7  -7 190.975  11.076   4
  -5  -7   7 206.320  11.542   4
   5  -7  -7 188.069   9.819   3
  -5   7   7 197.828  10.109   2
   5   7  -7 195.028  11.071   1
  -4  -7   7 146.480   6.887   3
  -4  -7   7 147.603   8.850   4
   4  -7  -7 131.448   8.551   4
   4  -7  -7 130.892   7.551   3
  -4   7   7 133.282   7.534   2
   4   7  -7 133.671   8.430   1
   3  -7  -7 478.734  17.986   3
  -3  -7   7 506.283  19.544   4
  -3  -7   7 513.939  17.219   3
   3  -7  -7 465.293  19.262   4
   3   7  -7 497.337  17.749   2
   3   7  -7 466.089  19.472   1
  -3   7   7 489.928  18.508   2
   2  -7  -7 238.830  11.096   4
  -2  -7   7 257.252   9.824   3
  -2  -7   7 224.520  10.856   4
   2   7  -7 249.472  11.507   1
   2   7  -7 247.515  11.253   2
  -2   7   7 235.268  10.585   2
  -2   7   7 241.823  10.546   3
  -1  -7   7 95.2206  5.7409   4
   1  -7  -7 107.260   6.151   4
  -1  -7   7 112.865   5.556   3
   1  -7  -7 93.2019  5.2869   1
  -1   7   7 92.1725  5.5129   3
   1   7  -7 101.944   6.301   1
  -1   7   7 98.7454  5.9861   2
   1   7  -7 82.6686  6.4082   2
   0  -7  -7 13.2188  2.3927   4
   0  -7   7 15.0510  2.2023   3
   0  -7  -7 14.5190  2.1646   1
   0  -7   7 18.1217  2.4162   4
   0   7   7 16.4825  2.8470   2
   0   7  -7 16.0623  2.7665   2
   0   7   7 17.1745  2.3539   3
   0   7  -7 15.1970  2.6600   1
   1  -7   7 28.8395  3.0704   3
   1  -7   7 28.9978  2.8328   4
  -1  -7  -7 28.7204  3.1860   1
  -1  -7  -7 36.1806  3.2186   4
   1   7   7 28.1885  3.0117   3
  -1   7  -7 33.2810  3.6455   1
   1   7   7 35.8010  4.0285   2
  -1   7  -7 34.6256  3.8028   2
  -2  -7  -7 62.9462  4.2467   4
  -2  -7  -7 53.8771  4.6474   1
   2  -7   7 48.3915  4.0855   3
   2  -7   7 55.9550  3.8725   4
  -2   7  -7 61.2657  4.8868   1
   2   7   7 47.6217  4.2302   3
  -2   7  -7 53.6015  4.9257   2
   2   7   7 49.6980  4.9392   2
  -3  -7  -7 64.5135  4.4186   4
   3  -7   7 62.3990  4.8557   3
  -3  -7  -7 60.0974  5.3014   1
  -3   7  -7 65.7703  5.3216   1
  -3   7  -7 56.9242  5.5528   2
   3   7   7 72.4381  6.3006   2
  -4  -7  -7 2.44738 1.44502   4
   4  -7   7 2.78968 1.63126   3
  -4  -7  -7 4.41907 2.17423   1
  -4   7  -7 1.98298 1.92511   2
   4   7   7 0.23764 1.84204   2
  -4   7  -7 2.79436 1.97777   1
   5  -7   7 1.35876 1.62965   3
  -5  -7  -7 0.25544 1.81621   1
  -5  -7  -7 -0.2061  1.3364   4
  -5   7  -7 2.93837 2.29917   1
  -5   7  -7 4.49483 2.61958   2
   5   7   7 0.66112 2.40708   2
   6  -7   7 44.1373  5.2295   3
  -6  -7  -7 30.9606  5.4312   1
  -6   7  -7 34.8964  5.9748   2
   6   7   7 41.4270  6.4754   2
  -6   7  -7 28.5100  4.6714   1
   6  -8  -7 50.1579  6.4743   4
   6  -8  -7 53.2009  5.1256   3
  -6  -8   7 57.8156  6.6273   4
   6   8  -7 51.7667  6.2113   1
  -6   8   7 55.4735  5.6052   2
   5  -8  -7 82.9872  7.2502   4
   5  -8  -7 80.5874  6.0127   3
  -5  -8   7 87.5530  7.3011   4
   5   8  -7 84.7391  7.0343   1
  -5   8   7 81.6483  6.3010   2
   4  -8  -7 2.45623 2.11312   4
  -4  -8   7 2.28859 2.04385   4
   4  -8  -7 1.36437 1.57209   3
  -4   8   7 1.75605 1.68647   2
   4   8  -7 0.04490 1.54075   1
  -3  -8   7 13.7521  2.1307   3
   3  -8  -7 11.6510  2.4862   3
  -3  -8   7 6.28955 2.22133   4
   3  -8  -7 12.8321  3.0551   4
   3   8  -7 10.1812  2.6649   1
  -3   8   7 10.8456  2.5137   2
  -2  -8   7 350.117  14.811   4
  -2  -8   7 377.194  13.304   3
   2  -8  -7 380.330  15.333   4
  -2   8   7 368.047  14.840   2
   2   8  -7 299.877  15.321   2
  -2   8   7 353.780  14.191   3
   2   8  -7 361.080  15.376   1
  -1  -8   7 596.866  19.628   3
   1  -8  -7 601.077  21.275   4
  -1  -8   7 555.906  20.783   4
   1   8  -7 593.916  21.863   1
  -1   8   7 590.174  21.543   2
  -1   8   7 556.910  20.087   3
   1   8  -7 501.797  22.141   2
   0  -8   7 746.882  25.453   3
   0  -8   7 753.999  26.139   4
   0  -8  -7 739.729  26.400   1
   0  -8  -7 782.759  26.707   4
   0   8  -7 776.137  28.141   2
   0   8   7 784.068  28.028   2
   0   8   7 768.050  25.693   3
   0   8  -7 798.083  27.914   1
  -1  -8  -7 625.800  23.220   1
  -1  -8  -7 646.684  22.719   4
   1  -8   7 623.337  22.110   4
   1  -8   7 653.378  22.341   3
  -1   8  -7 618.391  24.187   2
  -1   8  -7 659.001  23.903   1
   1   8   7 662.118  24.751   2
   1   8   7 655.881  22.068   3
   2  -8   7 114.289   6.596   3
  -2  -8  -7 109.444   6.224   4
   2  -8   7 109.338   6.098   4
  -2  -8  -7 106.156   6.795   1
   2   8   7 112.288   7.674   2
  -2   8  -7 116.892   7.038   1
  -2   8  -7 103.773   7.330   2
   3  -8   7 20.8045  3.2172   3
  -3  -8  -7 26.3832  3.8279   1
  -3  -8  -7 22.7876  2.9706   4
  -3   8  -7 30.5369  4.4189   2
   3   8   7 22.9226  4.3156   2
  -3   8  -7 23.2636  3.4858   1
  -4  -8  -7 13.9708  2.5725   4
  -4  -8  -7 17.5011  3.6417   1
   4  -8   7 14.2549  2.9946   3
  -4   8  -7 16.0416  3.1490   1
  -4   8  -7 14.5585  3.7650   2
   4   8   7 10.2143  3.3094   2
  -5  -8  -7 43.6019  4.2625   4
   5  -8   7 45.8521  5.0840   3
  -5  -8  -7 37.3609  5.3997   1
  -5   8  -7 39.4435  4.7208   1
   5   8   7 46.6968  6.6649   2
  -5   8  -7 41.0869  5.9277   2
  -6  -8  -7 14.0462  4.1867   1
   6  -8   7 22.6086  4.2214   3
   6   8   7 10.3214  4.4191   2
  -6   8  -7 19.5214  4.7680   2
  -6  -9   7 9.69017 3.50390   4
   6  -9  -7 5.88170 3.21267   4
   6  -9  -7 8.10532 2.71131   3
   6   9  -7 12.9881  3.8926   1
  -6   9   7 8.09085 3.10687   2
  -5  -9   7 148.980   9.893   4
   5  -9  -7 143.261   8.527   3
   5  -9  -7 140.027  10.025   4
  -5   9   7 150.940   9.007   2
   5   9  -7 152.366   9.884   1
   4  -9  -7 425.275  16.748   3
   4  -9  -7 402.884  18.658   4
  -4  -9   7 436.899  18.562   4
  -4   9   7 406.539  17.314   2
   4   9  -7 423.534  18.576   1
  -3  -9   7 534.758  21.661   4
  -3  -9   7 570.784  18.946   3
   3  -9  -7 575.384  20.421   3
   3  -9  -7 554.637  22.182   4
  -3   9   7 526.123  21.025   2
   3   9  -7 547.870  22.138   1
  -2  -9   7 588.531  19.302   3
   2  -9  -7 578.747  21.801   4
   2  -9  -7 572.589  20.045   3
  -2  -9   7 540.819  21.260   4
  -2   9   7 539.928  21.282   2
   2   9  -7 537.579  21.757   1
  -1  -9   7 152.860   8.337   4
   1  -9  -7 161.349   8.664   4
  -1  -9   7 168.732   7.537   3
  -1   9   7 154.119   7.796   3
   1   9  -7 153.500   9.836   2
  -1   9   7 145.577   8.570   2
   1   9  -7 171.676   8.855   1
   0  -9   7 18.1362  2.8180   4
   0  -9   7 13.8668  2.3023   3
   0  -9  -7 15.0737  2.4494   1
   0  -9  -7 10.9018  2.5944   4
   0   9  -7 15.2117  2.8498   1
   0   9   7 14.3251  2.4157   3
   0   9  -7 13.9251  3.2995   2
   0   9   7 14.6691  3.0879   2
   1  -9   7 203.346   9.836   4
   1  -9   7 223.400   9.972   3
  -1  -9  -7 217.944  10.237   1
  -1  -9  -7 227.691  10.422   4
  -1   9  -7 217.487  11.391   2
   1   9   7 229.713   9.675   3
   1   9   7 241.478  12.049   2
  -1   9  -7 239.586  11.082   1
  -2  -9  -7 173.699   8.424   4
   2  -9   7 169.282   8.548   3
  -2  -9  -7 154.885   8.788   1
   2   9   7 162.394   9.970   2
  -2   9  -7 166.082   8.916   1
  -2   9  -7 144.965   9.346   2
   3  -9   7 426.973  16.372   3
  -3  -9  -7 383.667  15.333   4
  -3  -9  -7 373.006  16.926   1
   3   9   7 379.324  18.214   2
  -3   9  -7 385.444  16.474   1
  -3   9  -7 381.970  17.936   2
  -4  -9  -7 61.0211  4.8911   4
  -4  -9  -7 52.8526  5.8050   1
   4  -9   7 58.6157  5.3520   3
  -4   9  -7 51.4616  6.3304   2
   4   9   7 55.8892  6.8920   2
  -4   9  -7 66.8670  5.6645   1
  -5  -9  -7 32.5144  5.1332   1
   5  -9   7 29.7184  4.4880   3
  -5  -9  -7 28.7637  3.7391   4
  -5   9  -7 37.6576  5.8441   2
   5   9   7 38.5948  6.5569   2
  -6  -9  -7 11.4834  4.0300   1
   6  -9   7 31.2540  4.9399   3
   6   9   7 14.1562  4.9278   2
  -6   9  -7 15.1068  4.7400   2
   6 -10  -7 4.78308 2.30546   3
  -6 -10   7 -0.5811  2.6482   4
   6 -10  -7 4.62935 3.35255   4
   6  10  -7 2.58090 2.68512   1
  -6  10   7 7.07625 2.99048   2
  -5 -10   7 50.1610  6.0912   4
   5 -10  -7 46.6846  4.9361   3
   5 -10  -7 44.8872  6.2926   4
  -5  10   7 42.9367  5.1103   2
   5  10  -7 41.6366  5.6266   1
   4 -10  -7 10.9342  3.3832   4
   4 -10  -7 2.27630 1.77333   3
  -4 -10   7 8.45734 2.84076   4
   4  10  -7 7.64835 2.92797   1
  -4  10   7 12.0043  3.0124   2
  -3 -10   7 85.8728  6.6071   4
   3 -10  -7 83.0585  6.8668   4
   3 -10  -7 83.2868  5.7639   3
   3  10  -7 83.3192  6.5674   1
  -3  10   7 83.9613  6.3596   2
  -2 -10   7 11.8678  2.8674   4
  -2 -10   7 9.26151 1.99332   3
   2 -10  -7 7.65930 2.09525   3
   2 -10  -7 14.9789  3.1779   4
   2  10  -7 15.3214  3.1110   1
  -2  10   7 10.9272  2.7628   2
   2  10  -7 6.32287 3.53279   2
  -1 -10   7 57.3947  4.9442   4
  -1 -10   7 70.6931  4.5090   3
   1 -10  -7 61.4388  5.2961   4
  -1  10   7 60.3901  5.4497   2
   1  10  -7 62.9822  5.3226   1
  -1  10   7 59.5999  4.6273   3
   1  10  -7 56.7717  6.3579   2
   0 -10  -7 10.0611  2.5705   4
   0 -10   7 13.4176  2.7453   4
   0 -10   7 18.4177  2.6997   3
   0  10   7 13.8162  2.4019   3
   0  10   7 18.9332  3.6455   2
   0  10  -7 14.2637  2.9293   1
   0  10  -7 14.8809  3.5658   2
   1 -10   7 32.7637  3.8401   4
  -1 -10  -7 25.9963  3.3260   1
  -1 -10  -7 27.6960  3.5946   4
   1 -10   7 29.4972  3.4886   3
   1  10   7 33.3338  4.7301   2
  -1  10  -7 31.3283  3.7650   1
  -1  10  -7 31.3705  4.4679   2
   2 -10   7 34.2723  3.8562   3
  -2 -10  -7 28.6657  3.8300   1
  -2 -10  -7 37.2378  3.9876   4
   2  10   7 30.1968  4.8957   2
  -2  10  -7 33.8829  4.8415   2
  -2  10  -7 36.5094  3.9766   1
  -3 -10  -7 28.0840  4.1174   1
  -3 -10  -7 29.1032  3.6513   4
   3 -10   7 29.8991  3.9883   3
  -3  10  -7 22.9639  4.3608   2
   3  10   7 24.2630  4.9763   2
  -3  10  -7 30.6711  3.9496   1
  -4 -10  -7 20.5747  4.0733   1
   4 -10   7 15.8922  3.4323   3
  -4 -10  -7 12.8095  2.8248   4
   4  10   7 10.2293  3.9166   2
  -4  10  -7 15.5212  4.0631   2
  -4  10  -7 15.5340  3.3053   1
   5 -10   7 29.8078  4.7361   3
  -5 -10  -7 29.8953  3.9169   4
  -5 -10  -7 30.2766  5.0747   1
   5  10   7 41.2323  7.0820   2
  -5  10  -7 21.6323  5.1515   2
   5 -11  -7 -0.3434  2.3773   4
  -5 -11   7 2.08227 2.32954   4
   5 -11  -7 1.26425 1.88403   3
   5  11  -7 6.75686 2.97848   1
  -5  11   7 0.75897 2.12421   2
   4 -11  -7 -0.7436  1.5052   3
  -4 -11   7 2.55217 2.33703   4
   4 -11  -7 0.06231 2.09448   4
  -4  11   7 0.44908 1.95873   2
   4  11  -7 2.00726 2.45648   1
   3 -11  -7 1.88790 1.93241   4
  -3 -11   7 2.08410 1.85389   4
   3 -11  -7 2.63426 1.76566   3
   3  11  -7 2.11056 2.04187   1
  -3  11   7 0.18029 1.92167   2
   2 -11  -7 2.82602 1.73958   3
   2 -11  -7 4.51373 2.12734   4
  -2 -11   7 7.96669 2.45212   4
  -2 -11   7 2.25928 1.54758   3
  -2  11   7 1.99299 1.94567   2
   2  11  -7 5.23637 2.39134   1
   2  11  -7 4.04990 3.48316   2
  -1 -11   7 6.02565 2.26969   4
   1 -11  -7 1.32319 1.67969   4
  -1 -11   7 1.06567 1.30163   3
   1  11  -7 0.74372 1.83440   1
   1  11  -7 4.11541 3.07118   2
  -1  11   7 2.48690 2.09350   2
  -1  11   7 3.32598 1.62809   3
   0 -11   7 -0.3643  1.5250   4
   0 -11  -7 -0.3876  1.3359   4
   0 -11   7 5.31283 1.80853   3
   0  11   7 -0.3318  1.3550   3
   0  11   7 2.89371 2.21230   2
   0  11  -7 1.36456 1.86965   1
   0  11  -7 -0.6416  2.0648   2
  -1 -11  -7 69.0362  5.4720   4
   1 -11   7 46.9291  4.8414   4
   1 -11   7 68.6417  5.1459   3
  -1  11  -7 59.3064  6.3683   2
   1  11   7 71.1452  6.5400   2
  -1  11  -7 63.8067  5.3347   1
   2 -11   7 8.79153 2.48486   3
  -2 -11  -7 8.61077 2.60442   1
  -2 -11  -7 4.48079 2.14171   4
  -2  11  -7 8.33827 3.13148   2
   2  11   7 6.97448 3.27873   2
  -2  11  -7 6.80337 2.52081   1
  -3 -11  -7 45.5336  4.7475   4
  -3 -11  -7 52.3226  5.4752   1
   3 -11   7 54.5273  5.1754   3
  -3  11  -7 47.1476  4.7341   1
  -3  11  -7 50.6448  6.1332   2
   3  11   7 64.5688  7.4261   2
   4 -11   7 15.4187  3.4670   3
  -4 -11  -7 11.3243  3.5656   1
  -4 -11  -7 21.7848  3.4952   4
  -4  11  -7 17.9812  4.3743   2
   4  11   7 18.8538  5.4781   2
   5 -11   7 13.1772  3.5591   3
  -5 -11  -7 7.47027 3.60344   1
  -5 -11  -7 11.9064  3.0519   4
   5  11   7 9.56219 4.68002   2
  -5  11  -7 10.7312  4.0729   2
   5 -12  -7 18.8213  3.6943   3
   5 -12  -7 19.1917  5.1747   4
  -5 -12   7 12.8252  4.0434   4
  -5  12   7 14.3142  3.9215   2
   5  12  -7 21.6899  4.7464   1
   4 -12  -7 14.6562  4.1335   4
   4 -12  -7 10.7049  2.7921   3
  -4 -12   7 7.49420 3.06611   4
  -4  12   7 12.6870  3.5026   2
   4  12  -7 11.0458  3.4832   1
   3 -12  -7 41.8591  4.4274   3
   3 -12  -7 40.5290  5.4304   4
  -3 -12   7 39.6067  5.0810   4
   3  12  -7 38.0910  5.0606   1
  -3  12   7 36.5906  4.8398   2
   2 -12  -7 10.7469  2.5650   3
   2 -12  -7 11.6195  3.0983   4
  -2 -12   7 10.7659  3.0074   4
   2  12  -7 15.7978  3.4697   1
  -2  12   7 8.37302 2.72616   2
   2  12  -7 8.19744 4.33527   2
  -1 -12   7 26.7988  4.0609   4
   1 -12  -7 37.9554  4.6888   4
  -1 -12   7 35.6536  3.5540   3
  -1  12   7 33.1928  4.6528   2
  -1  12   7 33.8186  3.7604   3
   1  12  -7 41.3647  6.2656   2
   1  12  -7 46.5402  4.7557   1
   0 -12   7 23.0859  3.1765   3
   0 -12  -7 21.3769  3.7367   4
   0 -12   7 22.8268  3.6167   4
   0  12  -7 20.7038  3.5685   1
   0  12  -7 22.9696  4.6275   2
   0  12   7 22.2100  4.3451   2
   1 -12   7 66.2292  5.9334   4
  -1 -12  -7 58.9849  5.4945   4
   1 -12   7 70.2790  5.3759   3
  -1  12  -7 69.6918  6.8846   2
  -1  12  -7 84.9844  6.0815   1
   1  12   7 68.1009  6.8218   2
  -2 -12  -7 51.6563  5.0554   4
   2 -12   7 49.7092  4.9795   3
  -2 -12  -7 47.9075  4.9141   1
  -2  12  -7 51.8017  4.9696   1
   2  12   7 54.1304  6.6698   2
  -2  12  -7 40.2381  5.7897   2
  -3 -12  -7 68.5591  6.4512   1
  -3 -12  -7 69.6025  5.9203   4
   3 -12   7 71.5066  6.1356   3
  -3  12  -7 81.6234  7.7709   2
   3  12   7 76.9967  8.5711   2
  -4 -12  -7 49.2718  5.9575   1
   4 -12   7 46.7103  5.4902   3
  -4 -12  -7 41.1348  4.7831   4
   4  12   7 42.0140  7.2676   2
  -4  12  -7 36.1681  6.0595   2
   4 -13  -7 44.4483  6.4283   4
   4 -13  -7 48.0572  5.0043   3
  -4 -13   7 38.5972  5.5949   4
  -4  13   7 49.2030  5.8210   2
   4  13  -7 44.5918  5.9205   1
   3 -13  -7 85.7916  6.2849   3
   3 -13  -7 96.8434  7.9940   4
  -3 -13   7 70.5460  6.8249   4
   3  13  -7 75.5157  7.0527   1
  -3  13   7 91.8075  7.4224   2
  -2 -13   7 53.2678  5.7650   4
   2 -13  -7 57.2934  4.8164   3
   2 -13  -7 59.2220  5.9444   4
   2  13  -7 59.3519  5.9133   1
  -2  13   7 52.5056  5.8412   2
  -1 -13   7 2.15708 2.06097   4
   1 -13  -7 3.25331 2.12607   4
  -1  13   7 -0.1972  1.6775   2
  -1  13   7 2.03689 1.87227   3
   1  13  -7 2.85171 2.15370   1
   1  13  -7 0.92728 3.13541   2
   0 -13   7 13.3196  3.1156   4
   0 -13   7 15.6678  2.8315   3
   0 -13  -7 9.76232 2.84746   4
   0  13  -7 15.7836  3.3469   1
   0  13   7 8.20637 3.20584   2
   0  13  -7 18.4036  4.7657   2
   1 -13   7 112.097   8.048   4
  -1 -13  -7 117.948   7.895   4
   1 -13   7 119.139   7.269   3
   1  13   7 124.763   9.501   2
  -1  13  -7 118.682   7.721   1
  -1  13  -7 109.501   8.983   2
   2 -13   7 120.203   7.797   3
  -2 -13  -7 117.427   7.963   4
  -2  13  -7 115.960   9.385   2
   2  13   7 135.691  10.321   2
  -3 -13  -7 159.813  10.128   1
  -3 -13  -7 154.947   9.521   4
   3 -13   7 170.615   9.943   3
  -3  13  -7 163.329  11.438   2
   3  13   7 160.935  12.232   2
  -4 -13  -7 15.2832  3.5866   4
  -4 -13  -7 10.9284  3.6010   1
   4 -13   7 16.4387  3.8866   3
  -4  13  -7 13.2767  4.5223   2
   4  13   7 13.5714  5.0058   2
  -3 -14   7 2.52314 2.61421   4
   3 -14  -7 3.40068 2.35308   3
   3 -14  -7 6.34383 3.14845   4
   3  14  -7 2.06031 2.85063   1
  -3  14   7 0.26168 2.63118   2
   2 -14  -7 42.7527  4.4197   3
  -2 -14   7 40.6500  5.2046   4
   2 -14  -7 42.8230  5.7125   4
   2  14  -7 28.2725  4.7494   1
  -2  14   7 35.5957  5.1628   2
   1 -14  -7 16.3375  3.8011   4
  -1 -14   7 19.9965  3.9557   4
   1  14  -7 21.8728  4.0459   1
   1  14  -7 20.1287  5.4510   2
  -1  14   7 12.8694  3.7657   2
   0 -14  -7 42.1906  5.2287   4
   0 -14   7 42.8014  5.2394   4
   0 -14   7 31.7390  3.9865   3
   0  14  -7 46.5405  5.1311   1
   0  14   7 43.9055  6.0947   2
   0  14  -7 39.0308  6.3327   2
   1 -14   7 22.3630  3.7513   3
  -1 -14  -7 28.7217  4.4304   4
   1  14   7 28.6563  5.4993   2
  -1  14  -7 20.5689  4.8761   2
  -2 -14  -7 24.1043  4.2643   4
   2 -14   7 23.3854  3.9401   3
  -2  14  -7 21.3578  4.8970   2
   2  14   7 24.8400  5.4796   2
  -3 -14  -7 13.8580  3.4976   4
   3 -14   7 16.2063  3.7524   3
  -3  14  -7 10.4728  4.1018   2
   3  14   7 8.60639 4.26719   2
  -2 -15   7 12.3284  3.5962   4
   2 -15  -7 14.5963  4.0101   4
   2  15  -7 8.39256 3.64584   1
  -2  15   7 8.39809 2.85871   3
  -2  15   7 7.83133 3.29995   2
   1 -15  -7 15.4955  4.0283   4
  -1 -15   7 14.3685  3.9630   4
  -1  15   7 13.9501  4.0868   2
   1  15  -7 16.1162  4.0095   1
   0 -15  -7 20.1194  4.1660   4
   0 -15   7 11.6361  3.8511   4
   0  15  -7 17.4276  5.0833   2
   0  15   7 13.6767  4.4492   2
   1 -15   7 14.5047  3.4344   3
  -1 -15  -7 6.42442 2.83851   4
  -1  15  -7 7.44399 3.77930   2
   1  15   7 8.00402 3.65738   2
   2 -15   7 67.3016  6.1531   3
  -2 -15  -7 68.9477  6.5786   4
  -2  15  -7 61.5495  7.6161   2
   2  15   7 62.1670  8.1956   2
   7   0  -8 2.15089 2.22634   4
   7   0  -8 1.26823 1.95081   1
  -7   0   8 -1.1453  2.0095   3
   6   0  -8 15.3418  3.1458   4
  -6   0   8 0.83442 1.76266   3
   6   0  -8 3.76192 2.13949   1
  -5   0   8 34.7553  4.0378   3
   5   0  -8 35.1075  4.0158   4
   5   0  -8 37.3620  4.0540   1
   4   0  -8 660.480  23.859   1
  -4   0   8 659.339  23.203   3
  -4   0   8 646.069  21.325   2
   4   0  -8 625.863  23.199   4
  -3   0   8 1156.23   33.85   2
   3   0  -8 1077.02   36.96   1
   3   0  -8 1020.20   35.32   4
  -3   0   8 1078.15   35.29   3
  -2   0   8 3967.41  117.34   3
   2   0  -8 3854.50  124.43   1
   2   0  -8 3997.10  118.55   4
  -1   0   8 2785.67   84.67   3
   1   0  -8 2849.17   84.88   4
   1   0  -8 2714.90   90.36   1
  -1   0   8 2890.74   85.83   2
   0   0  -8 3740.29  119.75   1
   0   0   8 3769.59  112.42   3
   0   0  -8 3776.45  112.50   4
   0   0   8 3806.40  115.22   2
  -1   0  -8 797.311  24.898   4
   1   0   8 793.312  26.448   2
  -1   0  -8 786.238  28.728   1
   1   0   8 825.050  26.952   3
   2   0   8 164.417   7.678   2
   2   0   8 159.228   7.809   3
  -2   0  -8 160.235   8.761   1
  -2   0  -8 164.757   5.798   4
   3   0   8 45.5514  3.7568   3
  -3   0  -8 43.1385  4.3677   1
   3   0   8 45.7220  4.0336   2
   4   0   8 161.940   7.999   3
  -4   0  -8 155.778   9.488   1
   4   0   8 168.012   9.133   2
  -5   0  -8 60.1040  6.2291   1
   5   0   8 66.2343  5.0037   3
   5   0   8 63.4859  5.7986   2
   6   0   8 12.0047  2.8045   3
  -6   0  -8 9.17489 3.42833   1
   6   0   8 8.61619 2.97852   2
  -7   0  -8 20.8814  5.2086   1
   7   0   8 21.0556  4.6837   2
   7  -1  -8 23.6250  4.2583   4
  -7  -1   8 26.6580  4.2479   3
   7   1  -8 27.4663  4.4668   1
  -7   1   8 28.9995  4.4931   3
   7   1  -8 13.8936  3.4990   4
   6  -1  -8 22.8117  3.5661   1
  -6  -1   8 20.7540  3.6046   3
   6  -1  -8 24.6971  3.9143   4
   6   1  -8 24.8128  3.8878   4
   6   1  -8 26.4239  3.9101   1
  -6   1   8 17.2794  3.4292   3
   5  -1  -8 22.0540  3.1110   1
   5  -1  -8 14.7652  3.0082   4
  -5  -1   8 15.7101  2.9427   3
  -5   1   8 15.8958  3.0073   3
   5   1  -8 18.6360  3.1301   1
   5   1  -8 16.6787  3.0437   4
  -4  -1   8 2.09929 1.46708   3
   4  -1  -8 0.58328 1.18704   1
   4  -1  -8 2.48086 1.36759   4
   4   1  -8 1.44692 1.52233   1
   4   1  -8 3.88713 1.63321   4
  -4   1   8 1.58947 1.34204   3
  -4   1   8 1.41800 0.95563   2
  -3  -1   8 12.0586  2.2514   3
   3  -1  -8 15.5908  2.4309   4
   3  -1  -8 15.2143  2.2913   1
   3   1  -8 12.6320  2.3628   1
  -3   1   8 15.5626  1.5651   2
   3   1  -8 13.2259  2.2317   4
  -3   1   8 18.7393  2.7253   3
   2  -1  -8 52.4820  4.1698   1
  -2  -1   8 51.6477  3.9571   3
   2  -1  -8 54.7921  3.8557   4
  -2   1   8 52.4020  2.6458   2
  -2   1   8 51.6376  4.0218   3
   2   1  -8 49.3411  3.6543   4
   2   1  -8 48.1606  4.1710   1
   1  -1  -8 111.255   5.374   4
   1  -1  -8 109.066   6.661   1
  -1  -1   8 110.644   5.897   3
   1   1  -8 108.386   5.176   4
   1   1  -8 100.626   6.462   1
  -1   1   8 108.854   4.429   2
  -1   1   8 98.6902  5.6764   3
   0  -1   8 39.0225  2.4960   2
   0  -1  -8 34.2586  3.5679   1
   0  -1  -8 42.0768  2.8220   4
   0  -1   8 41.0488  3.4836   3
   0   1  -8 39.5980  2.6324   4
   0   1   8 42.5303  3.5455   3
   0   1  -8 42.2243  3.9966   1
   0   1   8 40.7465  2.6249   2
  -1  -1  -8 5.71800 1.08926   4
  -1  -1  -8 4.20100 1.65882   1
   1  -1   8 5.88591 1.68625   3
   1  -1   8 5.46363 1.32854   2
   1   1   8 5.49650 1.32843   2
  -1   1  -8 7.73557 2.05542   1
   1   1   8 5.97426 1.76308   3
  -1   1  -8 5.91358 0.94870   4
  -2  -1  -8 20.7938  3.0942   1
   2  -1   8 29.9192  3.0852   3
  -2  -1  -8 22.2437  1.7616   4
   2  -1   8 24.2429  2.6816   2
   2   1   8 23.0301  2.6680   2
  -2   1  -8 19.5622  3.1268   1
   2   1   8 25.3208  2.9482   3
   3  -1   8 23.0184  2.8442   3
   3  -1   8 25.0374  3.1375   2
  -3  -1  -8 19.9312  3.3413   1
  -3  -1  -8 25.7719  1.8506   4
   3   1   8 22.7270  3.1065   2
  -3   1  -8 22.7021  3.5312   1
   3   1   8 35.6264  3.2301   3
   4  -1   8 0.86533 1.17481   3
   4  -1   8 1.38632 1.54773   2
  -4  -1  -8 2.45156 2.00125   1
   4   1   8 0.64843 1.42577   2
  -4   1  -8 0.80400 1.62366   1
   4   1   8 2.57081 1.33718   3
   5  -1   8 0.57876 1.77162   2
  -5  -1  -8 1.20641 2.00577   1
   5  -1   8 0.65460 1.38196   3
   5   1   8 -0.0546  1.6731   2
  -5   1  -8 -1.1236  1.7256   1
   5   1   8 1.18546 1.39265   3
   6  -1   8 2.76491 2.29335   2
   6  -1   8 3.15947 1.97428   3
  -6  -1  -8 2.54886 2.52983   1
  -6   1  -8 2.13752 2.55231   1
   6   1   8 3.59552 2.53258   2
  -7  -1  -8 -1.7341  2.4780   1
   7  -1   8 0.79335 2.07079   2
   7   1   8 1.30499 2.45533   2
  -7   1  -8 -0.4694  2.3732   1
   7  -2  -8 1.57913 2.23505   4
  -7  -2   8 -0.0248  2.0505   3
  -7   2   8 4.51380 2.57185   3
   7   2  -8 2.52080 2.14891   4
   7   2  -8 0.82231 2.27460   1
   6  -2  -8 34.6571  4.5225   4
  -6  -2   8 29.3518  3.9481   3
   6   2  -8 31.3236  4.3729   1
   6   2  -8 33.4078  4.4011   4
  -6   2   8 32.1086  4.4546   3
  -5  -2   8 69.9455  5.2401   3
   5  -2  -8 66.4687  4.9157   1
   5  -2  -8 63.5228  5.3457   4
   5   2  -8 61.1421  5.4428   1
   5   2  -8 67.5758  5.4581   4
  -5   2   8 68.7906  5.5509   3
  -5   2   8 68.6956  4.5296   2
  -4  -2   8 430.566  16.366   3
   4  -2  -8 434.603  16.374   1
   4  -2  -8 422.280  16.814   4
   4   2  -8 411.152  17.409   1
   4   2  -8 440.827  16.827   4
  -4   2   8 431.482  16.750   3
  -4   2   8 433.743  15.302   2
   3  -2  -8 926.668  30.981   1
   3  -2  -8 888.325  30.481   4
  -3  -2   8 851.271  29.814   3
   3   2  -8 935.965  32.241   1
  -3   2   8 906.152  30.470   3
  -3   2   8 964.756  29.376   2
   3   2  -8 890.552  30.234   4
   2  -2  -8 2015.83   67.37   1
   2  -2  -8 2094.97   64.58   4
  -2  -2   8 2078.21   63.83   3
   2   2  -8 2091.29   68.21   1
   2   2  -8 2098.84   64.30   4
  -2   2   8 2078.87   64.12   3
  -2   2   8 2157.35   64.55   2
   1  -2  -8 1540.61   47.54   4
  -1  -2   8 1561.83   47.50   3
   1  -2  -8 1447.60   50.86   1
  -1   2   8 1558.97   47.70   2
   1   2  -8 1523.14   51.02   1
  -1   2   8 1515.99   47.57   3
   1   2  -8 1515.90   47.10   4
   0  -2   8 2049.38   63.60   3
   0  -2  -8 2015.84   63.41   4
   0  -2   8 2204.96   64.40   2
   0  -2  -8 2002.95   67.68   1
   0   2  -8 2140.99   62.99   4
   0   2   8 1996.31   63.60   3
   0   2   8 2091.56   64.84   2
   0   2  -8 2164.99   68.57   1
  -1  -2  -8 767.541  28.065   1
  -1  -2  -8 780.186  25.047   4
   1  -2   8 781.088  26.173   3
   1  -2   8 784.020  26.056   2
   1   2   8 813.883  26.613   3
  -1   2  -8 799.948  24.283   4
  -1   2  -8 753.842  28.135   1
   1   2   8 792.011  26.335   2
   2  -2   8 327.035  12.826   2
  -2  -2  -8 331.236  11.266   4
  -2  -2  -8 325.932  13.997   1
   2  -2   8 314.760  12.730   3
   2   2   8 312.484  12.889   2
   2   2   8 321.287  12.880   3
  -2   2  -8 321.477  14.145   1
  -3  -2  -8 27.3616  3.8169   1
   3  -2   8 31.1302  3.4780   2
   3  -2   8 30.7264  3.3530   3
  -3  -2  -8 36.1084  2.4389   4
   3   2   8 27.8415  2.9867   3
  -3   2  -8 28.2528  3.9080   1
   3   2   8 33.7993  3.7332   2
  -4  -2  -8 6.42801 2.39455   1
   4  -2   8 1.60527 1.60570   2
   4  -2   8 0.73272 1.41720   3
   4   2   8 4.37395 1.64673   3
  -4   2  -8 3.93608 2.22861   1
   4   2   8 1.43508 1.67509   2
  -5  -2  -8 3.81987 2.60201   1
   5  -2   8 3.83527 2.17990   2
   5  -2   8 3.36982 1.72525   3
   5   2   8 5.09952 1.87049   3
   5   2   8 3.66879 2.26746   2
  -5   2  -8 1.21096 2.06777   1
   6  -2   8 -1.4202  1.7235   2
   6  -2   8 -0.1508  1.5695   3
  -6  -2  -8 4.93735 2.98169   1
  -6   2  -8 -0.4685  2.0890   1
   6   2   8 3.92494 2.56509   2
   7  -2   8 8.28076 3.02133   3
   7  -2   8 4.41275 2.96516   2
  -7  -2  -8 4.78749 3.20204   1
   7   2   8 5.21148 3.01080   2
  -7   2  -8 2.98708 3.12828   1
   7  -3  -8 32.8514  4.9359   4
  -7  -3   8 43.7691  6.0595   4
  -7   3   8 32.5804  5.0122   3
   7   3  -8 34.9878  5.2562   1
   6  -3  -8 79.5616  6.5994   4
  -6  -3   8 81.5943  6.0516   3
   6   3  -8 92.6567  6.8810   4
   6   3  -8 80.2897  6.7757   1
  -6   3   8 78.5793  6.5295   3
   5  -3  -8 6.97455 1.92045   1
   5  -3  -8 4.76874 2.17475   4
  -5  -3   8 12.8730  2.5434   3
   5   3  -8 9.46861 2.58528   4
  -5   3   8 6.50559 2.35518   3
  -5   3   8 9.39179 2.03233   2
   5   3  -8 9.44232 2.75992   1
   4  -3  -8 17.3190  2.3364   1
  -4  -3   8 18.2516  2.7523   3
   4  -3  -8 19.3965  2.9867   4
  -4   3   8 20.6712  3.1856   3
  -4   3   8 20.2344  2.3818   2
   4   3  -8 21.9445  3.3710   1
   4   3  -8 15.5878  2.7731   4
  -3  -3   8 121.286   6.397   3
   3  -3  -8 107.316   6.356   4
   3  -3  -8 113.147   5.746   1
  -3   3   8 104.859   6.334   3
   3   3  -8 110.102   6.932   1
   3   3  -8 116.647   6.432   4
  -3   3   8 120.520   5.508   2
   2  -3  -8 487.161  18.104   1
   2  -3  -8 493.008  17.829   4
  -2  -3   8 468.205  17.389   3
   2   3  -8 476.995  17.357   4
  -2   3   8 518.279  16.900   2
   2   3  -8 492.100  19.182   1
  -2   3   8 500.694  18.053   3
   1  -3  -8 210.272   9.138   4
  -1  -3   8 231.380   9.545   3
   1  -3  -8 212.682  10.261   1
  -1   3   8 227.335   8.896   2
   1   3  -8 225.418   8.839   4
  -1   3   8 221.340   9.595   3
   1   3  -8 221.113  10.642   1
   0  -3  -8 436.957  15.281   4
   0  -3   8 427.447  15.790   3
   0  -3  -8 434.273  16.842   1
   0   3   8 434.374  15.862   3
   0   3  -8 406.833  14.997   2
   0   3  -8 442.338  17.585   1
   0   3   8 432.386  15.404   2
   0   3  -8 435.665  14.582   4
   1  -3   8 5.85538 1.18827   4
   1  -3   8 2.12749 1.06803   2
   1  -3   8 1.88867 1.13943   3
  -1  -3  -8 2.62666 1.50351   1
  -1  -3  -8 1.20814 0.88181   4
   1   3   8 2.71744 1.39817   3
  -1   3  -8 2.46397 1.52492   1
   1   3   8 1.61898 1.10089   2
  -2  -3  -8 1.92732 1.42422   1
  -2  -3  -8 1.65236 0.91862   4
   2  -3   8 4.54023 1.41272   3
   2  -3   8 1.03280 1.18235   2
   2   3   8 2.60137 1.33505   2
   2   3   8 13.6821  2.3827   3
  -2   3  -8 5.70113 1.89542   1
  -3  -3  -8 141.784   5.966   4
   3  -3   8 132.105   7.207   3
   3  -3   8 136.006   7.581   2
  -3  -3  -8 128.365   8.042   1
  -3   3  -8 137.463   8.390   1
   3   3   8 133.176   6.882   3
   3   3   8 136.013   7.818   2
  -4  -3  -8 21.6841  2.1915   4
   4  -3   8 20.8387  3.3949   2
   4  -3   8 26.2266  3.3594   3
  -4  -3  -8 31.8161  4.3047   1
  -4   3  -8 24.4786  3.9290   1
   4   3   8 24.9848  3.7916   2
   4   3   8 20.9363  2.6302   3
  -5  -3  -8 118.911   8.626   1
   5  -3   8 108.751   7.908   2
   5  -3   8 113.802   7.227   3
  -5   3  -8 116.629   8.528   1
   5   3   8 114.732   8.301   2
  -6  -3  -8 1.46147 2.38757   1
   6  -3   8 0.17400 1.59935   3
   6  -3   8 1.24988 2.26698   2
   6   3   8 0.98238 2.18080   2
  -6   3  -8 1.69432 2.34503   1
   7  -3   8 2.31523 2.42390   3
   7  -3   8 3.02711 2.61798   2
  -7  -3  -8 3.77399 3.21536   1
  -7   3  -8 1.91247 2.85526   1
   7   3   8 1.94498 2.89216   2
  -7  -4   8 190.492  12.195   4
   7  -4  -8 174.720  11.118   4
  -7   4   8 198.301  11.418   3
   7   4  -8 191.653  11.924   1
  -6  -4   8 254.645  13.646   4
  -6  -4   8 203.138  10.834   3
   6  -4  -8 262.896  12.995   4
  -6   4   8 266.490  12.862   3
   6   4  -8 260.951  13.440   1
  -5  -4   8 509.881  18.750   3
  -5  -4   8 510.392  21.304   4
   5  -4  -8 497.433  20.300   4
   5   4  -8 502.888  21.122   1
  -5   4   8 509.551  18.903   2
  -5   4   8 512.593  20.006   3
   4  -4  -8 170.855   7.856   1
   4  -4  -8 176.258   9.477   4
  -4  -4   8 191.499   8.784   3
  -4   4   8 187.554   8.351   2
   4   4  -8 182.074   9.955   1
  -4   4   8 185.508   9.396   3
   4   4  -8 189.364   9.428   4
  -3  -4   8 206.541   9.120   3
   3  -4  -8 203.317   8.340   1
   3  -4  -8 190.348   9.577   4
  -3   4   8 217.783   8.791   2
   3   4  -8 207.473  10.324   1
  -3   4   8 200.918   9.643   3
   3   4  -8 209.639   9.519   4
   2  -4  -8 131.806   7.026   4
   2  -4  -8 135.014   6.626   1
  -2  -4   8 137.423   6.889   3
   2   4  -8 143.778   6.880   4
   2   4  -8 136.877   7.736   1
  -2   4   8 135.536   7.140   3
  -2   4   8 135.423   6.303   2
   1  -4  -8 43.7338  3.5038   4
   1  -4  -8 37.7751  3.8341   1
  -1  -4   8 61.7327  4.0231   3
  -1   4   8 40.8318  3.2691   2
   1   4  -8 50.2814  3.3095   2
  -1   4   8 44.1330  3.6748   3
   1   4  -8 35.2690  3.8217   1
   1   4  -8 46.4921  3.2453   4
   0  -4   8 254.112  10.360   3
   0  -4  -8 255.046  10.098   4
   0  -4  -8 238.244  10.827   1
   0  -4   8 257.792   9.811   4
   0   4  -8 242.759  11.536   1
   0   4  -8 225.225   9.668   2
   0   4   8 253.408  10.467   3
   0   4   8 256.817  10.359   2
   1  -4   8 101.780   4.733   4
  -1  -4  -8 133.351   6.757   1
  -1  -4  -8 103.801   5.308   4
   1  -4   8 110.256   5.955   3
   1   4   8 99.0369  5.8695   3
   1   4   8 91.6268  5.6475   2
  -1   4  -8 94.9711  5.6746   2
  -1   4  -8 107.234   6.716   1
  -2  -4  -8 225.377  10.769   1
  -2  -4  -8 222.301   8.856   4
   2  -4   8 223.132   9.842   3
   2  -4   8 233.999  10.017   2
  -2   4  -8 212.794  10.647   1
   2   4   8 223.477  10.310   2
   2   4   8 210.029   9.971   3
  -3  -4  -8 721.135  27.236   1
  -3  -4  -8 766.003  23.752   4
   3  -4   8 723.913  26.052   2
   3  -4   8 719.223  25.095   3
  -3   4  -8 700.390  27.182   1
   3   4   8 694.676  24.113   3
   3   4   8 718.557  26.520   2
   4  -4   8 678.546  25.619   2
   4  -4   8 719.020  24.647   3
  -4  -4  -8 695.519  26.918   1
  -4  -4  -8 735.839  22.723   4
   4   4   8 707.544  26.523   2
   4   4   8 572.708  22.287   3
  -4   4  -8 670.887  26.557   1
   5  -4   8 568.952  22.709   2
  -5  -4  -8 549.430  23.684   1
   5  -4   8 544.054  21.116   3
   5   4   8 571.434  23.533   2
  -5   4  -8 526.223  23.053   1
   6  -4   8 250.252  13.767   2
   6  -4   8 258.038  12.804   3
   6   4   8 262.297  14.654   2
  -6   4  -8 242.261  13.828   1
   7  -4   8 58.6443  6.3031   3
   7  -4   8 64.0071  7.2358   2
  -7  -4  -8 62.9175  7.8738   1
  -7   4  -8 62.8069  7.2635   1
   7   4   8 56.0946  7.4071   2
   7  -5  -8 14.7232  3.9348   4
  -7  -5   8 16.3947  4.6000   4
   7   5  -8 19.3096  4.4163   1
  -7   5   8 13.8530  3.7367   3
  -6  -5   8 105.962   8.241   4
   6  -5  -8 78.0062  6.8259   4
  -6   5   8 76.7927  6.4689   3
  -6   5   8 60.6881  5.4022   2
   6   5  -8 73.7724  6.7892   1
  -5  -5   8 120.738   6.860   3
  -5  -5   8 126.761   8.752   4
   5  -5  -8 119.635   8.001   4
  -5   5   8 112.318   7.576   3
  -5   5   8 126.935   7.010   2
   5   5  -8 109.260   7.961   1
   4  -5  -8 312.435  14.117   4
  -4  -5   8 329.279  14.843   4
  -4  -5   8 325.613  12.774   3
   4   5  -8 322.559  14.787   1
  -4   5   8 317.297  13.822   3
  -4   5   8 319.249  12.876   2
  -3  -5   8 121.394   7.611   4
   3  -5  -8 141.980   7.809   4
  -3  -5   8 135.996   6.801   3
   3  -5  -8 130.063   5.707   1
   3   5  -8 134.854   7.983   1
  -3   5   8 122.756   7.186   3
  -3   5   8 133.608   6.595   2
   2  -5  -8 56.6360  3.7084   1
  -2  -5   8 53.9308  4.4553   4
   2  -5  -8 61.4288  4.6165   4
  -2  -5   8 58.8261  4.2005   3
   2   5  -8 52.3854  4.6154   1
  -2   5   8 57.5158  3.9616   2
  -2   5   8 56.7493  4.3486   3
   2   5  -8 60.0640  2.9950   2
  -1  -5   8 49.3915  3.8195   3
  -1  -5   8 49.4333  3.8492   4
   1  -5  -8 42.4345  3.9420   1
   1  -5  -8 54.8140  4.0694   4
  -1   5   8 56.0210  4.1173   3
  -1   5   8 50.8949  3.8332   2
   1   5  -8 46.0248  3.8633   2
   1   5  -8 55.9481  4.6274   1
   0  -5  -8 209.708   8.958   4
   0  -5  -8 209.581   9.508   1
   0  -5   8 202.429   8.632   4
   0  -5   8 197.884   8.893   3
   0   5  -8 209.727  10.212   1
   0   5   8 204.296   9.079   3
   0   5   8 208.427   9.276   2
   0   5  -8 197.749   8.828   2
   1  -5   8 598.220  20.962   3
  -1  -5  -8 610.655  20.688   4
  -1  -5  -8 600.745  22.279   1
   1  -5   8 610.049  19.889   4
  -1   5  -8 633.073  23.170   1
   1   5   8 606.133  21.931   2
   1   5   8 602.449  21.240   3
  -1   5  -8 567.779  21.610   2
  -2  -5  -8 450.583  15.895   4
   2  -5   8 419.959  16.476   3
  -2  -5  -8 454.600  18.012   1
   2   5   8 471.868  17.987   2
   2   5   8 462.335  17.090   3
  -2   5  -8 456.683  18.165   1
  -2   5  -8 407.222  17.457   2
   3  -5   8 301.038  13.147   2
   3  -5   8 296.439  12.480   3
  -3  -5  -8 291.690  11.228   4
  -3  -5  -8 279.856  13.475   1
   3   5   8 283.300  11.469   3
   3   5   8 300.152  13.662   2
  -3   5  -8 288.845  13.529   1
   4  -5   8 44.2471  4.8742   2
  -4  -5  -8 40.9211  4.9914   1
  -4  -5  -8 45.2613  3.5697   4
   4  -5   8 48.0599  4.3983   3
   4   5   8 41.9747  5.1418   2
  -4   5  -8 43.3705  4.9198   1
  -5  -5  -8 5.46779 2.55655   1
   5  -5   8 3.34736 2.37934   2
   5  -5   8 5.28577 2.12911   3
  -5   5  -8 5.29812 2.85074   1
   5   5   8 4.97759 2.84255   2
   6  -5   8 25.8572  4.7177   2
   6  -5   8 31.8362  4.5150   3
  -6  -5  -8 13.2966  3.9743   1
  -6   5  -8 26.1436  4.6905   1
   6   5   8 24.8267  5.0991   2
  -7  -6   8 64.5416  7.5776   4
   7  -6  -8 66.1432  7.3071   4
  -7   6   8 71.3287  7.1563   3
   7   6  -8 63.1986  7.1833   1
  -6  -6   8 89.5027  7.7480   4
   6  -6  -8 80.2226  7.0208   4
  -6   6   8 94.2805  7.1636   3
  -6   6   8 59.9137  5.5501   2
   6   6  -8 73.8494  6.9207   1
   5  -6  -8 116.386   8.270   4
  -5  -6   8 132.937   9.034   4
  -5   6   8 122.033   7.918   3
  -5   6   8 113.904   7.058   2
   5   6  -8 124.762   8.560   1
  -4  -6   8 5.25059 2.33696   4
   4  -6  -8 5.39558 2.29912   4
  -4  -6   8 6.28622 1.90967   3
   4   6  -8 3.83816 1.95443   1
  -4   6   8 3.73015 1.80175   3
  -4   6   8 3.99143 1.81631   2
  -3  -6   8 12.4207  2.8586   4
   3  -6  -8 12.9653  2.8220   4
  -3  -6   8 15.7990  2.4083   3
   3   6  -8 14.0855  2.9713   1
  -3   6   8 14.8692  2.3604   2
  -3   6   8 16.8247  2.8752   3
   2  -6  -8 49.9137  3.1368   1
   2  -6  -8 51.4142  4.4135   4
  -2  -6   8 49.6240  4.4739   4
  -2  -6   8 48.1428  3.8074   3
  -2   6   8 46.9463  4.0467   3
  -2   6   8 47.8199  3.9090   2
   2   6  -8 53.3168  4.6745   1
  -1  -6   8 4.59800 1.72422   4
  -1  -6   8 4.36845 1.50518   3
   1  -6  -8 4.75441 1.78562   1
   1  -6  -8 4.15532 1.61294   4
  -1   6   8 2.71438 1.36163   3
   1   6  -8 7.91901 2.27974   1
   1   6  -8 2.76613 1.75593   2
  -1   6   8 3.03632 1.56583   2
   0  -6   8 -0.6975  1.0420   4
   0  -6   8 1.64668 1.27641   3
   0  -6  -8 2.40544 1.31285   4
   0  -6  -8 2.82394 1.49087   1
   0   6   8 -0.3411  1.2082   2
   0   6  -8 1.17854 1.29355   2
   0   6  -8 1.72507 1.45662   1
   1  -6   8 283.201  10.754   4
   1  -6   8 291.021  11.719   3
  -1  -6  -8 288.581  11.478   4
  -1  -6  -8 277.863  12.246   1
   1   6   8 274.815  11.664   3
  -1   6  -8 263.584  12.101   2
  -1   6  -8 294.743  13.021   1
   1   6   8 287.924  12.495   2
  -2  -6  -8 376.635  14.090   4
   2  -6   8 379.185  14.784   3
  -2  -6  -8 367.211  15.645   1
   2   6   8 377.132  15.942   2
  -2   6  -8 368.157  15.894   2
  -2   6  -8 378.478  16.041   1
   3  -6   8 836.444  28.259   3
  -3  -6  -8 790.030  30.170   1
  -3  -6  -8 820.447  27.090   4
   3   6   8 821.408  30.309   2
  -3   6  -8 790.931  30.236   2
  -3   6  -8 829.536  30.028   1
  -4  -6  -8 615.514  20.398   4
   4  -6   8 573.280  21.758   3
  -4  -6  -8 574.051  23.896   1
  -4   6  -8 548.983  22.952   1
   4   6   8 595.632  24.027   2
  -4   6  -8 563.593  23.858   2
   5  -6   8 340.754  14.634   3
  -5  -6  -8 296.167  15.776   1
  -5   6  -8 301.130  15.078   1
   5   6   8 319.544  16.368   2
  -5   6  -8 291.387  15.736   2
   6  -6   8 120.931   8.313   3
   6   6   8 119.329   9.803   2
  -6   6  -8 82.0067  7.7085   1
  -6   6  -8 116.795   9.618   2
   6  -7  -8 3.26839 2.61564   4
   6  -7  -8 0.07222 1.57433   3
  -6  -7   8 0.63908 2.28461   4
  -6   7   8 3.02884 2.08855   2
  -6   7   8 0.93629 2.06118   3
   6   7  -8 1.05147 2.29506   1
  -5  -7   8 63.3725  6.6708   4
   5  -7  -8 70.1040  5.5804   3
   5  -7  -8 59.8369  6.2296   4
  -5   7   8 61.8831  5.1895   2
   5   7  -8 67.0317  6.2815   1
  -4  -7   8 109.398   5.922   3
  -4  -7   8 99.1629  7.4105   4
   4  -7  -8 95.6673  7.1472   4
  -4   7   8 86.9227  6.3726   3
   4   7  -8 98.5588  7.2057   1
  -4   7   8 81.8133  5.8770   2
   3  -7  -8 154.177   8.912   4
  -3  -7   8 136.732   8.692   4
  -3  -7   8 162.622   7.538   3
   3   7  -8 163.203   9.233   1
  -3   7   8 146.685   8.225   3
  -3   7   8 163.336   8.102   2
   2  -7  -8 207.842  10.250   4
  -2  -7   8 208.058   8.993   3
  -2  -7   8 200.458  10.060   4
  -2   7   8 199.848   9.552   3
   2   7  -8 208.863   9.653   2
  -2   7   8 197.601   9.401   2
   2   7  -8 212.939  10.656   1
  -1  -7   8 6.50695 1.81246   3
  -1  -7   8 4.25780 1.63942   4
   1  -7  -8 4.55892 1.84229   1
   1  -7  -8 5.00801 1.85742   4
  -1   7   8 14.5874  2.5904   2
  -1   7   8 3.90960 1.61442   3
   1   7  -8 8.54751 2.42015   1
   1   7  -8 3.89910 2.20175   2
   0  -7   8 0.48015 1.21552   4
   0  -7   8 -0.5107  0.9638   3
   0  -7  -8 0.85982 1.14391   4
   0  -7  -8 0.24204 1.25540   1
   0   7   8 5.34397 2.03575   2
   0   7  -8 0.06920 1.57974   2
   0   7   8 0.62411 1.22344   3
   0   7  -8 -0.1058  1.4602   1
   1  -7   8 197.367   8.815   4
  -1  -7  -8 211.016   9.965   1
   1  -7   8 205.031   9.403   3
  -1  -7  -8 210.745   9.456   4
   1   7   8 212.412   9.523   3
  -1   7  -8 216.605  10.421   2
   1   7   8 215.047  10.609   2
  -1   7  -8 209.645  10.484   1
  -2  -7  -8 109.490   6.063   4
   2  -7   8 112.044   6.546   3
  -2  -7  -8 104.368   6.760   1
  -2   7  -8 112.227   7.161   1
   2   7   8 108.741   7.403   2
  -2   7  -8 105.046   7.148   2
   2   7   8 93.7023  6.4707   3
  -3  -7  -8 304.113  14.469   1
   3  -7   8 313.557  13.403   3
  -3  -7  -8 311.593  12.454   4
  -3   7  -8 315.739  14.227   1
   3   7   8 320.337  15.141   2
  -3   7  -8 304.162  14.761   2
   4  -7   8 20.9033  3.4495   3
  -4  -7  -8 21.3682  3.9821   1
  -4  -7  -8 26.9942  3.0801   4
  -4   7  -8 20.5807  4.2110   2
   4   7   8 30.9057  4.9541   2
  -4   7  -8 20.9836  3.6122   1
  -5  -7  -8 34.3051  5.2034   1
   5  -7   8 36.0647  4.5814   3
  -5   7  -8 27.4048  5.1022   2
   5   7   8 29.7375  5.4227   2
  -5   7  -8 28.5019  4.3471   1
   6  -7   8 6.57219 2.77948   3
  -6  -7  -8 12.0267  4.1704   1
   6   7   8 10.3131  4.0707   2
  -6   7  -8 8.47293 3.42368   1
  -6   7  -8 12.6702  4.1286   2
   6  -8  -8 0.51393 1.56202   3
   6  -8  -8 3.39852 2.82564   4
  -6  -8   8 1.42442 2.54781   4
  -6   8   8 -0.4381  2.0338   2
   6   8  -8 1.75834 2.28972   1
   5  -8  -8 19.0551  4.2813   4
   5  -8  -8 22.5573  3.6179   3
  -5  -8   8 28.6751  4.8552   4
  -5   8   8 22.4059  3.5553   2
   5   8  -8 21.0483  4.1643   1
  -4  -8   8 7.18727 2.64125   4
   4  -8  -8 3.83112 1.77979   3
   4  -8  -8 4.74325 2.34791   4
   4   8  -8 6.24203 2.56118   1
  -4   8   8 5.69429 2.11601   2
  -3  -8   8 40.7709  3.5874   3
   3  -8  -8 41.5925  4.7916   4
  -3  -8   8 37.6734  4.5566   4
  -3   8   8 32.8377  3.9433   3
   3   8  -8 32.7844  4.3811   1
  -3   8   8 35.3514  3.8800   2
  -2  -8   8 148.605   7.187   3
   2  -8  -8 161.890   8.771   4
  -2  -8   8 143.135   8.289   4
  -2   8   8 139.199   7.818   2
  -2   8   8 144.625   7.882   3
   2   8  -8 157.122   8.965   1
  -1  -8   8 33.9267  3.3006   3
   1  -8  -8 30.1376  3.7281   4
  -1  -8   8 28.8875  3.4879   4
   1   8  -8 20.7519  3.7363   2
   1   8  -8 26.7730  3.7064   1
  -1   8   8 22.7121  3.3457   2
  -1   8   8 25.9307  3.1884   3
   0  -8   8 523.280  19.367   4
   0  -8  -8 531.776  19.754   4
   0  -8  -8 538.877  19.681   1
   0  -8   8 531.904  19.020   3
   0   8   8 511.268  19.048   3
   0   8   8 538.383  20.966   2
   0   8  -8 514.186  20.772   2
   0   8  -8 569.328  21.166   1
   1  -8   8 178.842   8.217   4
   1  -8   8 161.234   8.343   3
  -1  -8  -8 169.164   8.777   1
  -1  -8  -8 167.850   8.509   4
   1   8   8 172.997   9.731   2
   1   8   8 188.689   8.565   3
  -1   8  -8 176.558   9.575   2
  -1   8  -8 179.556   9.351   1
   2  -8   8 462.869  17.698   3
  -2  -8  -8 466.511  18.859   1
  -2  -8  -8 467.567  17.481   4
  -2   8  -8 463.489  18.930   1
  -2   8  -8 449.749  19.403   2
   2   8   8 486.803  19.837   2
  -3  -8  -8 123.222   6.881   4
   3  -8   8 129.996   7.621   3
  -3  -8  -8 123.037   8.120   1
   3   8   8 122.272   8.855   2
  -3   8  -8 128.918   7.961   1
  -3   8  -8 117.396   8.452   2
   4  -8   8 110.518   7.316   3
  -4  -8  -8 107.941   8.036   1
  -4  -8  -8 103.777   6.275   4
   4   8   8 114.470   8.971   2
  -4   8  -8 85.9350  7.6302   2
  -4   8  -8 102.427   7.316   1
  -5  -8  -8 15.9053  4.1144   1
   5  -8   8 26.4693  4.2714   3
  -5  -8  -8 14.9266  2.7675   4
  -5   8  -8 25.2888  4.1288   1
  -5   8  -8 27.9220  5.1208   2
   5   8   8 36.2251  6.1155   2
  -6  -8  -8 6.98590 3.38802   1
   6  -8   8 7.61641 3.06377   3
   6   8   8 5.28930 3.86593   2
  -6   8  -8 10.7337  3.9733   2
   6  -9  -8 3.82270 3.31372   4
  -6  -9   8 5.09193 3.26325   4
   6  -9  -8 1.71298 1.90431   3
  -6   9   8 3.60233 2.53147   2
   6   9  -8 2.67030 2.88487   1
  -5  -9   8 10.8298  3.2565   4
   5  -9  -8 4.26509 2.23729   3
   5  -9  -8 7.11172 3.08188   4
  -5   9   8 4.40687 2.46459   2
   5   9  -8 5.35163 2.68681   1
   4  -9  -8 30.6274  3.9261   3
  -4  -9   8 20.3518  4.0571   4
   4  -9  -8 18.2010  4.0117   4
   4   9  -8 33.9653  4.7097   1
  -4   9   8 33.3605  4.0591   2
  -3  -9   8 2.12891 1.44160   3
  -3  -9   8 2.16350 1.78950   4
   3  -9  -8 -1.0813  1.5244   4
  -3   9   8 0.99891 1.46422   3
  -3   9   8 -0.5553  1.5817   2
   3   9  -8 1.23553 1.79246   1
  -2  -9   8 1.68953 1.36230   3
  -2  -9   8 3.72267 1.91015   4
   2  -9  -8 1.62845 1.61690   4
   2   9  -8 1.15004 1.62046   1
  -2   9   8 3.29762 1.79307   3
  -2   9   8 0.23571 1.52907   2
  -1  -9   8 55.8723  4.7843   4
   1  -9  -8 49.6634  4.7148   4
  -1  -9   8 61.0590  4.3659   3
   1   9  -8 59.3755  6.1772   2
   1   9  -8 53.8610  5.0767   1
  -1   9   8 49.3253  4.2379   3
  -1   9   8 54.3530  4.9983   2
   0  -9  -8 54.0931  4.4603   1
   0  -9   8 72.1671  5.2077   4
   0  -9  -8 69.7715  5.2679   4
   0  -9   8 68.3130  4.7793   3
   0   9  -8 72.4626  5.6518   1
   0   9   8 68.2325  4.9463   3
   0   9   8 65.9869  5.8227   2
   0   9  -8 66.4399  6.2038   2
   1  -9   8 78.9380  5.5665   4
   1  -9   8 89.4928  5.8798   3
  -1  -9  -8 93.3213  6.0415   4
  -1  -9  -8 93.7510  6.0877   1
   1   9   8 94.5104  7.1166   2
   1   9   8 89.1309  5.7261   3
  -1   9  -8 85.8333  6.8075   2
  -1   9  -8 96.7761  6.6954   1
  -2  -9  -8 31.3856  3.6904   4
   2  -9   8 35.5087  3.9913   3
  -2  -9  -8 32.2370  4.0787   1
  -2   9  -8 40.4098  4.3802   1
  -2   9  -8 38.6999  4.8507   2
   2   9   8 39.0842  5.0375   2
  -3  -9  -8 17.7364  3.5966   1
  -3  -9  -8 17.6196  2.8859   4
   3  -9   8 14.1405  3.0793   3
  -3   9  -8 16.3612  3.8497   2
  -3   9  -8 14.8079  3.2835   1
   3   9   8 17.0748  4.1006   2
   4  -9   8 6.96615 2.41407   3
  -4  -9  -8 8.26884 3.08750   1
  -4  -9  -8 10.0891  2.5309   4
  -4   9  -8 12.5847  3.9262   2
  -4   9  -8 7.21381 2.70922   1
   4   9   8 11.2024  3.8140   2
  -5  -9  -8 5.76535 3.35869   1
  -5  -9  -8 5.26470 2.23379   4
   5  -9   8 7.37466 2.74524   3
  -5   9  -8 4.50734 2.93562   2
  -5   9  -8 2.87252 2.32350   1
   5   9   8 10.0740  4.2222   2
   5 -10  -8 6.15851 2.95190   4
  -5 -10   8 3.65503 2.79858   4
   5 -10  -8 2.52221 2.18384   3
  -5  10   8 5.92597 2.57099   2
   5  10  -8 6.94404 3.19993   1
  -4 -10   8 0.95343 2.01038   4
   4 -10  -8 1.74725 1.82549   3
   4 -10  -8 3.21540 2.34059   4
   4  10  -8 3.12155 2.39461   1
  -4  10   8 2.23356 2.01963   2
   3 -10  -8 15.7418  3.6119   4
  -3 -10   8 10.8342  3.0457   4
  -3  10   8 10.2849  2.8896   2
  -3  10   8 13.4735  2.9941   3
   3  10  -8 12.8119  3.2681   1
  -2 -10   8 115.730   7.468   4
   2 -10  -8 104.847   7.351   4
  -2 -10   8 107.184   5.981   3
  -2  10   8 102.080   7.056   2
  -2  10   8 112.846   6.883   3
   2  10  -8 119.989   7.801   1
  -1 -10   8 120.483   6.261   3
  -1 -10   8 105.707   6.928   4
   1 -10  -8 108.196   7.122   4
   1  10  -8 103.909   8.401   2
  -1  10   8 108.526   6.510   3
   1  10  -8 109.274   7.314   1
  -1  10   8 101.588   7.072   2
   0 -10   8 203.033  10.088   4
   0 -10  -8 197.411  10.286   4
   0 -10   8 206.398   9.558   3
   0  10  -8 220.093  11.787   2
   0  10   8 211.330  11.334   2
   0  10  -8 211.966  10.827   1
   0  10   8 203.301   9.625   3
   1 -10   8 93.6211  6.0063   3
  -1 -10  -8 94.5265  6.2507   1
   1 -10   8 93.0840  6.2560   4
  -1 -10  -8 83.3917  6.0958   4
  -1  10  -8 96.5946  6.7311   1
   1  10   8 89.6283  7.2731   2
  -1  10  -8 88.9930  7.2329   2
  -2 -10  -8 34.0425  4.4019   1
  -2 -10  -8 45.0072  4.3780   4
   2 -10   8 44.5350  4.3753   3
  -2  10  -8 45.7434  4.6717   1
   2  10   8 41.7245  5.4743   2
  -2  10  -8 43.7253  5.4047   2
   3 -10   8 6.39119 2.45797   3
  -3 -10  -8 7.19984 2.19520   4
  -3 -10  -8 4.26068 2.78644   1
  -3  10  -8 6.29888 2.85592   2
   3  10   8 4.68975 3.04226   2
  -3  10  -8 5.26706 2.39456   1
  -4 -10  -8 2.60739 2.03906   4
   4 -10   8 1.60112 1.92223   3
  -4 -10  -8 0.50032 2.35477   1
  -4  10  -8 1.94678 2.17368   1
   4  10   8 2.75425 2.90499   2
  -4  10  -8 7.15436 3.21465   2
   5 -10   8 1.30477 2.07582   3
  -5 -10  -8 3.32560 2.14675   4
  -5 -10  -8 0.71723 2.54477   1
   5  10   8 1.18816 3.36131   2
  -5  10  -8 2.20463 2.99415   2
  -5 -11   8 45.0803  6.1971   4
   5 -11  -8 42.4695  6.6105   4
   5 -11  -8 53.6836  5.5415   3
  -5  11   8 45.6520  5.4187   2
   5  11  -8 41.0914  5.9841   1
   4 -11  -8 50.4818  4.9262   3
  -4 -11   8 53.0735  6.1635   4
   4 -11  -8 61.6589  6.7676   4
  -4  11   8 43.3520  5.0762   2
   4  11  -8 58.9493  6.3521   1
  -3 -11   8 62.6989  6.1444   4
   3 -11  -8 76.9547  5.7622   3
   3 -11  -8 83.1347  6.9198   4
  -3  11   8 73.0693  5.8987   3
   3  11  -8 77.5631  6.8567   1
  -3  11   8 71.4486  6.2135   2
  -2 -11   8 10.6041  2.9693   4
  -2 -11   8 10.0251  2.2462   3
   2 -11  -8 11.7416  3.1293   4
  -2  11   8 11.4663  2.9801   2
   2  11  -8 14.4897  3.3736   1
  -2  11   8 9.02512 2.49084   3
  -1 -11   8 14.9258  3.1794   4
   1 -11  -8 17.1566  3.3259   4
  -1 -11   8 25.3086  3.0279   3
   1  11  -8 12.8230  4.0840   2
  -1  11   8 21.2447  3.1378   3
  -1  11   8 20.0173  3.7709   2
   1  11  -8 22.9845  3.7600   1
   0 -11   8 89.2245  6.2787   4
   0 -11  -8 85.5499  6.4295   4
   0 -11   8 80.7144  5.4917   3
   0  11  -8 86.1028  6.4952   1
   0  11   8 91.2888  5.9417   3
   0  11   8 81.3266  6.9292   2
   0  11  -8 81.9857  7.3061   2
  -1 -11  -8 309.880  14.085   4
   1 -11   8 330.247  13.656   3
   1 -11   8 293.865  13.656   4
   1  11   8 332.215  15.957   2
  -1  11  -8 336.977  14.647   1
  -1  11  -8 319.912  15.743   2
  -2 -11  -8 140.952   8.727   1
  -2 -11  -8 134.167   8.181   4
   2 -11   8 156.184   8.601   3
  -2  11  -8 139.920   9.739   2
  -2  11  -8 157.719   9.072   1
   2  11   8 136.035   9.806   2
  -3 -11  -8 110.170   7.397   4
   3 -11   8 131.461   8.214   3
  -3 -11  -8 126.408   8.650   1
  -3  11  -8 124.081   9.341   2
  -3  11  -8 118.821   7.787   1
  -4 -11  -8 2.20282 2.37681   1
  -4 -11  -8 2.34157 2.04948   4
   4 -11   8 1.86189 2.15722   3
  -4  11  -8 1.40035 2.67035   2
   4  11   8 -0.4847  2.9372   2
   5 -11   8 6.03092 2.89300   3
  -5 -11  -8 6.46127 2.64405   4
  -5 -11  -8 6.38016 3.29019   1
  -5  11  -8 5.99861 3.79208   2
   5  11   8 5.98172 4.24117   2
   4 -12  -8 12.2543  3.0505   3
   4 -12  -8 8.74307 3.56288   4
  -4 -12   8 7.18759 3.01796   4
  -4  12   8 7.32435 3.04550   2
   4  12  -8 10.5569  3.5187   1
   3 -12  -8 64.5179  5.4337   3
  -3 -12   8 61.7382  6.1478   4
   3 -12  -8 67.5876  6.6486   4
  -3  12   8 69.2046  5.8577   3
  -3  12   8 61.1280  6.0202   2
   3  12  -8 62.4227  6.2169   1
   2 -12  -8 6.60334 2.63238   4
  -2 -12   8 5.23349 2.46403   4
   2  12  -8 1.54383 2.43386   1
  -2  12   8 3.11976 1.80638   3
  -2  12   8 3.78710 2.41288   2
  -1 -12   8 38.6344  3.7712   3
  -1 -12   8 41.4187  4.7768   4
   1 -12  -8 38.3551  4.7806   4
  -1  12   8 32.1559  3.8932   3
  -1  12   8 36.9000  4.9228   2
   1  12  -8 28.5136  5.5727   2
   1  12  -8 51.1565  5.1968   1
   0 -12  -8 0.14746 1.60050   4
   0 -12   8 1.31700 1.98659   4
   0 -12   8 2.63563 1.71830   3
   0  12  -8 1.87872 2.22659   1
   0  12   8 3.59244 2.62245   2
   0  12  -8 2.26402 2.81216   2
  -1 -12  -8 2.38385 2.16935   4
   1 -12   8 4.06380 2.08879   3
  -1  12  -8 1.90998 2.21825   1
  -1  12  -8 4.79304 2.85948   2
   1  12   8 6.67354 3.00277   2
  -2 -12  -8 2.32856 2.10738   4
   2 -12   8 2.36168 2.12499   3
   2  12   8 1.54635 2.80174   2
  -2  12  -8 5.86661 3.13887   2
  -2  12  -8 2.97578 2.23988   1
  -3 -12  -8 2.74507 2.10457   4
  -3 -12  -8 1.67134 2.57422   1
   3 -12   8 3.86175 2.25686   3
   3  12   8 2.76355 3.17574   2
  -3  12  -8 1.77203 2.90773   2
  -4 -12  -8 -1.4260  2.3632   1
   4 -12   8 2.54229 2.25816   3
  -4 -12  -8 2.05123 2.24652   4
   4  12   8 1.46279 3.68688   2
  -4  12  -8 2.42078 2.78123   2
  -4 -13   8 1.02635 2.28047   4
   4 -13  -8 3.28459 3.29491   4
   4 -13  -8 6.63252 2.77599   3
   4  13  -8 3.83504 3.28458   1
  -4  13   8 2.08920 2.75074   2
  -3 -13   8 9.76949 3.19190   4
   3 -13  -8 9.91169 3.43402   4
  -3  13   8 6.76575 2.69588   3
   3  13  -8 13.6255  3.7957   1
  -3  13   8 6.97098 3.12718   2
  -2 -13   8 2.29829 2.52496   4
   2 -13  -8 1.70980 2.30946   4
   2  13  -8 3.48657 2.81582   1
  -2  13   8 2.00134 2.36709   2
  -2  13   8 1.70454 1.95519   3
  -1 -13   8 -0.3498  1.9590   4
   1 -13  -8 1.92056 2.17419   4
  -1 -13   8 1.10004 1.64279   3
  -1  13   8 1.61494 2.01493   3
   1  13  -8 4.84790 2.77508   1
  -1  13   8 3.18742 2.58857   2
   0 -13   8 9.93583 2.55677   3
   0 -13   8 10.8811  3.2660   4
   0 -13  -8 8.18705 3.03958   4
   0  13  -8 7.57639 2.99984   1
   0  13  -8 7.30404 3.64909   2
   0  13   8 7.64405 3.40818   2
  -1 -13  -8 26.9658  4.2538   4
   1 -13   8 28.8094  4.0416   3
   1  13   8 29.4698  5.1945   2
  -1  13  -8 33.4062  4.4439   1
  -1  13  -8 32.0413  5.3615   2
  -2 -13  -8 28.3374  4.3566   4
   2 -13   8 33.4637  4.4708   3
   2  13   8 24.6265  5.3591   2
  -2  13  -8 21.0394  4.8011   2
  -3 -13  -8 18.4989  3.8207   4
   3 -13   8 20.3627  3.9735   3
   3  13   8 18.3131  4.9346   2
  -3  13  -8 27.8782  5.3255   2
   3 -14  -8 19.9305  4.7472   4
  -3 -14   8 22.0244  4.6187   4
  -3  14   8 19.5465  3.7655   3
   3  14  -8 29.2446  5.1036   1
  -3  14   8 23.1641  4.5838   2
  -2 -14   8 0.80733 1.94665   4
   2 -14  -8 2.69792 2.50466   4
  -2  14   8 -1.4284  2.3768   2
   2  14  -8 -2.1571  2.5171   1
  -2  14   8 -0.0247  1.8956   3
  -1 -14   8 1.59597 2.53064   4
   1 -14  -8 1.73711 2.38410   4
  -1  14   8 3.20007 2.77952   2
   1  14  -8 -0.3845  2.4627   1
   0 -14   8 33.2928  4.2534   3
   0 -14   8 46.3797  5.3809   4
   0 -14  -8 50.4316  5.7203   4
   0  14  -8 49.7578  5.5539   1
   0  14  -8 30.9692  5.9286   2
   0  14   8 44.9924  6.1966   2
   1 -14   8 9.18536 2.94972   3
  -1 -14  -8 8.02582 2.84792   4
   1  14   8 5.71669 3.40452   2
  -1  14  -8 9.09619 3.75392   2
  -1  14  -8 7.42299 2.90382   1
   2 -14   8 9.39689 3.10630   3
  -2 -14  -8 12.9124  3.5387   4
  -2  14  -8 6.30874 3.53362   2
   2  14   8 12.0136  4.4015   2
  -3  14  -8 1.44882 3.02964   2
  -2 -15   8 31.9323  5.2533   4
   2 -15  -8 32.7645  5.4564   4
   2  15  -8 39.3517  5.6528   1
  -2  15   8 33.9373  5.4725   2
  -1 -15   8 3.17520 2.68045   4
   1 -15  -8 -0.0674  2.1162   4
  -1  15   8 -0.7838  2.6959   2
   1  15  -8 -0.4650  2.7732   1
   0 -15  -8 2.47764 2.54513   4
   0 -15   8 7.29635 3.14458   4
   0  15  -8 2.34922 2.75905   1
   0  15   8 -2.1338  2.8223   2
   0  15  -8 2.89332 3.73364   2
   1 -15   8 67.3806  6.0261   3
  -1 -15  -8 60.2899  6.4874   4
  -1  15  -8 53.4510  7.2466   2
   1  15   8 46.6275  6.9566   2
   7   0  -9 0.41775 2.01507   1
   7   0  -9 0.30741 2.10171   4
  -7   0   9 2.79181 2.33375   3
   6   0  -9 1.31177 1.83227   1
  -6   0   9 1.54597 2.07075   3
   6   0  -9 -0.5372  1.7009   4
   5   0  -9 0.91668 1.44639   4
   5   0  -9 0.21400 1.42569   1
  -5   0   9 -0.6627  1.2208   3
   4   0  -9 0.48640 1.32254   1
   4   0  -9 1.71894 1.26483   4
  -4   0   9 -0.7929  1.1249   3
   3   0  -9 2.02766 1.28189   4
  -3   0   9 0.17373 1.02779   3
   3   0  -9 0.93601 1.28640   1
   2   0  -9 24.8359  3.3523   1
  -2   0   9 2.31086 1.36572   3
   1   0  -9 2.60325 1.63878   1
   1   0  -9 0.59860 0.83788   4
  -1   0   9 2.61655 1.30613   3
  -1   0   9 1.33354 0.61893   2
   0   0  -9 0.34807 1.18256   1
   0   0  -9 1.11188 0.78463   4
   0   0   9 0.14470 0.66641   2
   0   0   9 0.97753 1.02954   3
   1   0   9 0.57602 0.91716   2
  -1   0  -9 13.4499  2.6475   1
   1   0   9 0.13282 1.03015   3
  -1   0  -9 0.29430 0.68466   4
  -2   0  -9 8.08913 2.25956   1
   2   0   9 -0.4959  0.9757   2
   2   0   9 1.46491 1.25853   3
  -2   0  -9 2.13314 0.76741   4
   3   0   9 1.46576 1.35118   3
  -3   0  -9 0.06912 1.50404   1
   3   0   9 1.18135 1.62688   2
   4   0   9 1.97654 1.88289   2
   4   0   9 0.74159 1.40208   3
  -4   0  -9 1.70804 1.76904   1
   5   0   9 1.40178 2.13466   2
  -5   0  -9 2.46121 2.38869   1
   5   0   9 0.91795 1.47132   3
   6   0   9 -0.9869  1.7812   2
  -6   0  -9 0.49183 2.32592   1
   6   0   9 0.98210 1.66657   3
   7   0   9 1.56731 2.64963   2
  -7   0  -9 0.16257 2.96914   1
   7  -1  -9 83.4013  7.1929   4
  -7  -1   9 98.2778  7.4795   3
   7   1  -9 67.6173  6.9292   1
  -7   1   9 98.9206  7.7569   3
   7   1  -9 86.4601  7.2821   4
   6  -1  -9 107.103   7.687   4
  -6  -1   9 110.125   7.571   3
   6  -1  -9 103.893   7.277   1
  -6   1   9 118.549   7.932   3
   6   1  -9 112.886   7.767   4
   6   1  -9 108.715   7.818   1
   5  -1  -9 6.11218 2.21242   4
  -5  -1   9 4.31209 1.83054   3
   5  -1  -9 6.41276 2.21125   1
   5   1  -9 7.03656 2.28509   4
  -5   1   9 4.54370 2.08650   3
   5   1  -9 4.32968 2.05780   1
   4  -1  -9 3.74233 1.65704   1
   4  -1  -9 5.18148 1.91964   4
  -4  -1   9 3.68259 1.70959   3
   4   1  -9 5.13947 1.92178   1
  -4   1   9 2.44125 1.66177   3
   4   1  -9 11.1168  2.4217   4
  -3  -1   9 128.938   7.172   3
   3  -1  -9 126.620   7.257   1
   3  -1  -9 122.670   6.894   4
  -3   1   9 133.037   7.356   3
   3   1  -9 128.842   6.964   4
  -3   1   9 144.103   5.376   2
   3   1  -9 132.162   7.726   1
  -2  -1   9 232.175  10.125   3
   2  -1  -9 230.021   9.735   4
   2  -1  -9 219.719  10.772   1
  -2   1   9 229.982  10.182   3
   2   1  -9 215.612  10.890   1
   2   1  -9 225.337   9.595   4
  -2   1   9 243.131   8.094   2
   1  -1  -9 11.0168  1.7559   4
  -1  -1   9 13.9761  2.3851   3
   1  -1  -9 9.32115 2.45758   1
   1   1  -9 11.8204  1.7276   4
  -1   1   9 9.70675 1.19634   2
  -1   1   9 9.84047 2.10735   3
   1   1  -9 11.2395  2.5933   1
   0  -1  -9 0.24939 0.68307   4
   0  -1   9 1.04458 1.14811   3
   0  -1   9 3.74170 1.00599   2
   0  -1  -9 1.98863 1.52320   1
   0   1  -9 2.59146 0.90618   4
   0   1  -9 1.65597 1.29673   1
   0   1   9 4.42987 1.09805   2
   0   1   9 -0.4006  0.8880   3
  -1  -1  -9 572.349  18.973   4
  -1  -1  -9 588.913  22.385   1
   1  -1   9 590.387  20.138   2
   1  -1   9 591.686  21.003   3
  -1   1  -9 541.727  22.207   1
   1   1   9 590.366  20.257   2
   1   1   9 595.732  21.138   3
  -1   1  -9 599.278  18.708   4
   2  -1   9 770.280  26.930   2
   2  -1   9 793.013  26.930   3
  -2  -1  -9 792.598  28.997   1
  -2  -1  -9 783.480  24.541   4
   2   1   9 763.248  26.849   3
   2   1   9 801.142  27.070   2
  -2   1  -9 776.506  29.045   1
   3  -1   9 1272.85   41.57   2
   3  -1   9 1252.04   40.09   3
  -3  -1  -9 1201.74   43.11   1
  -3  -1  -9 1058.89   37.22   4
   3   1   9 1247.19   39.89   3
   3   1   9 1319.75   41.85   2
  -3   1  -9 1290.62   43.72   1
   4  -1   9 759.082  28.069   2
   4  -1   9 786.361  26.733   3
  -4  -1  -9 727.973  29.235   1
   4   1   9 763.244  26.351   3
   4   1   9 773.846  28.408   2
  -4   1  -9 742.899  29.357   1
  -5  -1  -9 478.478  21.541   1
   5  -1   9 482.881  20.485   2
   5  -1   9 504.070  18.976   3
   5   1   9 508.745  18.568   3
   5   1   9 462.217  20.477   2
  -5   1  -9 453.665  20.999   1
   6  -1   9 96.1517  7.0492   3
   6  -1   9 102.216   8.112   2
  -6  -1  -9 98.8194  8.5950   1
   6   1   9 90.0267  7.8835   2
  -6   1  -9 104.694   8.610   1
   7  -1   9 30.6478  5.5014   2
  -7  -1  -9 35.0458  6.2682   1
  -7   1  -9 28.5460  5.4870   1
   7   1   9 30.0378  5.5083   2
  -7  -2   9 66.4300  6.2604   3
   7  -2  -9 84.9892  7.3270   4
   7   2  -9 82.7242  7.1573   4
  -7   2   9 92.4600  7.5500   3
   7   2  -9 83.6129  7.5951   1
  -6  -2   9 11.0096  2.8574   3
   6  -2  -9 13.8090  3.3226   4
   6   2  -9 14.6072  3.3694   4
  -6   2   9 15.8177  3.5862   3
   6   2  -9 16.2444  3.6044   1
   5  -2  -9 64.1203  5.4936   4
   5  -2  -9 63.8937  5.1602   1
  -5  -2   9 57.3817  4.9828   3
   5   2  -9 63.3709  5.7953   1
  -5   2   9 63.6302  5.5683   3
   5   2  -9 68.5530  5.5964   4
   4  -2  -9 70.3014  4.9971   1
  -4  -2   9 66.0864  5.1248   3
   4  -2  -9 67.3302  5.2509   4
  -4   2   9 72.2423  5.5181   3
  -4   2   9 69.0024  3.9766   2
   4   2  -9 72.5635  5.6496   1
   4   2  -9 66.0718  5.1839   4
   3  -2  -9 31.0922  3.4694   4
   3  -2  -9 33.5592  3.4600   1
  -3  -2   9 37.2814  3.5623   3
  -3   2   9 38.8342  4.0083   3
   3   2  -9 40.8348  3.6287   4
  -3   2   9 42.5553  2.7906   2
   3   2  -9 45.7953  4.3525   1
  -2  -2   9 673.619  22.924   3
   2  -2  -9 665.002  22.792   4
   2  -2  -9 623.294  24.169   1
  -2   2   9 679.907  21.606   2
   2   2  -9 673.061  22.568   4
   2   2  -9 622.167  24.620   1
  -2   2   9 665.784  23.156   3
   1  -2  -9 124.827   7.873   1
   1  -2  -9 139.513   6.640   4
  -1  -2   9 138.485   7.121   3
   1   2  -9 142.019   6.395   4
   1   2  -9 144.864   8.184   1
  -1   2   9 135.672   7.110   3
  -1   2   9 139.126   5.883   2
   0  -2  -9 257.908  10.101   4
   0  -2  -9 251.697  11.700   1
   0  -2   9 258.627   9.510   2
   0  -2   9 263.797  11.113   3
   0   2  -9 260.058  12.319   1
   0   2   9 263.299  10.054   2
   0   2   9 271.512  11.266   3
   0   2  -9 269.296   9.699   4
  -1  -2  -9 137.500   7.608   1
   1  -2   9 115.304   5.848   2
  -1  -2  -9 121.522   5.572   4
   1  -2   9 135.627   6.964   3
  -1   2  -9 122.465   4.968   4
  -1   2  -9 124.415   7.411   1
   1   2   9 128.406   7.122   3
   1   2   9 112.764   6.000   2
   2  -2   9 114.016   6.214   2
  -2  -2  -9 106.991   7.030   1
   2  -2   9 111.647   6.507   3
  -2  -2  -9 113.905   5.010   4
   2   2   9 109.682   6.689   3
   2   2   9 112.332   6.311   2
  -2   2  -9 98.2346  6.9087   1
  -3  -2  -9 699.419  21.975   4
   3  -2   9 687.893  25.033   2
   3  -2   9 686.207  24.236   3
  -3  -2  -9 696.069  26.496   1
   3   2   9 675.291  24.057   3
   3   2   9 665.130  25.000   2
  -3   2  -9 693.082  26.647   1
   4  -2   9 340.887  14.870   2
   4  -2   9 339.536  13.990   3
  -4  -2  -9 314.273  15.563   1
   4   2   9 322.393  13.303   3
   4   2   9 326.843  14.888   2
  -4   2  -9 317.379  15.482   1
   5  -2   9 197.003  10.153   3
  -5  -2  -9 199.964  11.969   1
   5  -2   9 194.970  11.034   2
  -5   2  -9 197.977  11.722   1
   5   2   9 197.649  11.422   2
   5   2   9 185.552   9.244   3
   6  -2   9 42.9847  5.6200   2
   6  -2   9 40.0683  4.8166   3
  -6  -2  -9 33.7857  5.5408   1
  -6   2  -9 41.4441  5.7728   1
   6   2   9 31.0549  5.2390   2
  -7  -2  -9 2.11608 2.96913   1
   7  -2   9 1.07209 2.15192   3
   7  -2   9 3.92229 2.75115   2
   7   2   9 1.62250 2.53552   2
  -7   2  -9 -0.3593  2.5728   1
  -7  -3   9 9.04529 3.83346   4
   7  -3  -9 18.2389  4.1125   4
  -7   3   9 14.0496  3.7744   3
   7   3  -9 13.6394  4.0108   1
   6  -3  -9 30.9662  4.5602   4
  -6  -3   9 36.1990  4.3193   3
  -6   3   9 30.5089  4.5264   3
   6   3  -9 19.5491  4.1064   1
   6   3  -9 36.7828  4.7387   4
  -5  -3   9 197.160  10.008   3
   5  -3  -9 209.072  10.978   4
   5   3  -9 208.431  10.688   4
  -5   3   9 221.391  11.008   3
   5   3  -9 198.324  11.273   1
  -4  -3   9 178.256   8.987   3
   4  -3  -9 184.189   8.762   1
   4  -3  -9 190.335   9.794   4
  -4   3   9 182.441   9.627   3
   4   3  -9 207.735   9.892   4
  -4   3   9 198.201   8.228   2
   4   3  -9 191.031  10.347   1
   3  -3  -9 401.019  16.292   4
   3  -3  -9 417.141  15.989   1
  -3  -3   9 397.579  15.756   3
  -3   3   9 440.193  14.883   2
  -3   3   9 418.916  16.571   3
   3   3  -9 420.291  17.634   1
   3   3  -9 430.734  16.198   4
  -2  -3   9 438.946  16.076   3
   2  -3  -9 440.458  16.284   4
   2  -3  -9 411.200  16.901   1
   2   3  -9 405.885  17.602   1
  -2   3   9 435.549  15.050   2
   2   3  -9 426.597  15.798   4
  -2   3   9 447.822  16.650   3
  -1  -3   9 56.1209  4.2423   3
   1  -3  -9 49.2574  4.6141   1
   1  -3  -9 55.2845  3.9667   4
   1   3  -9 58.1289  3.6881   4
  -1   3   9 55.4529  3.5262   2
  -1   3   9 57.0197  4.3177   3
   1   3  -9 65.3030  5.2011   1
   0  -3  -9 231.652   9.463   4
   0  -3  -9 235.355  10.919   1
   0  -3   9 236.209  10.284   3
   0   3  -9 211.653   9.051   2
   0   3  -9 241.883  11.659   1
   0   3   9 245.675  10.479   3
   0   3  -9 246.855   8.999   4
   0   3   9 234.229   9.549   2
   1  -3   9 3.22755 1.40795   3
  -1  -3  -9 8.83385 1.54907   4
   1  -3   9 7.01485 1.52103   2
  -1  -3  -9 4.34707 1.79918   1
  -1   3  -9 5.95218 1.05528   4
   1   3   9 5.24819 1.79546   3
   1   3   9 6.00571 1.61225   2
  -1   3  -9 6.76427 2.23326   1
   2  -3   9 29.2377  3.3754   3
   2  -3   9 30.2936  3.2422   2
  -2  -3  -9 31.6706  2.6524   4
  -2  -3  -9 39.2242  4.2577   1
   2   3   9 33.9157  3.5048   2
  -2   3  -9 43.3093  4.3416   1
   2   3   9 37.2562  3.9803   3
   3  -3   9 10.7492  2.5667   2
  -3  -3  -9 12.1763  1.7611   4
   3  -3   9 10.8115  2.4633   3
  -3  -3  -9 5.89725 2.32133   1
   3   3   9 10.1136  2.3061   3
  -3   3  -9 8.47077 2.65667   1
   3   3   9 11.8280  2.6778   2
  -4  -3  -9 70.8968  6.2338   1
   4  -3   9 71.3166  5.3866   3
   4  -3   9 68.0331  5.7849   2
   4   3   9 55.3063  5.4421   2
   4   3   9 65.7864  4.7764   3
  -4   3  -9 62.1916  6.0354   1
   5  -3   9 91.9808  7.1537   2
  -5  -3  -9 81.0753  7.3503   1
   5  -3   9 77.4915  6.1980   3
   5   3   9 97.1460  7.5363   2
  -5   3  -9 85.6486  7.4753   1
  -6  -3  -9 126.441  10.015   1
   6  -3   9 137.216   8.840   3
   6  -3   9 137.595   9.568   2
   6   3   9 138.032  10.088   2
  -6   3  -9 122.101   9.557   1
  -7  -4   9 1.70786 2.94200   4
   7  -4  -9 2.39240 2.53373   4
  -7   4   9 4.06686 2.77888   3
   7   4  -9 -0.6054  2.2728   1
  -6  -4   9 -0.2923  2.0745   4
   6  -4  -9 1.95707 1.95326   4
  -6  -4   9 0.29854 1.82456   3
  -6   4   9 1.71233 2.37568   3
   6   4  -9 1.69416 2.25673   1
   5  -4  -9 21.3576  3.7249   4
  -5  -4   9 21.6392  3.2240   3
   5   4  -9 22.7993  4.1431   1
   5   4  -9 19.0877  3.5491   4
  -5   4   9 13.5196  3.2577   3
  -4  -4   9 17.8198  2.8625   3
   4  -4  -9 10.2537  2.7235   4
   4   4  -9 14.5645  3.2202   1
  -4   4   9 8.06178 1.86139   2
  -4   4   9 10.9723  2.7731   3
   4   4  -9 9.76915 2.50953   4
   3  -4  -9 90.0662  5.9711   4
   3  -4  -9 72.6179  4.6861   1
  -3  -4   9 82.8472  5.3715   3
  -3   4   9 86.3259  4.7811   2
  -3   4   9 76.5204  5.6057   3
   3   4  -9 85.0488  6.3983   1
   3   4  -9 83.9505  5.6128   4
  -2  -4   9 0.36737 1.11683   3
   2  -4  -9 -0.2593  1.2678   1
   2  -4  -9 -0.1647  0.9957   4
  -2   4   9 1.52491 1.17222   2
  -2   4   9 4.27608 1.65892   3
   2   4  -9 1.69042 1.65854   1
   2   4  -9 0.97993 1.07951   4
   1  -4  -9 3.60045 1.45784   4
  -1  -4   9 9.82386 2.11013   3
   1  -4  -9 2.30628 1.59617   1
  -1   4   9 5.88227 1.60278   2
  -1   4   9 4.13319 1.57108   3
   1   4  -9 2.86507 1.78584   1
   1   4  -9 1.91400 1.14423   4
   0  -4  -9 213.148   9.990   1
   0  -4  -9 212.121   8.885   4
   0  -4   9 212.090   9.433   3
   0  -4   9 192.601   8.496   4
   0   4   9 204.971   9.356   3
   0   4  -9 195.444   8.558   2
   0   4  -9 193.602  10.333   1
   0   4   9 218.117   9.082   2
  -1  -4  -9 363.663  13.565   4
   1  -4   9 377.630  13.955   2
   1  -4   9 381.279  14.623   3
   1  -4   9 364.821  12.930   4
  -1  -4  -9 367.090  15.476   1
   1   4   9 353.492  14.623   3
   1   4   9 372.986  14.586   2
  -1   4  -9 388.230  16.144   1
  -2  -4  -9 516.245  21.148   1
   2  -4   9 521.797  19.744   3
   2  -4   9 566.561  20.099   2
  -2  -4  -9 558.774  18.646   4
   2   4   9 547.548  20.519   2
   2   4   9 560.120  20.559   3
  -2   4  -9 529.352  21.349   1
   3  -4   9 345.096  14.446   3
   3  -4   9 365.593  14.858   2
  -3  -4  -9 374.500  12.978   4
  -3  -4  -9 332.830  15.681   1
   3   4   9 369.660  15.503   2
   3   4   9 321.425  13.854   3
  -3   4  -9 340.351  15.720   1
   4  -4   9 143.305   8.484   2
   4  -4   9 136.354   8.085   3
  -4  -4  -9 131.800   8.997   1
  -4   4  -9 144.160   9.251   1
   4   4   9 150.201   9.198   2
  -5  -4  -9 31.2295  5.0951   1
   5  -4   9 31.6956  4.5559   2
   5  -4   9 34.4810  4.4145   3
   5   4   9 42.4010  5.5133   2
  -5   4  -9 29.2780  4.8093   1
   6  -4   9 2.68083 2.61072   2
  -6  -4  -9 1.87203 2.59507   1
   6  -4   9 2.64761 2.16934   3
   6   4   9 5.72093 3.09970   2
  -6   4  -9 2.64262 2.61614   1
   7  -5  -9 5.20768 3.13117   4
  -7  -5   9 11.0047  3.8979   4
   7   5  -9 5.03389 2.92219   1
  -7   5   9 0.18971 2.52000   3
   6  -5  -9 1.40439 2.12182   4
  -6  -5   9 1.02077 2.19377   4
   6   5  -9 1.69750 2.27636   1
  -6   5   9 5.47258 2.49534   3
  -5  -5   9 40.5530  5.4674   4
   5  -5  -9 50.6402  5.3954   4
  -5  -5   9 43.7424  4.3214   3
  -5   5   9 43.9876  5.0334   3
   5   5  -9 46.0133  5.5457   1
  -5   5   9 53.2336  4.3254   2
  -4  -5   9 297.171  12.407   3
   4  -5  -9 302.779  13.805   4
  -4  -5   9 293.884  14.122   4
  -4   5   9 295.712  13.391   3
   4   5  -9 296.667  14.431   1
  -4   5   9 307.808  12.234   2
   3  -5  -9 573.166  21.914   4
  -3  -5   9 570.982  22.277   4
  -3  -5   9 576.702  20.682   3
  -3   5   9 581.776  21.554   3
   3   5  -9 592.069  23.354   1
  -3   5   9 606.942  20.702   2
  -2  -5   9 914.933  31.410   4
  -2  -5   9 942.341  30.359   3
   2  -5  -9 888.289  31.337   1
   2  -5  -9 921.122  31.365   4
  -2   5   9 903.583  30.947   3
  -2   5   9 913.875  30.521   2
   2   5  -9 922.891  33.284   1
  -1  -5   9 833.915  29.878   4
   1  -5  -9 930.416  30.328   4
  -1  -5   9 907.038  29.751   3
   1  -5  -9 830.988  31.436   1
  -1   5   9 880.525  29.931   3
   1   5  -9 934.034  32.710   1
  -1   5   9 954.020  30.498   2
   0  -5  -9 409.734  16.027   1
   0  -5  -9 409.309  15.044   4
   0  -5   9 378.987  14.505   4
   0  -5   9 395.746  15.206   3
   0   5   9 397.528  15.269   3
   0   5  -9 375.618  14.846   2
   0   5  -9 421.469  17.086   1
   0   5   9 388.328  15.269   2
   1  -5   9 88.8593  4.6296   4
  -1  -5  -9 78.6414  5.7301   1
  -1  -5  -9 97.9116  5.3253   4
   1  -5   9 103.638   5.931   3
   1   5   9 91.6916  5.8596   2
   1   5   9 88.1493  5.8594   3
  -1   5  -9 83.0614  5.5961   2
  -1   5  -9 99.2722  6.7211   1
   2  -5   9 5.50997 1.90383   3
  -2  -5  -9 4.42265 2.02867   1
  -2  -5  -9 10.8665  1.9005   4
   2   5   9 3.87691 1.83712   2
   2   5   9 8.16956 2.54317   3
  -2   5  -9 6.85082 2.36864   1
  -2   5  -9 10.6157  2.5295   2
  -3  -5  -9 37.0117  4.4880   1
  -3  -5  -9 37.0480  3.2476   4
   3  -5   9 36.5925  4.0785   2
   3  -5   9 30.5738  3.7624   3
   3   5   9 27.1474  3.3483   3
   3   5   9 29.9407  4.2371   2
  -3   5  -9 27.2693  4.0196   1
  -4  -5  -9 0.74493 1.78735   1
   4  -5   9 1.51473 1.38211   3
  -4  -5  -9 0.07743 1.14831   4
   4  -5   9 -0.9287  1.7263   2
   4   5   9 0.16391 1.63210   2
  -4   5  -9 -1.1214  1.6589   1
   5  -5   9 -0.7070  1.4908   3
   5  -5   9 0.94452 2.04123   2
  -5  -5  -9 4.55728 2.66438   1
  -5   5  -9 0.97789 2.30804   1
   5   5   9 0.89241 2.21694   2
   6  -5   9 27.4314  4.5239   3
   6  -5   9 26.5938  4.8798   2
  -6  -5  -9 37.0887  5.9995   1
  -6   5  -9 32.1364  5.2929   1
   6   5   9 32.1051  5.6458   2
   6  -6  -9 8.87206 3.09332   4
  -6  -6   9 5.46206 3.01170   4
  -6   6   9 7.30146 2.90220   3
   6   6  -9 6.20932 3.06112   1
   5  -6  -9 48.0982  5.4406   4
  -5  -6   9 42.5473  5.6745   4
  -5  -6   9 34.6342  3.8059   3
  -5   6   9 43.3155  5.0836   3
   5   6  -9 47.2726  5.6364   1
  -5   6   9 39.9682  4.1051   2
   4  -6  -9 4.11895 2.12471   4
  -4  -6   9 3.02218 1.87428   3
  -4  -6   9 0.93663 1.74927   4
  -4   6   9 4.28633 2.02108   3
   4   6  -9 1.54315 1.83215   1
  -4   6   9 1.48662 1.52645   2
  -3  -6   9 0.77956 1.43758   3
   3  -6  -9 3.39999 1.84483   4
  -3  -6   9 0.77527 1.83478   4
   3   6  -9 2.67011 1.82366   1
  -3   6   9 2.11960 1.51752   2
  -3   6   9 3.87479 1.82299   3
   2  -6  -9 152.126   8.454   4
  -2  -6   9 143.232   8.388   4
  -2  -6   9 163.414   7.854   3
  -2   6   9 167.860   8.457   3
  -2   6   9 154.745   7.630   2
   2   6  -9 153.024   9.041   1
  -1  -6   9 234.623  10.392   4
  -1  -6   9 229.150   9.932   3
   1  -6  -9 241.464  10.516   4
   1  -6  -9 211.942  10.490   1
   1   6  -9 206.798  10.207   2
   1   6  -9 230.244  11.501   1
  -1   6   9 233.788  10.401   3
  -1   6   9 232.946  10.285   2
   0  -6  -9 623.316  22.613   1
   0  -6   9 595.554  21.019   4
   0  -6   9 612.375  21.497   3
   0  -6  -9 607.958  21.548   4
   0   6  -9 582.918  21.970   2
   0   6   9 612.119  21.630   3
   0   6   9 617.739  22.312   2
   0   6  -9 615.506  23.563   1
  -1  -6  -9 261.967  10.778   4
  -1  -6  -9 240.867  11.505   1
   1  -6   9 261.460  10.111   4
   1  -6   9 257.529  11.076   3
  -1   6  -9 245.190  11.401   2
   1   6   9 260.611  11.351   3
   1   6   9 247.417  11.539   2
  -1   6  -9 269.347  12.552   1
  -2  -6  -9 217.457   9.552   4
   2  -6   9 224.763  10.388   3
  -2  -6  -9 230.377  11.260   1
  -2   6  -9 243.749  11.664   1
   2   6   9 203.122  10.576   3
  -2   6  -9 212.381  10.947   2
   2   6   9 229.351  11.223   2
  -3  -6  -9 28.3619  3.9818   1
   3  -6   9 30.4963  3.7381   3
  -3  -6  -9 28.3613  3.0414   4
  -3   6  -9 20.0727  3.7807   2
  -3   6  -9 17.6350  3.4929   1
   3   6   9 27.2121  4.1357   2
  -4  -6  -9 4.24098 1.68764   4
  -4  -6  -9 3.02793 2.21453   1
   4  -6   9 4.56414 2.14166   3
  -4   6  -9 2.41446 2.13912   2
   4   6   9 1.26717 1.94431   2
  -4   6  -9 7.62454 2.82249   1
  -5  -6  -9 4.77047 2.63265   1
   5  -6   9 1.75423 1.80232   3
  -5   6  -9 2.93839 2.40109   1
   5   6   9 0.49123 2.30212   2
  -5   6  -9 2.77112 2.49362   2
  -6  -6  -9 8.70431 3.52673   1
   6  -6   9 9.26781 3.00680   3
  -6   6  -9 3.41486 2.84330   2
  -6   6  -9 5.46694 3.13343   1
   6   6   9 6.73380 3.51600   2
  -6  -7   9 7.03219 3.49614   4
   6  -7  -9 2.23703 2.50867   4
   6   7  -9 1.95771 2.65889   1
  -6   7   9 6.65025 2.86322   3
  -5  -7   9 10.5380  3.3714   4
   5  -7  -9 10.3130  3.3210   4
  -5   7   9 9.49915 2.52461   2
   5   7  -9 4.73153 2.68043   1
  -5   7   9 8.38480 2.71043   3
  -4  -7   9 59.9753  4.6996   3
   4  -7  -9 63.0374  5.7898   4
  -4  -7   9 64.8751  5.9097   4
   4   7  -9 64.7403  6.0932   1
  -4   7   9 58.1801  5.2418   3
  -4   7   9 54.2351  4.6472   2
  -3  -7   9 250.784  12.738   4
   3  -7  -9 273.652  12.933   4
  -3  -7   9 267.242  11.158   3
   3   7  -9 272.735  13.440   1
  -3   7   9 254.754  12.038   3
  -3   7   9 272.840  11.611   2
   2  -7  -9 346.420  14.669   4
  -2  -7   9 339.069  13.332   3
  -2  -7   9 314.607  14.257   4
  -2   7   9 331.294  13.676   2
   2   7  -9 356.802  15.505   1
  -2   7   9 336.391  14.018   3
  -1  -7   9 632.971  21.805   3
   1  -7  -9 636.118  22.821   4
   1  -7  -9 643.495  22.905   1
  -1  -7   9 631.867  22.516   4
   1   7  -9 552.117  22.940   2
   1   7  -9 654.846  24.424   1
  -1   7   9 616.040  22.350   3
  -1   7   9 625.710  22.889   2
   0  -7  -9 416.390  16.622   1
   0  -7   9 429.607  15.976   3
   0  -7   9 406.325  15.709   4
   0  -7  -9 427.711  16.323   4
   0   7   9 405.272  15.969   3
   0   7   9 427.146  16.931   2
   0   7  -9 437.839  18.081   1
   0   7  -9 408.312  16.714   2
  -1  -7  -9 345.647  14.831   1
   1  -7   9 357.360  13.417   4
  -1  -7  -9 356.626  14.097   4
   1  -7   9 350.208  14.211   3
   1   7   9 355.729  15.244   2
   1   7   9 375.379  14.550   3
  -1   7  -9 364.293  15.684   1
  -1   7  -9 331.566  14.916   2
   2  -7   9 48.0614  4.4493   3
  -2  -7  -9 49.9727  4.7837   1
  -2  -7  -9 55.4569  4.2277   4
   2   7   9 52.8240  5.1540   2
  -2   7  -9 47.1391  5.0139   2
   2   7   9 39.7036  4.5927   3
  -2   7  -9 50.3268  5.0144   1
   3  -7   9 14.5198  2.9834   3
  -3  -7  -9 16.1451  3.4923   1
  -3  -7  -9 10.8192  2.2539   4
  -3   7  -9 15.6084  3.2630   1
   3   7   9 10.4176  3.1186   2
  -3   7  -9 7.43345 2.76389   2
  -4  -7  -9 11.1452  2.3215   4
   4  -7   9 7.37196 2.35953   3
  -4  -7  -9 14.4269  3.5559   1
  -4   7  -9 6.79878 2.82911   2
   4   7   9 7.07139 3.01670   2
  -4   7  -9 9.97173 3.07606   1
  -5  -7  -9 13.6790  3.8907   1
   5  -7   9 11.8558  3.1834   3
  -5   7  -9 8.04254 3.03469   1
   5   7   9 10.6752  4.0241   2
  -5   7  -9 8.44121 3.53326   2
   6  -7   9 6.26849 2.94567   3
  -6  -7  -9 3.38575 3.01809   1
  -6   7  -9 4.43685 3.24735   2
   6   7   9 4.62914 3.40367   2
  -6   7  -9 3.73968 3.01305   1
   6  -8  -9 -0.1405  2.6216   4
  -6  -8   9 0.30717 2.49992   4
  -6   8   9 0.96204 2.13576   2
   6   8  -9 -1.0309  2.3723   1
  -6   8   9 -0.0854  2.0472   3
   5  -8  -9 0.10441 2.18834   4
  -5  -8   9 2.22591 2.28135   4
   5   8  -9 5.07191 2.94695   1
  -5   8   9 3.79010 2.18357   2
  -5   8   9 3.41350 2.36157   3
   4  -8  -9 59.0949  5.8398   4
  -4  -8   9 60.4068  6.2594   4
  -4   8   9 53.4654  4.7611   2
   4   8  -9 53.9644  5.9319   1
  -4   8   9 56.5038  5.2052   3
   3  -8  -9 181.031  10.281   4
  -3  -8   9 183.753  10.272   4
  -3  -8   9 189.376   8.758   3
  -3   8   9 172.267   9.521   3
  -3   8   9 184.036   9.354   2
   3   8  -9 203.344  10.983   1
   2  -8  -9 356.222  15.256   4
[truncated: 190,189 more chars]
