# Supplementary material for: Synthesis and crystal structure of 4-(2-ammonio­eth­yl)morpholin-4-ium di­chlorido­diiodido­cadmate/chlorido­tri­iodido­cadmate (0.90/0.10)
Source: Acta Crystallogr E Crystallogr Commun. 2016 Sep 5;72(Pt 10):1404–7. doi: 10.1107/S2056989016013967 (PMC5050764; doi:10.1107/S2056989016013967)
Supplement: Supplementary file 2 [file e-72-01404-Isup2.hkl]

data_I                                                                          
_shelx_title ' J'                                                               
_shelx_refln_list_code          4                                               
_shelx_F_calc_maximum      476.61                                               
_exptl_crystal_F_000      1062.76                                               
_reflns_d_resolution_high  0.8183                                               
                                                                                
loop_                                                                           
 _space_group_symop_operation_xyz                                               
 'x, y, z'                                                                      
 '-x, y+1/2, -z+1/2'                                                            
 '-x, -y, -z'                                                                   
 'x, -y-1/2, z-1/2'                                                             
                                                                                
_cell_length_a     6.7773                                                       
_cell_length_b    13.8700                                                       
_cell_length_c    16.1040                                                       
_cell_angle_alpha  90.000                                                       
_cell_angle_beta   93.788                                                       
_cell_angle_gamma  90.000                                                       
                                                                                
_shelx_F_squared_multiplier     1.000                                           
                                                                                
loop_                                                                           
 _refln_index_h                                                                 
 _refln_index_k                                                                 
 _refln_index_l                                                                 
 _refln_F_squared_calc                                                          
 _refln_F_squared_meas                                                          
 _refln_F_squared_sigma                                                         
 _refln_observed_status                                                         
   1   0   0      90827.56      98996.35      1688.65 o                         
   2   0   0     227157.88     223366.34      4663.15 o                         
   3   0   0       8027.42       8023.56       167.75 o                         
   4   0   0        142.45        149.64        16.42 o                         
   5   0   0       7983.40       8335.79       163.43 o                         
   6   0   0       5723.21       5633.05       130.49 o                         
   7   0   0       2377.57       2261.18        94.20 o                         
   8   0   0        182.09        185.42        86.99 o                         
   1   1   0       4566.67       5025.93        63.55 o                         
   2   1   0       2257.71       2494.44        38.62 o                         
   3   1   0       6285.44       6601.69        85.52 o                         
   4   1   0        112.71        151.58        11.26 o                         
   5   1   0       1445.37       1463.14        36.54 o                         
   6   1   0       1071.07       1076.60        38.10 o                         
   7   1   0          1.04          9.97        16.24 o                         
   8   1   0        704.76        657.10        57.73 o                         
   0   2   0      36081.21      35371.70       593.83 o                         
   1   2   0      95878.98      95489.77      1165.68 o                         
   2   2   0      37930.29      38338.92       415.90 o                         
   3   2   0      13517.03      13338.81       157.97 o                         
   4   2   0       5331.49       5347.80        82.30 o                         
   5   2   0       1997.29       2005.74        43.80 o                         
   6   2   0        351.41        386.17        22.26 o                         
   7   2   0        632.17        615.80        51.53 o                         
   8   2   0        197.57        173.87        33.32 o                         
   1   3   0       1381.52       1568.03        30.11 o                         
   2   3   0       3797.85       4107.19        67.46 o                         
   3   3   0       1252.14       1331.21        27.81 o                         
   4   3   0       6308.86       6400.52        89.59 o                         
   5   3   0       1148.19       1113.84        31.94 o                         
   6   3   0       1888.40       1916.96        68.44 o                         
   7   3   0         77.77         81.50        20.20 o                         
   8   3   0        199.89        157.40        32.94 o                         
   0   4   0      11957.99      12186.41       197.41 o                         
   1   4   0      20365.00      20140.56       224.88 o                         
   2   4   0        121.80        244.84        14.11 o                         
   3   4   0      30335.98      30915.38       345.75 o                         
   4   4   0      15434.40      15715.39       190.67 o                         
   5   4   0      15645.33      15657.91       213.38 o                         
   6   4   0       9595.41       9724.33       166.56 o                         
   7   4   0       1873.23       1898.22        70.20 o                         
   8   4   0        551.57        611.11        56.75 o                         
   1   5   0       4482.82       4137.70        56.80 o                         
   2   5   0      10590.78      10481.01       147.34 o                         
   3   5   0      14988.22      14858.31       194.70 o                         
   4   5   0       4833.82       4781.70        82.63 o                         
   5   5   0       3078.25       3039.06        65.26 o                         
   6   5   0         54.97         76.47        20.20 o                         
   7   5   0          6.74          5.86        19.01 o                         
   0   6   0       8227.08       8517.53       149.61 o                         
   1   6   0       3637.05       3882.54        61.68 o                         
   2   6   0        376.50        387.87        18.29 o                         
   3   6   0       5540.27       5665.96        90.90 o                         
   4   6   0      12573.67      12520.29       186.53 o                         
   5   6   0      17202.79      17324.94       236.71 o                         
   6   6   0       9276.13       9289.41       181.30 o                         
   7   6   0       4080.55       3960.18       109.55 o                         
   1   7   0       4386.59       4222.90        64.44 o                         
   2   7   0       9473.49       9188.40       138.48 o                         
   3   7   0      10989.29      10960.79       155.08 o                         
   4   7   0       4673.05       4581.67        84.03 o                         
   5   7   0       2604.81       2630.97        69.55 o                         
   6   7   0         20.30         50.18        21.42 o                         
   7   7   0          4.51         18.10        22.39 o                         
   0   8   0      14424.39      13979.62       239.12 o                         
   1   8   0        467.14        559.61        20.90 o                         
   2   8   0       6012.35       5795.55        92.66 o                         
   3   8   0        443.15        434.31        34.01 o                         
   4   8   0       1600.15       1538.01        50.86 o                         
   5   8   0        323.13        332.46        32.55 o                         
   6   8   0        409.49        456.94        40.34 o                         
   7   8   0        621.48        727.51        51.96 o                         
   1   9   0        703.40        675.96        22.52 o                         
   2   9   0       2181.17       2194.02        49.08 o                         
   3   9   0        968.62        989.40        41.60 o                         
   4   9   0       1134.57       1223.83        47.98 o                         
   5   9   0         47.36         84.01        22.42 o                         
   6   9   0        122.64         84.07        26.68 o                         
   7   9   0        106.41         50.57        54.23 o                         
   0  10   0      11081.77      10706.19       197.60 o                         
   1  10   0       3870.62       3734.38        62.50 o                         
   2  10   0       4042.36       3925.50        84.75 o                         
   3  10   0         37.43         76.41        21.06 o                         
   4  10   0         15.28         43.77        17.90 o                         
   5  10   0        234.41        198.37        31.20 o                         
   6  10   0          6.71          1.53        21.80 o                         
   1  11   0       3292.70       3190.13        63.79 o                         
   2  11   0       8721.26       8535.06       209.50 o                         
   3  11   0       9946.06       9883.43       194.36 o                         
   4  11   0       2964.27       2958.97        82.45 o                         
   5  11   0       1396.45       1439.37        65.93 o                         
   6  11   0        255.95        273.26        54.72 o                         
   0  12   0        419.85        451.59        49.14 o                         
   1  12   0       1213.96       1153.82        43.95 o                         
   2  12   0         92.40        104.54        25.70 o                         
   3  12   0        847.40        928.24        59.10 o                         
   4  12   0         74.00         74.00        23.73 o                         
   5  12   0        497.05        515.90        47.06 o                         
   1  13   0        206.51        222.25        25.00 o                         
   2  13   0         24.27         33.92        19.31 o                         
   3  13   0        349.88        476.82        38.33 o                         
   4  13   0          1.14         37.51        25.32 o                         
   5  13   0          1.69         30.52        26.32 o                         
   0  14   0         22.38         43.37        35.91 o                         
   1  14   0        322.00        405.56        43.27 o                         
   2  14   0         65.11         93.59        23.02 o                         
   3  14   0        407.73        486.04        40.30 o                         
   4  14   0         79.67         93.78        30.25 o                         
   1  15   0        574.27        500.96        52.60 o                         
   2  15   0        420.61        330.95        38.34 o                         
   3  15   0       1259.28       1151.57        57.67 o                         
   0  16   0        335.64        421.59        94.50 o                         
   1  16   0          0.65         17.23        31.45 o                         
   2  16   0        193.06        279.19        40.21 o                         
  -8   1   1       1594.00       1620.78        96.32 o                         
  -7   1   1       3263.35       3053.23        88.85 o                         
  -6   1   1       9126.76       8927.29       154.69 o                         
  -5   1   1       6741.28       6470.42        94.58 o                         
  -4   1   1      10339.62      10102.59       127.91 o                         
  -3   1   1       1134.95       1049.61        23.36 o                         
  -2   1   1       1308.70       1467.70        24.95 o                         
  -1   1   1        623.86        759.78        13.25 o                         
   0   1   1          0.30         19.42         3.33 o                         
   1   1   1       2085.74       2238.00        43.84 o                         
   2   1   1       4796.01       4897.58        70.74 o                         
   3   1   1      13963.00      14271.57       177.71 o                         
   4   1   1       9571.56      10056.62       127.94 o                         
   5   1   1      10157.72       9988.97       126.65 o                         
   6   1   1       3468.89       3423.00        66.00 o                         
   7   1   1       2352.22       2372.87        95.50 o                         
   8   1   1        288.84        281.76        43.99 o                         
  -8   2   1        556.14        503.32        43.53 o                         
  -7   2   1       3862.21       3811.48        91.18 o                         
  -6   2   1       4570.37       4476.35        78.04 o                         
  -5   2   1       8856.04       8836.26       121.34 o                         
  -4   2   1        204.82        280.84        14.89 o                         
  -3   2   1        254.53        338.46        13.79 o                         
  -2   2   1      32591.07      33476.04       364.66 o                         
  -1   2   1      47959.16      50224.35       639.88 o                         
   0   2   1      43431.54      45372.54       487.30 o                         
   1   2   1      15019.34      15267.54       211.55 o                         
   2   2   1        195.52        247.65         9.98 o                         
   3   2   1      18115.05      18547.97       226.04 o                         
   4   2   1      11646.27      11764.88       155.32 o                         
   5   2   1      22788.86      22736.46       268.68 o                         
   6   2   1       3930.52       3894.45        89.47 o                         
   7   2   1       1564.17       1418.23        60.85 o                         
   8   2   1          0.51         20.82        24.25 o                         
  -8   3   1          9.53         76.13        30.34 o                         
  -7   3   1         93.69        100.40        21.74 o                         
  -6   3   1        479.49        470.34        27.71 o                         
  -5   3   1       4807.75       4760.68        76.82 o                         
  -4   3   1       5827.42       5745.83        82.60 o                         
  -3   3   1      21766.15      22181.98       252.61 o                         
  -2   3   1      16229.93      16072.41       183.23 o                         
  -1   3   1      21924.97      22189.23       285.88 o                         
   0   3   1       8729.86       9216.56       106.09 o                         
   1   3   1       3042.66       3439.51        50.81 o                         
   2   3   1       2148.19       2444.11        42.51 o                         
   3   3   1        258.04        316.31        13.35 o                         
   4   3   1       1894.26       1914.20        38.43 o                         
   5   3   1       1755.13       1728.05        39.96 o                         
   6   3   1       2820.16       2830.77        71.77 o                         
   7   3   1       1550.35       1462.61        69.84 o                         
   8   3   1       1514.75       1430.25        77.34 o                         
  -8   4   1       1458.00       1442.62        77.66 o                         
  -7   4   1       3749.81       3657.75       100.59 o                         
  -6   4   1       2767.12       2677.56        64.11 o                         
  -5   4   1       3102.59       3251.66        60.70 o                         
  -4   4   1         59.45         71.36        15.40 o                         
  -3   4   1       4188.40       4242.64        62.79 o                         
  -2   4   1      18220.35      18511.82       279.40 o                         
  -1   4   1      25340.08      24752.00       292.00 o                         
   0   4   1      22494.83      23122.14       255.15 o                         
   1   4   1        326.81        406.54        20.68 o                         
   2   4   1        386.84        370.02        31.04 o                         
   3   4   1      17838.84      18663.45       235.68 o                         
   4   4   1      15672.89      15420.87       186.99 o                         
   5   4   1      11801.21      11828.37       168.52 o                         
   6   4   1       5459.00       5290.75       107.82 o                         
   7   4   1        869.11        861.78        51.41 o                         
  -7   5   1          5.67         39.43        22.28 o                         
  -6   5   1        224.66        220.32        24.76 o                         
  -5   5   1       2223.60       2306.46        55.49 o                         
  -4   5   1       3777.57       3812.99        62.78 o                         
  -3   5   1      28689.26      29232.97       356.94 o                         
  -2   5   1      21494.21      21010.17       281.32 o                         
  -1   5   1      44130.58      42979.79       498.91 o                         
   0   5   1      23682.29      23448.22       279.42 o                         
   1   5   1       4737.86       4680.91        63.18 o                         
   2   5   1        708.67        733.29        23.18 o                         
   3   5   1        229.69        324.38        25.96 o                         
   4   5   1          3.25         18.35         9.57 o                         
   5   5   1         52.51         59.95        13.91 o                         
   6   5   1       1027.64       1058.06        46.21 o                         
   7   5   1        662.19        620.56        44.94 o                         
  -7   6   1        462.58        443.46        40.99 o                         
  -6   6   1         64.93         52.29        19.96 o                         
  -5   6   1       3900.05       3819.17        84.75 o                         
  -4   6   1          2.74         54.77        14.73 o                         
  -3   6   1         72.42         92.40        12.15 o                         
  -2   6   1       8436.22       8016.55       126.10 o                         
  -1   6   1      12956.97      13491.62       171.86 o                         
   0   6   1      33692.48      33405.47       368.58 o                         
   1   6   1      11229.55      11252.66       135.96 o                         
   2   6   1      20001.39      19731.50       248.65 o                         
   3   6   1        233.11        334.30        19.97 o                         
   4   6   1        434.27        451.66        24.53 o                         
   5   6   1       2233.66       2249.03        62.69 o                         
   6   6   1        533.25        516.75        39.59 o                         
   7   6   1        395.62        351.21        57.96 o                         
  -7   7   1         23.76         49.84        22.53 o                         
  -6   7   1        377.34        399.77        36.75 o                         
  -5   7   1       3392.62       3172.07        77.75 o                         
  -4   7   1       1022.02       1066.56        58.12 o                         
  -3   7   1       5219.25       5181.14        97.37 o                         
  -2   7   1       3188.98       3330.07        64.05 o                         
  -1   7   1       5088.15       4821.64        68.52 o                         
   0   7   1      28189.36      27612.33       310.63 o                         
   1   7   1      42616.23      41297.31       455.31 o                         
   2   7   1      39799.54      38922.07       468.51 o                         
   3   7   1      20021.80      20233.72       287.97 o                         
   4   7   1       7662.33       7629.15       121.50 o                         
   5   7   1        859.71        848.63        45.64 o                         
   6   7   1         32.60         58.90        22.55 o                         
   7   7   1        367.75        374.57        40.06 o                         
  -7   8   1          0.06         29.44        22.32 o                         
  -6   8   1         16.91         39.76        20.81 o                         
  -5   8   1          0.81         30.14        16.20 o                         
  -4   8   1        327.97        331.75        27.72 o                         
  -3   8   1       1538.34       1505.79        47.53 o                         
  -2   8   1       9213.05       9017.91       128.89 o                         
  -1   8   1       9674.28       9457.95       121.58 o                         
   0   8   1      13183.66      12860.24       157.45 o                         
   1   8   1       4349.60       4347.94        65.82 o                         
   2   8   1       1016.81       1062.60        35.62 o                         
   3   8   1          1.77         35.21        13.36 o                         
   4   8   1        668.17        651.71        35.26 o                         
   5   8   1        394.90        444.82        36.70 o                         
   6   8   1         33.24         21.18        26.89 o                         
   7   8   1         15.82         22.38        23.60 o                         
  -7   9   1        147.35        192.58        35.12 o                         
  -6   9   1        542.39        554.99        45.00 o                         
  -5   9   1        202.51        195.68        27.80 o                         
  -4   9   1        373.93        309.82        28.50 o                         
  -3   9   1        900.01        957.35        41.30 o                         
  -2   9   1        585.19        583.62        23.56 o                         
  -1   9   1        485.77        534.95        20.16 o                         
   0   9   1       4884.09       4764.57        72.20 o                         
   1   9   1      15337.26      14999.54       183.66 o                         
   2   9   1      10633.79      10306.47       149.18 o                         
   3   9   1      17160.64      16477.85       246.77 o                         
   4   9   1       1857.94       1886.48        59.52 o                         
   5   9   1       1725.93       1639.90        64.94 o                         
   6   9   1        181.22        177.98        30.92 o                         
  -6  10   1        116.39        165.57        30.86 o                         
  -5  10   1       3437.55       3416.00        90.45 o                         
  -4  10   1       3116.90       3195.84        83.15 o                         
  -3  10   1      12154.25      11665.18       206.83 o                         
  -2  10   1       6068.21       5831.74       111.18 o                         
  -1  10   1       8400.88       7780.49       108.14 o                         
   0  10   1       1054.78        979.48        28.90 o                         
   1  10   1       1270.02       1254.45        32.40 o                         
   2  10   1        627.22        559.54        31.79 o                         
   3  10   1          0.45         19.66        15.27 o                         
   4  10   1        598.15        509.62        36.11 o                         
   5  10   1          0.23         27.87        21.20 o                         
   6  10   1         21.73         42.23        25.15 o                         
  -6  11   1         44.41         38.65        27.05 o                         
  -5  11   1        193.06        150.39        30.61 o                         
  -4  11   1         48.99         58.12        21.57 o                         
  -3  11   1        201.45        188.09        25.92 o                         
  -2  11   1         67.08         82.86        19.38 o                         
  -1  11   1        404.18        463.77        24.52 o                         
   0  11   1        165.91        231.22        21.01 o                         
   1  11   1        650.41        756.76        27.11 o                         
   2  11   1       1770.70       1785.76        55.98 o                         
   3  11   1        373.79        442.58        33.67 o                         
   4  11   1       1551.21       1442.25        74.51 o                         
   5  11   1        282.93        213.63        32.51 o                         
   6  11   1        126.59        131.88        31.71 o                         
  -5  12   1       2725.98       2579.66        90.06 o                         
  -4  12   1       3332.22       3211.43        88.96 o                         
  -3  12   1       2742.71       2786.15        78.41 o                         
  -2  12   1        548.55        548.59        35.33 o                         
  -1  12   1        300.60        345.58        27.80 o                         
   0  12   1        347.93        308.39        22.14 o                         
   1  12   1         36.16         51.06        16.78 o                         
   2  12   1         79.51         97.96        19.73 o                         
   3  12   1        240.38        248.83        29.00 o                         
   4  12   1        297.10        289.62        35.99 o                         
   5  12   1        761.19        775.93        70.58 o                         
  -5  13   1       2461.53       2549.82        92.17 o                         
  -4  13   1       3233.82       3141.00        91.08 o                         
  -3  13   1       6307.48       6165.65       188.69 o                         
  -2  13   1       2753.75       2738.32        75.80 o                         
  -1  13   1        309.10        355.46        29.65 o                         
   0  13   1        156.85        160.17        22.95 o                         
   1  13   1       4738.61       4436.60        96.24 o                         
   2  13   1       3736.72       3644.61        89.41 o                         
   3  13   1       4091.70       3991.04        99.37 o                         
   4  13   1        522.51        532.99        45.29 o                         
   5  13   1        106.69        110.28        30.88 o                         
  -4  14   1        514.09        508.49        43.81 o                         
  -3  14   1        296.17        318.38        34.60 o                         
  -2  14   1       1909.00       2000.17        66.63 o                         
  -1  14   1       1054.58       1090.94        54.11 o                         
   0  14   1       2813.00       2817.63       104.75 o                         
   1  14   1       1082.80       1169.60        56.58 o                         
   2  14   1       1288.73       1217.98        52.73 o                         
   3  14   1         55.76         17.28        22.13 o                         
   4  14   1         67.60         43.48        26.69 o                         
  -3  15   1        354.55        371.15        37.27 o                         
  -2  15   1        332.41        400.87        44.31 o                         
  -1  15   1         13.07         19.33        28.43 o                         
   0  15   1        258.81        289.70        42.18 o                         
   1  15   1        279.32        362.53        61.01 o                         
   2  15   1        964.38        939.74        57.47 o                         
   3  15   1        239.45        251.34        34.59 o                         
  -2  16   1        198.37        133.89        32.08 o                         
  -1  16   1        302.38        344.42        49.74 o                         
   0  16   1       1452.67       1496.68        81.65 o                         
   1  16   1        606.27        514.25        56.25 o                         
   2  16   1       1103.38       1113.14        63.68 o                         
  -8   0   2        774.52        798.29       181.78 o                         
  -7   0   2       1180.70       1128.37        55.88 o                         
  -6   0   2        673.30        744.62        41.10 o                         
  -5   0   2          9.92         13.59        11.40 o                         
  -4   0   2       9646.70      10211.01       198.72 o                         
  -3   0   2      10322.23      10944.85       186.55 o                         
  -2   0   2     109988.09     115839.51      1737.32 o                         
  -1   0   2      30966.07      34033.74       592.28 o                         
   0   0   2      25434.80      27068.13       476.99 o                         
   1   0   2       1479.97       1548.93        63.57 o                         
   2   0   2      15927.47      17330.33       374.12 o                         
   3   0   2      40843.03      42396.47       655.50 o                         
   4   0   2      36240.58      37757.46       595.86 o                         
   5   0   2      19192.91      19530.40       332.92 o                         
   6   0   2       7072.52       7086.55       183.02 o                         
   7   0   2        399.96        330.08        59.92 o                         
   8   0   2         79.30        140.31        52.69 o                         
  -8   1   2       1439.41       1317.66        74.24 o                         
  -7   1   2         39.35         52.16        16.63 o                         
  -6   1   2        346.69        391.00        22.85 o                         
  -5   1   2       1740.26       1681.52        39.10 o                         
  -4   1   2       5072.55       5171.77        75.18 o                         
  -3   1   2      21094.55      21330.53       241.28 o                         
  -2   1   2      22052.64      22762.97       251.56 o                         
  -1   1   2      19390.71      19855.04       217.52 o                         
   0   1   2        250.95        278.28        21.37 o                         
   1   1   2         48.71        109.42         7.46 o                         
   2   1   2      11979.39      12893.52       168.12 o                         
   3   1   2      16678.98      17143.89       210.53 o                         
   4   1   2       3007.65       3344.47        58.69 o                         
   5   1   2       3149.64       3280.85        66.60 o                         
   6   1   2        114.14        143.28        22.98 o                         
   7   1   2        236.92        296.74        33.73 o                         
   8   1   2       1040.84       1073.95        84.18 o                         
  -8   2   2         98.20         41.78        22.35 o                         
  -7   2   2        204.00        187.22        22.82 o                         
  -6   2   2        902.11        919.26        32.87 o                         
  -5   2   2        846.68        790.04        27.42 o                         
  -4   2   2       3298.06       3326.21        55.45 o                         
  -3   2   2       2297.78       2283.03        39.05 o                         
  -2   2   2        854.84        818.73        18.23 o                         
  -1   2   2       1082.69       1229.70        38.22 o                         
   0   2   2       1238.75       1127.24        20.50 o                         
   1   2   2      22628.24      24058.80       308.25 o                         
   2   2   2       4347.15       4371.63        61.37 o                         
   3   2   2       5908.48       5896.62        78.80 o                         
   4   2   2       2632.91       2575.68        54.88 o                         
   5   2   2        642.39        642.10        24.70 o                         
   6   2   2          0.91         62.10        20.64 o                         
   7   2   2         35.05         69.74        23.11 o                         
   8   2   2         79.15        105.83        34.28 o                         
  -8   3   2       2107.15       1995.34        89.26 o                         
  -7   3   2       2222.32       2067.12       112.53 o                         
  -6   3   2       5407.97       5373.95       147.57 o                         
  -5   3   2         19.65         48.68        11.46 o                         
  -4   3   2       1246.63       1225.80        30.87 o                         
  -3   3   2      31568.52      31721.83       353.36 o                         
  -2   3   2      53263.02      53455.56       576.24 o                         
  -1   3   2      90291.41      87138.48      1423.92 o                         
   0   3   2      57833.55      58468.09       625.37 o                         
   1   3   2       8274.58       9137.49       127.36 o                         
   2   3   2       2692.16       2935.23        43.38 o                         
   3   3   2       9641.18       9794.54       121.28 o                         
   4   3   2       2686.18       2678.32        47.58 o                         
   5   3   2       8548.17       8435.84       116.56 o                         
   6   3   2         13.42         11.48        14.65 o                         
   7   3   2        798.54        732.00        48.50 o                         
   8   3   2        373.79        333.16        40.80 o                         
  -8   4   2         62.45         88.41        28.10 o                         
  -7   4   2       1011.67        974.09        52.27 o                         
  -6   4   2       1377.50       1390.20        45.67 o                         
  -5   4   2       6644.23       6757.51       100.90 o                         
  -4   4   2        147.64        178.43        14.18 o                         
  -3   4   2       2273.77       2310.75        41.45 o                         
  -2   4   2       9285.94       9397.85       123.56 o                         
  -1   4   2        699.79        688.46        19.95 o                         
   0   4   2      38456.67      37207.14       403.52 o                         
   1   4   2        596.94        582.62        15.59 o                         
   2   4   2       1758.91       1648.77        42.33 o                         
   3   4   2         83.97        110.97         8.65 o                         
   4   4   2       1895.91       1973.72        39.36 o                         
   5   4   2       1104.55       1151.49        42.31 o                         
   6   4   2        340.01        376.34        30.15 o                         
   7   4   2         10.65         27.01        21.96 o                         
  -7   5   2         71.62         64.00        22.77 o                         
  -6   5   2        164.22        206.20        26.71 o                         
  -5   5   2          9.41         29.69        12.59 o                         
  -4   5   2        373.49        385.30        21.48 o                         
  -3   5   2       4291.77       4560.65        91.62 o                         
  -2   5   2       5609.20       5437.90        81.68 o                         
  -1   5   2      21020.93      19877.67       241.59 o                         
   0   5   2      22015.75      21184.06       237.86 o                         
   1   5   2      22298.63      21443.47       242.37 o                         
   2   5   2       8692.87       8636.17       147.52 o                         
   3   5   2       4082.60       4112.67        70.94 o                         
   4   5   2         10.66         26.65        12.54 o                         
   5   5   2         44.52         74.42        17.27 o                         
   6   5   2       1386.83       1309.99        55.92 o                         
   7   5   2          3.13         25.16        23.73 o                         
  -7   6   2        330.89        296.33        36.06 o                         
  -6   6   2        219.28        170.71        23.46 o                         
  -5   6   2        275.42        284.88        25.36 o                         
  -4   6   2       2303.04       2283.14        52.11 o                         
  -3   6   2       4810.93       4951.74        79.75 o                         
  -2   6   2      18102.66      18112.79       227.50 o                         
  -1   6   2       2948.19       2915.13        51.04 o                         
   0   6   2       4899.31       5003.08        68.83 o                         
   1   6   2       2695.29       2691.79        43.86 o                         
   2   6   2       1659.90       1638.62        38.65 o                         
   3   6   2      14512.95      14775.94       197.72 o                         
   4   6   2       4466.54       4551.04        82.18 o                         
   5   6   2       2469.91       2641.11        69.34 o                         
   6   6   2        326.86        341.64        33.59 o                         
   7   6   2        102.70        109.95        27.87 o                         
  -7   7   2        586.93        573.14        46.27 o                         
  -6   7   2       1361.80       1346.76        52.35 o                         
  -5   7   2         65.85         64.02        17.26 o                         
  -4   7   2        178.49        221.95        22.19 o                         
  -3   7   2       4368.67       4447.36        87.70 o                         
  -2   7   2         78.38         99.12        11.09 o                         
  -1   7   2          4.13         39.87        18.71 o                         
   0   7   2       7557.30       7287.07        95.99 o                         
   1   7   2      21652.29      21312.17       245.65 o                         
   2   7   2      19202.10      19160.16       245.74 o                         
   3   7   2      30900.51      31164.81       386.95 o                         
   4   7   2       4019.96       4272.77        80.63 o                         
   5   7   2       5072.58       5303.09       120.78 o                         
   6   7   2        158.34        195.16        29.71 o                         
   7   7   2         18.75         30.33        23.63 o                         
  -7   8   2        659.47        652.77        59.31 o                         
  -6   8   2       1890.45       2004.33        73.65 o                         
  -5   8   2       6052.29       6043.05       120.62 o                         
  -4   8   2       4177.66       4062.89        89.11 o                         
  -3   8   2       7755.95       7691.90       133.38 o                         
  -2   8   2       1314.08       1345.10        40.12 o                         
  -1   8   2          0.77         24.42         8.18 o                         
   0   8   2      21448.57      20645.25       240.38 o                         
   1   8   2       6338.99       6281.11        87.96 o                         
   2   8   2      13986.85      13775.87       187.56 o                         
   3   8   2       1334.62       1306.70        43.91 o                         
   4   8   2         76.43         92.38        16.22 o                         
   5   8   2        364.49        342.64        33.78 o                         
   6   8   2       1042.49       1020.53        65.00 o                         
   7   8   2        836.32        793.62        56.33 o                         
  -7   9   2       1069.63       1092.13       151.41 o                         
  -6   9   2       1639.41       1651.41        69.15 o                         
  -5   9   2       2607.71       2547.73        74.20 o                         
  -4   9   2       1881.62       1924.28        60.09 o                         
  -3   9   2       1161.73       1170.05        44.63 o                         
  -2   9   2        264.10        285.50        18.08 o                         
  -1   9   2         14.11         29.17        10.50 o                         
   0   9   2         57.76         98.18        16.59 o                         
   1   9   2        234.06        242.83        15.77 o                         
   2   9   2       1676.55       1732.99        44.67 o                         
   3   9   2       2339.05       2230.83        54.95 o                         
   4   9   2       5712.85       5511.49       112.19 o                         
   5   9   2       1596.33       1651.46        65.87 o                         
   6   9   2       2655.08       2666.27       103.36 o                         
  -6  10   2       1448.32       1519.55        69.18 o                         
  -5  10   2       2011.94       2152.14        70.67 o                         
  -4  10   2        736.30        737.92        41.60 o                         
  -3  10   2        425.70        580.42        43.26 o                         
  -2  10   2        979.99        884.44        39.71 o                         
  -1  10   2       1265.89       1198.31        43.74 o                         
   0  10   2       5702.67       5623.37        84.42 o                         
   1  10   2       1289.27       1381.03        34.97 o                         
   2  10   2       1403.60       1491.64        42.95 o                         
   3  10   2        102.09        104.73        19.65 o                         
   4  10   2         58.39         55.36        20.54 o                         
   5  10   2        691.09        684.50        47.22 o                         
   6  10   2        248.93        204.53        37.69 o                         
  -6  11   2        522.94        507.07        47.98 o                         
  -5  11   2       4751.79       4534.40       110.40 o                         
  -4  11   2       3341.92       3012.25        83.38 o                         
  -3  11   2       9232.12       8479.08       229.62 o                         
  -2  11   2       1314.18       1299.60        48.42 o                         
  -1  11   2       2034.39       1835.16        47.05 o                         
   0  11   2        673.11        702.19        27.47 o                         
   1  11   2       1217.80       1315.26        40.10 o                         
   2  11   2        511.37        562.31        33.93 o                         
   3  11   2        826.09        820.36        42.67 o                         
   4  11   2        867.19        848.83        66.96 o                         
   5  11   2        784.30        814.68        52.97 o                         
   6  11   2       3168.67       3229.25       105.18 o                         
  -5  12   2        477.30        427.06        43.24 o                         
  -4  12   2        185.29        173.81        28.18 o                         
  -3  12   2        513.65        410.35        34.00 o                         
  -2  12   2        797.68        928.90        43.72 o                         
  -1  12   2        152.63        180.47        27.47 o                         
   0  12   2       4688.37       4678.60        85.70 o                         
   1  12   2       1211.84       1235.81        45.77 o                         
   2  12   2       1815.21       1703.91        57.04 o                         
   3  12   2         52.29         27.75        18.50 o                         
   4  12   2         78.23         59.60        23.70 o                         
   5  12   2        741.97        857.55        56.53 o                         
  -5  13   2        130.29        131.97        32.78 o                         
  -4  13   2        380.15        342.59        37.00 o                         
  -3  13   2        377.47        386.06        37.36 o                         
  -2  13   2       1491.34       1357.86        72.95 o                         
  -1  13   2        301.23        250.17        26.49 o                         
   0  13   2       1567.14       1490.28        54.39 o                         
   1  13   2        313.35        288.38        31.39 o                         
   2  13   2        556.15        519.94        36.73 o                         
   3  13   2        570.07        552.56        40.04 o                         
   4  13   2        431.88        517.33        44.59 o                         
   5  13   2        559.77        551.02        49.22 o                         
  -4  14   2        576.66        607.13        46.68 o                         
  -3  14   2       1185.20       1122.74        54.32 o                         
  -2  14   2          8.37         24.98        19.64 o                         
  -1  14   2        102.81        112.02        22.87 o                         
   0  14   2       2361.04       2411.55       103.36 o                         
   1  14   2       1236.03       1201.65        61.75 o                         
   2  14   2       2216.65       2199.02       121.07 o                         
   3  14   2        119.93        132.97        28.10 o                         
   4  14   2         40.42         70.08        27.22 o                         
  -3  15   2         36.03         68.75        25.25 o                         
  -2  15   2         31.71         49.33        22.54 o                         
  -1  15   2        267.47        227.64        41.04 o                         
   0  15   2        632.98        503.72        52.16 o                         
   1  15   2       1596.55       1385.03        63.46 o                         
   2  15   2       1142.74       1109.75        61.25 o                         
   3  15   2       1395.04       1409.45        66.61 o                         
  -2  16   2         10.66         52.20        26.50 o                         
  -1  16   2        136.53        168.19        36.87 o                         
   0  16   2         22.34         19.53        29.71 o                         
   1  16   2         86.23        122.97        43.27 o                         
   2  16   2          9.04         10.19        26.13 o                         
  -8   1   3       4992.85       4384.37       285.00 o                         
  -7   1   3       3658.45       3618.64        79.40 o                         
  -6   1   3       4675.36       4815.42        81.48 o                         
  -5   1   3          8.54         43.57        10.30 o                         
  -4   1   3       1488.45       1454.07        32.78 o                         
  -3   1   3      12784.04      12976.00       154.40 o                         
  -2   1   3      14358.39      14196.64       162.37 o                         
  -1   1   3       1438.71       1687.04        46.22 o                         
   0   1   3       1526.88       1522.27        24.18 o                         
   1   1   3      60085.74      60543.98       694.79 o                         
   2   1   3      58631.11      60417.59       826.57 o                         
   3   1   3      81292.33      83421.45       951.76 o                         
   4   1   3      31969.86      32173.24       385.63 o                         
   5   1   3      15873.29      15774.28       207.52 o                         
   6   1   3        950.77        895.59        40.61 o                         
   7   1   3         44.19         21.79        20.31 o                         
   8   1   3        694.12        567.46        58.75 o                         
  -8   2   3         20.90         36.68        26.54 o                         
  -7   2   3        172.71        155.62        22.43 o                         
  -6   2   3         23.99         25.76        11.65 o                         
  -5   2   3       1167.82       1126.24        40.67 o                         
  -4   2   3        817.72        852.13        25.15 o                         
  -3   2   3         47.57         66.66        10.51 o                         
  -2   2   3       5228.12       5350.36        69.43 o                         
  -1   2   3        535.07        472.81        19.52 o                         
   0   2   3      11216.66      11362.54       131.14 o                         
   1   2   3       5440.17       5941.27        89.48 o                         
   2   2   3       5838.64       6235.63        94.41 o                         
   3   2   3      11365.46      11885.22       152.21 o                         
   4   2   3        139.86        221.93        16.07 o                         
   5   2   3       1473.20       1493.33        41.18 o                         
   6   2   3         39.75         51.78        19.25 o                         
   7   2   3        261.24        282.28        33.40 o                         
   8   2   3        197.96        206.33        41.89 o                         
  -8   3   3         37.25         59.71        30.46 o                         
  -7   3   3        369.80        357.82        31.12 o                         
  -6   3   3        132.36        139.61        17.61 o                         
  -5   3   3       3357.54       3433.81        62.85 o                         
  -4   3   3       4391.71       4462.36        69.77 o                         
  -3   3   3      16285.50      16905.43       197.96 o                         
  -2   3   3      13800.69      14170.32       164.30 o                         
  -1   3   3      18409.69      18827.08       404.15 o                         
   0   3   3      21928.83      21782.05       241.74 o                         
   1   3   3        989.55       1040.51        35.58 o                         
   2   3   3      10134.91      10330.91       133.18 o                         
   3   3   3         49.79         27.90         6.63 o                         
   4   3   3       3665.89       3509.46        59.79 o                         
   5   3   3        536.09        552.12        26.48 o                         
   6   3   3       1999.89       2080.87        61.68 o                         
   7   3   3        385.02        458.20        42.12 o                         
  -8   4   3          7.96         68.20        29.57 o                         
  -7   4   3        325.36        365.43        32.19 o                         
  -6   4   3        661.95        686.94        33.52 o                         
  -5   4   3       4124.50       4132.87        72.06 o                         
  -4   4   3       2982.59       3005.41        71.09 o                         
  -3   4   3       5331.54       5518.50        77.59 o                         
  -2   4   3       1146.24       1335.85        31.00 o                         
  -1   4   3        186.29        297.76        13.65 o                         
   0   4   3       3406.86       3231.91        46.96 o                         
   1   4   3       2453.12       2315.39        37.92 o                         
   2   4   3       9442.21       9692.38       128.86 o                         
   3   4   3        270.31        266.80        12.92 o                         
   4   4   3        498.47        543.67        20.11 o                         
   5   4   3        460.10        478.46        30.17 o                         
   6   4   3       1513.67       1541.15        53.93 o                         
   7   4   3       1061.83       1131.57        60.12 o                         
  -7   5   3          0.14         16.67        19.41 o                         
  -6   5   3        334.40        324.12        30.24 o                         
  -5   5   3       9768.76       9895.73       148.68 o                         
  -4   5   3      23248.94      23544.77       275.76 o                         
  -3   5   3      45474.93      46032.68       541.53 o                         
  -2   5   3      67516.02      66864.77       770.56 o                         
  -1   5   3      21408.79      20821.93       253.44 o                         
   0   5   3       6733.02       6548.47        84.65 o                         
   1   5   3       1956.81       2086.96        36.77 o                         
   2   5   3      11021.67      11678.64       170.07 o                         
   3   5   3      11538.38      11891.20       162.35 o                         
   4   5   3       3075.07       3331.49        68.06 o                         
   5   5   3        137.55        192.76        26.67 o                         
   6   5   3       1759.83       1759.54        59.67 o                         
   7   5   3       2252.68       2249.64        95.02 o                         
  -7   6   3       2085.00       1995.12        75.01 o                         
  -6   6   3       4104.59       4067.06        94.00 o                         
  -5   6   3       4673.83       4638.11        96.69 o                         
  -4   6   3       2482.84       2459.91        55.53 o                         
  -3   6   3         98.78         94.80        12.15 o                         
  -2   6   3       4649.94       4417.45        85.53 o                         
  -1   6   3       9834.28      10042.14       134.93 o                         
   0   6   3      20487.05      19795.57       226.81 o                         
   1   6   3       2416.26       2343.75        41.38 o                         
   2   6   3       1152.99       1064.70        31.10 o                         
   3   6   3       4901.85       4899.54        83.24 o                         
   4   6   3       6724.51       6786.11       117.74 o                         
   5   6   3      11395.66      11263.07       185.60 o                         
   6   6   3       5131.17       4735.11       168.11 o                         
   7   6   3       2327.96       2248.39        97.42 o                         
  -7   7   3        135.12         90.26        30.21 o                         
  -6   7   3         73.09        111.76        25.72 o                         
  -5   7   3        102.66        161.79        22.32 o                         
  -4   7   3       4526.26       4488.95        92.11 o                         
  -3   7   3       9820.82       9539.39       136.68 o                         
  -2   7   3      13330.20      12789.47       170.89 o                         
  -1   7   3      25717.56      25127.33       307.44 o                         
   0   7   3      13118.40      12700.47       154.42 o                         
   1   7   3       8582.98       8649.54       113.03 o                         
   2   7   3        293.04        331.21        19.74 o                         
   3   7   3        221.28        261.60        20.17 o                         
   4   7   3       1181.81       1170.62        43.80 o                         
   5   7   3        247.65        291.74        27.97 o                         
   6   7   3        310.01        333.67        36.83 o                         
   7   7   3         18.11         16.69        28.20 o                         
  -7   8   3         40.18         61.74        29.08 o                         
  -6   8   3        162.97        208.43        27.47 o                         
  -5   8   3       1196.61       1236.08        49.82 o                         
  -4   8   3        559.44        621.98        35.11 o                         
  -3   8   3       2043.37       2184.25        58.84 o                         
  -2   8   3        582.39        553.23        24.00 o                         
  -1   8   3       1954.24       1922.04        43.09 o                         
   0   8   3        721.54        744.76        23.27 o                         
   1   8   3       1782.33       1747.85        42.30 o                         
   2   8   3       1079.91       1076.58        34.43 o                         
   3   8   3       2379.12       2440.92        57.06 o                         
   4   8   3        515.91        560.28        33.16 o                         
   5   8   3        971.65        982.70        51.19 o                         
   6   8   3        174.20        245.00        29.90 o                         
   7   8   3        170.37        186.23        34.74 o                         
  -6   9   3       1400.78       1416.83        59.37 o                         
  -5   9   3        394.62        452.72        35.95 o                         
  -4   9   3        228.01        263.97        29.58 o                         
  -3   9   3         63.44         70.79        18.65 o                         
  -2   9   3         16.75         38.36        11.61 o                         
  -1   9   3        263.16        284.74        18.74 o                         
   0   9   3        418.52        476.73        30.80 o                         
   1   9   3       5159.98       5124.12        78.01 o                         
   2   9   3       3053.00       3146.97        64.89 o                         
   3   9   3       2433.74       2479.81        59.26 o                         
   4   9   3        932.30       1001.10        54.36 o                         
   5   9   3        128.72        176.11        28.75 o                         
   6   9   3         68.95         85.53        27.21 o                         
  -6  10   3       1178.29       1197.32        68.42 o                         
  -5  10   3       3173.59       3140.67        86.86 o                         
  -4  10   3       1065.05        985.09        46.52 o                         
  -3  10   3        348.34        316.47        28.80 o                         
  -2  10   3       3430.99       3337.28        77.74 o                         
  -1  10   3       7969.98       7963.39       121.79 o                         
   0  10   3      24465.14      23884.45       292.45 o                         
   1  10   3      16069.86      16168.86       200.57 o                         
   2  10   3      16821.42      16478.98       225.54 o                         
   3  10   3       1884.57       1833.01        58.22 o                         
   4  10   3       1454.51       1393.26        66.36 o                         
   5  10   3        361.70        359.29        38.50 o                         
   6  10   3        177.13        149.77        32.20 o                         
  -6  11   3          3.23         -2.19        25.14 o                         
  -5  11   3         12.10         29.62        21.85 o                         
  -4  11   3         79.32         74.78        21.91 o                         
  -3  11   3          5.87         71.23        41.19 o                         
  -2  11   3          5.00         35.69        18.58 o                         
  -1  11   3         68.25        101.60        15.90 o                         
   0  11   3       2518.30       2602.49        52.46 o                         
   1  11   3        748.44        841.85        33.46 o                         
   2  11   3       3724.98       3518.77        81.87 o                         
   3  11   3       1497.43       1435.39        54.29 o                         
   4  11   3        480.60        488.91        40.32 o                         
   5  11   3        111.46         96.00        27.27 o                         
   6  11   3         29.28         48.01        27.25 o                         
  -5  12   3        680.68        682.29        54.82 o                         
  -4  12   3         10.99         37.85        22.06 o                         
  -3  12   3        363.95        378.92        33.41 o                         
  -2  12   3       5628.47       5541.83       114.55 o                         
  -1  12   3       8046.71       8004.74       127.71 o                         
   0  12   3      15001.22      15070.43       208.45 o                         
   1  12   3       6975.19       7262.94       119.95 o                         
   2  12   3       4967.80       5009.31       106.00 o                         
   3  12   3        324.14        339.24        33.12 o                         
   4  12   3         51.27         53.77        23.93 o                         
   5  12   3        439.42        430.90        44.24 o                         
  -5  13   3        412.85        374.76        42.20 o                         
  -4  13   3        256.31        249.08        32.65 o                         
  -3  13   3        229.61        252.54        30.81 o                         
  -2  13   3        148.79        129.38        23.59 o                         
  -1  13   3         63.53         70.92        19.55 o                         
   0  13   3        384.05        324.11        28.64 o                         
   1  13   3        500.45        393.43        36.29 o                         
   2  13   3        253.86        243.84        28.15 o                         
   3  13   3        178.84        163.06        29.42 o                         
   4  13   3        203.11        185.59        32.27 o                         
   5  13   3        149.06        136.90        33.84 o                         
  -4  14   3         96.42         75.16        27.23 o                         
  -3  14   3        306.39        273.51        32.80 o                         
  -2  14   3          6.59         20.74        19.40 o                         
  -1  14   3         79.68        134.10        23.99 o                         
   0  14   3         81.62         48.65        27.43 o                         
   1  14   3        519.77        644.29        44.81 o                         
   2  14   3         29.99        102.72        27.39 o                         
   3  14   3       1639.66       1672.84        91.93 o                         
   4  14   3        677.50        693.28        52.18 o                         
  -3  15   3         26.92         54.87        25.55 o                         
  -2  15   3         44.31         51.58        22.89 o                         
  -1  15   3          0.49          6.74        27.19 o                         
   0  15   3         54.62         60.88        30.39 o                         
   1  15   3         12.27         37.62        24.59 o                         
   2  15   3          2.39         23.97        24.38 o                         
   3  15   3        126.72         98.26        33.79 o                         
  -2  16   3         52.13         65.98        28.33 o                         
  -1  16   3        114.45        150.24        37.17 o                         
   0  16   3       1203.27       1028.91        72.08 o                         
   1  16   3        245.60        199.17        41.03 o                         
   2  16   3         63.86         40.84        28.67 o                         
  -8   0   4        250.49        168.07        57.74 o                         
  -7   0   4        806.13        772.05        68.93 o                         
  -6   0   4       3368.23       3427.87        92.93 o                         
  -5   0   4      11601.35      11524.74       211.99 o                         
  -4   0   4      11589.15      11051.07       196.99 o                         
  -3   0   4      37420.85      35876.18       559.85 o                         
  -2   0   4      17631.11      17317.73       278.23 o                         
  -1   0   4      67027.01      65720.72      1382.27 o                         
   0   0   4       1994.80       2118.10        47.36 o                         
   1   0   4      73295.68      72392.69      1095.35 o                         
   2   0   4       8456.77       8918.42       152.77 o                         
   3   0   4      19286.48      20048.17       388.73 o                         
   4   0   4      10639.78      10812.08       194.72 o                         
   5   0   4       6207.46       6133.94       159.50 o                         
   6   0   4       2407.91       2419.97       110.45 o                         
   7   0   4        810.67        806.20        86.84 o                         
  -8   1   4         55.94         90.74        31.36 o                         
  -7   1   4         22.69         37.42        14.76 o                         
  -6   1   4        591.22        577.63        26.75 o                         
  -5   1   4       6347.97       6051.49        91.50 o                         
  -4   1   4       8133.48       8205.42       109.58 o                         
  -3   1   4      14949.17      15615.59       183.31 o                         
  -2   1   4       4232.51       4155.49        57.11 o                         
  -1   1   4          2.23         -6.19         6.19 o                         
   0   1   4       8832.29       9580.59       113.57 o                         
   1   1   4      47079.85      48047.43       556.99 o                         
   2   1   4      15961.10      16975.21       209.67 o                         
   3   1   4      24110.57      25240.62       329.63 o                         
   4   1   4       1216.42       1233.41        29.54 o                         
   5   1   4        200.67        213.64        19.32 o                         
   6   1   4       3087.18       2999.57        81.74 o                         
   7   1   4       1037.06       1006.25        61.10 o                         
  -8   2   4          0.54         -7.36        25.09 o                         
  -7   2   4        337.41        343.89        27.28 o                         
  -6   2   4       1493.18       1478.51        42.28 o                         
  -5   2   4       7073.40       7202.02       104.83 o                         
  -4   2   4      17532.09      17684.20       211.04 o                         
  -3   2   4      43741.29      44420.87       486.74 o                         
  -2   2   4      41948.39      41049.31       446.29 o                         
  -1   2   4      80676.72      78605.88      1051.39 o                         
   0   2   4      55575.20      54339.28       584.86 o                         
   1   2   4      20629.31      20180.83       244.18 o                         
   2   2   4      11393.04      11186.18       145.57 o                         
   3   2   4       4244.25       4233.14        75.43 o                         
   4   2   4        276.79        289.51        18.05 o                         
   5   2   4        509.70        564.96        26.73 o                         
   6   2   4        272.44        246.51        30.11 o                         
   7   2   4        399.50        416.77        40.08 o                         
  -8   3   4       1956.67       2161.07       104.95 o                         
  -7   3   4          4.15         -6.59        16.09 o                         
  -6   3   4         22.57         47.76        13.24 o                         
  -5   3   4      10254.37      10245.47       139.09 o                         
  -4   3   4      17512.20      17744.11       213.39 o                         
  -3   3   4      48130.64      48829.17       533.76 o                         
  -2   3   4      23034.89      23449.36       262.63 o                         
  -1   3   4       7151.03       7468.16       134.57 o                         
   0   3   4       2775.47       2593.21        40.67 o                         
   1   3   4      37996.14      37319.72       408.10 o                         
   2   3   4      40393.26      40797.60       480.63 o                         
   3   3   4      49723.84      50928.00       598.42 o                         
   4   3   4       6408.85       6543.94       102.38 o                         
   5   3   4       3990.69       3933.99        84.59 o                         
   6   3   4        721.01        820.01        47.82 o                         
   7   3   4       1134.74       1243.01        63.20 o                         
  -7   4   4         40.55         43.61        20.88 o                         
  -6   4   4          2.36         28.79        15.58 o                         
  -5   4   4         62.54         88.91        13.77 o                         
  -4   4   4       1259.72       1228.54        39.25 o                         
  -3   4   4        508.79        493.56        20.84 o                         
  -2   4   4      45161.98      45147.31       526.14 o                         
  -1   4   4      11555.09      10600.15       137.75 o                         
   0   4   4     101097.17      95094.44      1014.94 o                         
   1   4   4      33662.44      32605.52       361.30 o                         
   2   4   4      45623.52      45996.32       507.80 o                         
   3   4   4       6332.64       6486.00        97.71 o                         
   4   4   4       6186.80       6398.26       101.06 o                         
   5   4   4        123.65        151.05        20.57 o                         
   6   4   4        217.19        272.30        27.88 o                         
   7   4   4         11.19         51.52        23.64 o                         
  -7   5   4        698.11        742.08        47.67 o                         
  -6   5   4       2309.59       2324.38        66.50 o                         
  -5   5   4       2389.83       2536.64        75.27 o                         
  -4   5   4       2932.90       2976.28        77.33 o                         
  -3   5   4        116.09        210.28        30.19 o                         
  -2   5   4        282.60        348.51        17.57 o                         
  -1   5   4       4414.66       4642.42        72.23 o                         
   0   5   4       3804.03       3552.63        54.19 o                         
   1   5   4       7068.09       6979.57        92.66 o                         
   2   5   4       5068.73       4891.89        87.18 o                         
   3   5   4       1232.05       1229.17        33.71 o                         
   4   5   4       1703.64       1754.09        51.21 o                         
   5   5   4        105.55        134.38        20.46 o                         
   6   5   4          1.48          5.76        16.90 o                         
   7   5   4         93.71         73.83        26.51 o                         
  -7   6   4       1086.09       1164.39        58.22 o                         
  -6   6   4       2463.78       2564.67        89.06 o                         
  -5   6   4        677.91        626.61        35.23 o                         
  -4   6   4       3968.52       4066.55        74.73 o                         
  -3   6   4        510.82        563.96        24.33 o                         
  -2   6   4       1835.53       1835.86        41.28 o                         
  -1   6   4       2703.45       2630.03        49.97 o                         
   0   6   4       4688.13       4459.19        65.87 o                         
   1   6   4       4946.23       4740.77        70.27 o                         
   2   6   4       8014.00       7720.68       113.95 o                         
   3   6   4       8371.74       8445.78       132.60 o                         
   4   6   4       5453.92       5542.29       113.64 o                         
   5   6   4       4022.38       4060.10        93.05 o                         
   6   6   4       1832.67       1821.88        63.08 o                         
   7   6   4       1156.44       1149.92        74.76 o                         
  -7   7   4        232.32        263.03        39.05 o                         
  -6   7   4       1109.91       1157.37        55.63 o                         
  -5   7   4        950.26        959.81        43.65 o                         
  -4   7   4       1034.57       1039.02        41.03 o                         
  -3   7   4       5290.93       5319.06        88.42 o                         
  -2   7   4       4808.73       4843.07        82.91 o                         
  -1   7   4        264.45        309.60        18.08 o                         
   0   7   4         93.55        137.23        14.50 o                         
   1   7   4       8967.71       8975.25       126.26 o                         
   2   7   4       2606.08       2892.99        58.47 o                         
   3   7   4       8168.88       8373.09       139.98 o                         
   4   7   4          0.11         15.55        12.52 o                         
   5   7   4         14.32         28.02        17.90 o                         
   6   7   4       2452.15       2496.37        84.01 o                         
   7   7   4        859.72        921.21        70.74 o                         
  -7   8   4       2752.38       2657.64       101.24 o                         
  -6   8   4       3771.73       3924.51       106.91 o                         
  -5   8   4       7907.72       7655.33       143.06 o                         
  -4   8   4        463.36        516.16        32.31 o                         
  -3   8   4       1567.99       1526.25        41.51 o                         
  -2   8   4       6086.79       6014.01       130.90 o                         
  -1   8   4       1751.82       1793.23        43.80 o                         
   0   8   4      11888.16      11485.82       145.44 o                         
   1   8   4         17.28         47.54        11.48 o                         
   2   8   4        211.22        248.73        19.76 o                         
   3   8   4      10481.18      10387.64       168.35 o                         
   4   8   4      10390.97      10173.19       170.92 o                         
   5   8   4      13687.23      13705.20       248.75 o                         
   6   8   4       5121.72       4846.74       126.32 o                         
  -6   9   4         81.81         64.56        24.91 o                         
  -5   9   4        158.26        161.56        25.51 o                         
  -4   9   4        460.74        457.39        33.29 o                         
  -3   9   4        859.98        830.64        39.33 o                         
  -2   9   4        123.66        174.87        17.37 o                         
  -1   9   4        343.28        384.49        22.07 o                         
   0   9   4        636.83        658.58        33.20 o                         
   1   9   4       3342.15       3270.24        58.69 o                         
   2   9   4       1973.20       2022.59        50.59 o                         
   3   9   4        557.46        574.26        30.46 o                         
   4   9   4         54.60        114.29        21.32 o                         
   5   9   4        372.38        398.57        39.17 o                         
   6   9   4        377.31        382.61        41.11 o                         
  -6  10   4        868.89        854.28        54.66 o                         
  -5  10   4       2129.47       2193.59        87.19 o                         
  -4  10   4        666.99        702.30        40.88 o                         
  -3  10   4        468.25        523.44        43.10 o                         
  -2  10   4        253.56        320.29        22.77 o                         
  -1  10   4        299.42        340.10        22.63 o                         
   0  10   4        923.78       1003.01        31.74 o                         
   1  10   4         20.29         43.11        12.67 o                         
   2  10   4        231.02        235.86        21.84 o                         
   3  10   4       2229.24       2255.24        71.03 o                         
   4  10   4       3398.85       3302.01        93.58 o                         
   5  10   4       2413.58       2494.25        86.11 o                         
   6  10   4       2354.91       2298.38        87.91 o                         
  -6  11   4        128.61        168.78        36.21 o                         
  -5  11   4        118.94         65.03        25.95 o                         
  -4  11   4         36.60         34.02        19.32 o                         
  -3  11   4       1074.71        982.89        70.21 o                         
  -2  11   4       1182.90       1230.62        48.11 o                         
  -1  11   4        161.20        177.07        19.41 o                         
   0  11   4       1178.83       1201.91        42.94 o                         
   1  11   4        975.68        908.42        35.48 o                         
   2  11   4         42.53         69.04        16.46 o                         
   3  11   4       1481.59       1376.94        57.68 o                         
   4  11   4         21.71         43.98        22.00 o                         
   5  11   4        426.61        387.32        41.65 o                         
  -5  12   4        352.30        246.16        35.80 o                         
  -4  12   4        531.16        570.41        49.97 o                         
  -3  12   4        439.68        445.75        36.73 o                         
  -2  12   4       5752.11       5700.19       122.85 o                         
  -1  12   4       3890.57       3825.80        78.15 o                         
   0  12   4       6745.79       6793.67       113.55 o                         
   1  12   4       1535.10       1635.46        48.80 o                         
   2  12   4        534.84        600.26        37.01 o                         
   3  12   4        315.77        288.67        33.33 o                         
   4  12   4        490.95        465.74        41.76 o                         
   5  12   4        647.70        542.01        49.76 o                         
  -5  13   4          1.40         29.09        26.22 o                         
  -4  13   4         29.42         50.80        24.50 o                         
  -3  13   4        379.84        315.28        32.97 o                         
  -2  13   4         31.42         25.99        19.65 o                         
  -1  13   4        860.28        845.23        42.34 o                         
   0  13   4         33.01         69.39        19.13 o                         
   1  13   4        195.16        272.47        32.62 o                         
   2  13   4          6.76         15.30        18.40 o                         
   3  13   4          1.01          4.78        21.49 o                         
   4  13   4         19.99         11.39        23.53 o                         
  -4  14   4         75.06         46.87        26.73 o                         
  -3  14   4         34.33         41.84        22.97 o                         
  -2  14   4       2227.49       2408.78       107.13 o                         
  -1  14   4       2751.07       2679.81        75.63 o                         
   0  14   4       5499.92       5392.45       262.31 o                         
   1  14   4       1896.62       2008.87        73.15 o                         
   2  14   4        916.09        913.77        55.02 o                         
   3  14   4         59.78         58.35        26.22 o                         
   4  14   4        328.76        375.68        43.55 o                         
  -3  15   4        594.56        615.09        46.27 o                         
  -2  15   4        208.59        216.53        31.30 o                         
  -1  15   4        630.80        569.88        46.87 o                         
   0  15   4        171.33        191.45        38.29 o                         
   1  15   4         28.48         79.04        26.82 o                         
   2  15   4          5.40         23.09        27.81 o                         
   3  15   4        700.39        844.85        65.46 o                         
  -2  16   4         22.70         68.12        32.40 o                         
  -1  16   4        264.22        440.36        54.92 o                         
   0  16   4         14.27         29.48        30.27 o                         
   1  16   4          0.29        -27.80        29.41 o                         
   2  16   4         95.55         64.98        41.76 o                         
  -8   1   5          2.09         32.99        27.26 o                         
  -7   1   5        838.48        902.82        40.79 o                         
  -6   1   5       3757.48       3719.48        70.67 o                         
  -5   1   5      14492.28      14365.31       182.18 o                         
  -4   1   5      20884.09      20880.88       245.19 o                         
  -3   1   5      26982.32      26955.76       303.92 o                         
  -2   1   5      14216.34      14224.60       178.16 o                         
  -1   1   5       1768.79       1858.57        45.84 o                         
   0   1   5       1841.71       1962.45        32.68 o                         
   1   1   5       4966.47       5026.36        67.13 o                         
   2   1   5       5182.30       5583.44        82.13 o                         
   3   1   5          0.27         28.67         7.96 o                         
   4   1   5       2963.77       2943.59        57.58 o                         
   5   1   5       7763.06       8117.44       152.23 o                         
   6   1   5      11419.11      11087.59       305.05 o                         
   7   1   5       5656.79       5526.81       170.82 o                         
  -8   2   5        149.65        145.88        42.37 o                         
  -7   2   5        640.90        656.36        44.70 o                         
  -6   2   5       1286.45       1353.18        43.93 o                         
  -5   2   5      10707.67      10430.69       140.55 o                         
  -4   2   5       5165.26       5254.68        78.97 o                         
  -3   2   5      11430.87      11566.30       141.86 o                         
  -2   2   5       1440.35       1489.39        31.75 o                         
  -1   2   5       3187.02       3094.56        61.01 o                         
   0   2   5      36379.32      34889.55       382.73 o                         
   1   2   5      26027.91      26222.66       292.65 o                         
   2   2   5      28182.79      28177.60       339.56 o                         
   3   2   5       4813.02       5231.52       133.71 o                         
   4   2   5        507.22        581.32        24.87 o                         
   5   2   5        423.03        459.47        28.85 o                         
   6   2   5       1283.78       1254.25        58.48 o                         
   7   2   5        802.14        717.68        50.02 o                         
  -7   3   5       1768.94       1866.25        68.92 o                         
  -6   3   5       2163.27       2208.96        53.03 o                         
  -5   3   5        598.92        587.87        25.59 o                         
  -4   3   5        796.07        759.45        32.78 o                         
  -3   3   5         31.55         53.10         8.18 o                         
  -2   3   5         43.54         99.83        13.10 o                         
  -1   3   5       1814.45       1854.52        42.28 o                         
   0   3   5       3148.50       3301.72        50.57 o                         
   1   3   5      10772.03      10858.32       131.79 o                         
   2   3   5      21318.09      21717.88       268.41 o                         
   3   3   5      12496.98      12388.33       166.28 o                         
   4   3   5      13302.19      13738.77       186.70 o                         
   5   3   5       4888.41       4793.62        97.63 o                         
   6   3   5       2107.96       1974.82        80.60 o                         
   7   3   5        832.08        752.00        51.90 o                         
  -7   4   5        166.80        155.06        27.85 o                         
  -6   4   5         21.97         34.88        17.60 o                         
  -5   4   5        696.85        753.67        36.48 o                         
  -4   4   5        927.99        902.74        27.68 o                         
  -3   4   5       3139.27       3197.33        53.00 o                         
  -2   4   5        154.81        155.60        10.31 o                         
  -1   4   5        215.67        273.23        18.97 o                         
   0   4   5       7018.94       6793.08        90.00 o                         
   1   4   5       5438.68       5245.03        74.03 o                         
   2   4   5      16107.12      16089.67       206.53 o                         
   3   4   5       4320.25       4284.66        72.87 o                         
   4   4   5       5635.87       5777.77        94.89 o                         
   5   4   5        360.66        384.29        29.73 o                         
   6   4   5         59.95         76.50        23.16 o                         
   7   4   5          3.33         21.93        22.01 o                         
  -7   5   5         16.68         51.53        22.55 o                         
  -6   5   5         32.85         46.72        19.37 o                         
  -5   5   5        761.57        757.69        32.48 o                         
  -4   5   5       1775.14       1870.17        46.03 o                         
  -3   5   5        311.96        414.29        20.65 o                         
  -2   5   5       3269.92       3324.17        59.30 o                         
  -1   5   5      12415.23      12229.66       161.04 o                         
   0   5   5      46410.45      45454.64       498.95 o                         
   1   5   5      62236.24      61579.97       669.75 o                         
   2   5   5      37700.78      37296.40       448.22 o                         
   3   5   5      26683.25      26362.86       361.06 o                         
   4   5   5       1724.77       1735.52        52.70 o                         
   5   5   5        432.85        439.95        42.12 o                         
   6   5   5       1902.64       2034.28        75.40 o                         
   7   5   5        315.81        237.40        36.11 o                         
  -7   6   5       1782.52       1705.11        71.36 o                         
  -6   6   5        572.06        610.20        42.28 o                         
  -5   6   5       3944.51       3622.57        83.13 o                         
  -4   6   5        271.73        308.50        21.33 o                         
  -3   6   5        360.51        382.86        20.99 o                         
  -2   6   5       8752.96       8703.27       124.75 o                         
  -1   6   5        371.04        369.13        21.88 o                         
   0   6   5       6593.50       6530.16        90.62 o                         
   1   6   5       1470.47       1437.60        37.91 o                         
   2   6   5       1030.02       1006.74        31.62 o                         
   3   6   5      15991.31      16078.49       237.00 o                         
   4   6   5       7500.83       7402.55       133.62 o                         
   5   6   5       8027.61       8190.25       150.19 o                         
   6   6   5       2658.95       2470.81        99.18 o                         
   7   6   5         69.66        107.40        33.72 o                         
  -7   7   5          3.17          8.31        22.73 o                         
  -6   7   5          3.80         45.00        20.71 o                         
  -5   7   5          8.44         18.40        16.09 o                         
  -4   7   5        610.75        669.52        34.89 o                         
  -3   7   5       2377.45       2463.63        54.13 o                         
  -2   7   5       7363.25       7424.75       112.78 o                         
  -1   7   5      13655.89      13082.45       175.16 o                         
   0   7   5      21262.62      20178.93       237.58 o                         
   1   7   5       9776.95       9338.89       123.75 o                         
   2   7   5       9906.28       9553.90       152.77 o                         
   3   7   5       1661.84       1594.66        67.60 o                         
   4   7   5        564.96        578.71        45.35 o                         
   5   7   5          5.69         40.56        18.01 o                         
   6   7   5         15.21         29.91        21.95 o                         
   7   7   5          9.30         -5.77        30.02 o                         
  -7   8   5        571.54        523.34        52.53 o                         
  -6   8   5       2527.90       2455.81        82.84 o                         
  -5   8   5       4518.90       4622.26       113.22 o                         
  -4   8   5       8486.73       8337.53       146.54 o                         
  -3   8   5       6761.74       6734.88       108.93 o                         
  -2   8   5       2547.13       2435.36        56.50 o                         
  -1   8   5        596.83        549.02        28.30 o                         
   0   8   5       1344.79       1372.89        34.40 o                         
   1   8   5        395.88        420.72        20.77 o                         
   2   8   5       2304.20       2312.17        54.17 o                         
   3   8   5         38.60         44.75        15.16 o                         
   4   8   5        119.25        174.68        23.40 o                         
   5   8   5        688.50        745.61        49.27 o                         
   6   8   5        767.85        676.22        56.03 o                         
  -6   9   5        272.55        299.67        36.30 o                         
  -5   9   5       1062.90       1136.51        55.95 o                         
  -4   9   5       3132.10       3092.04        78.98 o                         
  -3   9   5      14369.26      14120.81       219.56 o                         
  -2   9   5      16888.22      17231.38       245.26 o                         
  -1   9   5      18162.41      18080.62       237.50 o                         
   0   9   5       5908.47       5813.08        88.59 o                         
   1   9   5       2757.68       2779.21        54.85 o                         
   2   9   5         30.68         44.13        13.42 o                         
   3   9   5        955.07       1045.95        43.90 o                         
   4   9   5        133.54        119.34        22.48 o                         
   5   9   5        806.02        848.14        52.35 o                         
   6   9   5        119.81        106.60        28.85 o                         
  -6  10   5          0.16         25.28        24.02 o                         
  -5  10   5         20.17         59.74        24.47 o                         
  -4  10   5       1922.71       1794.93        61.15 o                         
  -3  10   5       2794.36       2821.03        80.99 o                         
  -2  10   5      13936.84      13583.80       203.25 o                         
  -1  10   5       7741.90       7503.83       198.83 o                         
   0  10   5      15086.28      14322.49       183.06 o                         
   1  10   5        740.34        824.23        33.66 o                         
   2  10   5       1668.31       1702.79        49.85 o                         
   3  10   5       1126.50       1098.77        46.19 o                         
   4  10   5        903.75        885.73        51.26 o                         
   5  10   5        768.56        648.20        49.54 o                         
   6  10   5        469.37        403.02        44.97 o                         
  -6  11   5        457.47        415.61        45.84 o                         
  -5  11   5        464.76        454.06        42.83 o                         
  -4  11   5       1106.78       1148.07        52.30 o                         
  -3  11   5        296.36        309.90        30.37 o                         
  -2  11   5        125.49        155.26        23.80 o                         
  -1  11   5          0.45         21.19        13.68 o                         
   0  11   5          3.33         32.86        14.21 o                         
   1  11   5        100.19         70.70        16.82 o                         
   2  11   5        100.01        100.33        19.13 o                         
   3  11   5        510.52        502.73        40.72 o                         
   4  11   5        636.66        562.80        45.19 o                         
   5  11   5       1120.12       1059.95        61.62 o                         
  -5  12   5        252.11        234.15        35.06 o                         
  -4  12   5       1589.33       1669.57        67.94 o                         
  -3  12   5       2853.23       2757.39       127.87 o                         
  -2  12   5       7694.99       7792.54       155.50 o                         
  -1  12   5       5195.97       5114.58        97.33 o                         
   0  12   5       5258.55       5243.38        96.52 o                         
   1  12   5        960.23       1023.80        44.77 o                         
   2  12   5         12.88         31.67        18.75 o                         
   3  12   5        954.14        995.88        55.20 o                         
   4  12   5       1251.70       1205.06        62.77 o                         
   5  12   5       1362.32       1274.90        81.80 o                         
  -5  13   5         51.09         77.33        65.63 o                         
  -4  13   5          1.21          0.36        21.51 o                         
  -3  13   5        411.38        421.36        46.12 o                         
  -2  13   5        294.17        343.35        32.60 o                         
  -1  13   5        539.99        447.07        34.29 o                         
   0  13   5         15.83         19.73        17.97 o                         
   1  13   5        383.43        426.88        33.92 o                         
   2  13   5        723.31        773.85        49.88 o                         
   3  13   5       1405.11       1409.60        65.63 o                         
   4  13   5        563.10        589.74        56.08 o                         
  -4  14   5         92.45        112.64        30.19 o                         
  -3  14   5        421.25        488.03        41.06 o                         
  -2  14   5         17.74         52.77        22.48 o                         
  -1  14   5        392.84        415.87        38.59 o                         
   0  14   5         36.27         14.57        18.84 o                         
   1  14   5        610.82        611.77        53.45 o                         
   2  14   5        117.56         91.29        31.84 o                         
   3  14   5        635.90        608.99        56.20 o                         
   4  14   5        235.71        198.46        42.68 o                         
  -3  15   5         36.00         52.12        27.37 o                         
  -2  15   5        510.17        538.75        49.06 o                         
  -1  15   5        210.22        207.53        35.83 o                         
   0  15   5        252.04        281.77        44.19 o                         
   1  15   5         22.09         16.26        24.30 o                         
   2  15   5          2.02         24.60        27.46 o                         
   3  15   5        143.05        176.78        38.94 o                         
  -1  16   5        162.31         78.77        35.78 o                         
   0  16   5        384.77        389.35        51.78 o                         
   1  16   5          0.83         50.80        33.04 o                         
  -8   0   6         99.86        107.76        64.94 o                         
  -7   0   6       3261.19       3409.79       122.03 o                         
  -6   0   6       4447.50       4350.21       111.01 o                         
  -5   0   6      18411.65      18035.58       391.01 o                         
  -4   0   6       3973.12       4073.44       101.53 o                         
  -3   0   6      11322.71      12024.13       209.22 o                         
  -2   0   6      26239.15      26696.95       465.58 o                         
  -1   0   6       3382.22       2980.94        86.46 o                         
   0   0   6      99130.02      95859.25      1448.21 o                         
   1   0   6      32069.87      30733.86       482.76 o                         
   2   0   6      24767.93      24084.13       385.95 o                         
   3   0   6        786.84        986.24        74.89 o                         
   4   0   6        171.89        245.93        41.26 o                         
   5   0   6       4612.16       4778.55       139.65 o                         
   6   0   6       2713.72       2802.95       107.57 o                         
   7   0   6        892.78        971.72        96.59 o                         
  -8   1   6        231.49        204.73        38.98 o                         
  -7   1   6        778.04        836.03        43.27 o                         
  -6   1   6         98.97        124.59        19.11 o                         
  -5   1   6       1001.95       1054.52        33.25 o                         
  -4   1   6          0.14         38.30         9.47 o                         
  -3   1   6          6.11         29.47         6.99 o                         
  -2   1   6        952.43       1114.48        34.19 o                         
  -1   1   6      10945.02      10933.47       199.04 o                         
   0   1   6       5619.57       5974.95        79.09 o                         
   1   1   6      13660.08      13489.75       159.90 o                         
   2   1   6       1308.45       1389.86        32.88 o                         
   3   1   6       2498.64       2554.30        50.05 o                         
   4   1   6       3357.34       3363.82        63.95 o                         
   5   1   6         38.85         72.86        17.03 o                         
   6   1   6       3549.71       3389.86       110.37 o                         
   7   1   6        461.49        412.18        50.63 o                         
  -7   2   6        596.45        630.83        44.74 o                         
  -6   2   6       3730.37       3805.03        79.51 o                         
  -5   2   6       5098.03       5258.53        99.29 o                         
  -4   2   6       5893.22       6080.43        89.19 o                         
  -3   2   6       1794.61       1816.11        36.94 o                         
  -2   2   6        605.76        742.76        25.82 o                         
  -1   2   6      11121.21      10507.26       138.78 o                         
   0   2   6      14788.07      14193.36       167.53 o                         
   1   2   6      19930.53      19949.51       228.86 o                         
   2   2   6      18533.11      18370.37       232.15 o                         
   3   2   6       7100.22       7299.99       108.67 o                         
   4   2   6        583.90        657.76        35.85 o                         
   5   2   6         32.37         52.40        15.59 o                         
   6   2   6        690.10        726.92        48.23 o                         
   7   2   6        398.79        442.32        51.46 o                         
  -7   3   6          0.21         15.80        20.34 o                         
  -6   3   6         65.50         71.49        18.08 o                         
  -5   3   6       1009.59       1075.45        33.86 o                         
  -4   3   6          0.43         37.35         9.18 o                         
  -3   3   6        102.38        168.93        11.88 o                         
  -2   3   6       1849.87       1892.66        55.38 o                         
  -1   3   6      10059.90       9434.00       118.39 o                         
   0   3   6      11927.08      11853.76       144.18 o                         
   1   3   6      29141.70      29138.13       327.32 o                         
   2   3   6       2919.58       2904.10        54.77 o                         
   3   3   6       7403.34       7606.11       113.26 o                         
   4   3   6        296.58        364.10        21.73 o                         
   5   3   6        219.91        265.06        30.11 o                         
   6   3   6       1628.29       1528.67        65.24 o                         
   7   3   6        272.85        290.42        38.57 o                         
  -7   4   6        992.28        927.19        52.54 o                         
  -6   4   6       2702.53       2522.17        77.41 o                         
  -5   4   6       8432.96       8576.30       144.98 o                         
  -4   4   6        774.86        791.72        26.82 o                         
  -3   4   6       2887.70       2904.21        50.43 o                         
  -2   4   6       7451.94       7262.48        96.54 o                         
  -1   4   6       8812.92       9012.87       116.36 o                         
   0   4   6      34363.23      33654.76       376.04 o                         
   1   4   6       7436.45       7702.67       102.62 o                         
   2   4   6       6046.33       6240.81       103.27 o                         
   3   4   6        369.02        377.56        20.74 o                         
   4   4   6       4212.32       4166.76        76.74 o                         
   5   4   6       5005.33       5171.13       105.89 o                         
   6   4   6       4748.62       4848.43       136.81 o                         
   7   4   6       1231.64       1251.63        66.86 o                         
  -7   5   6         53.20         69.70        23.72 o                         
  -6   5   6         89.09         75.03        21.12 o                         
  -5   5   6       2549.22       2537.69        70.05 o                         
  -4   5   6       7196.60       7230.65       112.90 o                         
  -3   5   6      19306.47      19388.88       246.87 o                         
  -2   5   6      32935.87      32478.71       364.87 o                         
  -1   5   6      24158.87      22918.71       302.31 o                         
   0   5   6      16156.23      15538.69       186.86 o                         
   1   5   6       1143.23       1127.47        29.32 o                         
   2   5   6        123.23        171.65        14.06 o                         
   3   5   6       5192.50       5277.20        88.27 o                         
   4   5   6       1255.98       1242.33        44.66 o                         
   5   5   6       2478.39       2453.94        73.05 o                         
   6   5   6         18.67         58.95        23.14 o                         
   7   5   6         33.72         28.53        25.80 o                         
  -7   6   6        342.90        385.26        39.83 o                         
  -6   6   6       1665.55       1679.68        65.23 o                         
  -5   6   6       2654.75       2676.40        78.49 o                         
  -4   6   6       4905.42       4919.97        87.01 o                         
  -3   6   6        975.89       1003.87        35.94 o                         
  -2   6   6        368.08        430.11        21.92 o                         
  -1   6   6       2202.45       2118.51        44.22 o                         
   0   6   6      13684.87      13495.15       167.40 o                         
   1   6   6       8780.40       8516.37       114.96 o                         
   2   6   6       5243.80       5296.02        97.57 o                         
   3   6   6        109.97        155.96        19.19 o                         
   4   6   6        257.95        250.85        24.99 o                         
   5   6   6       1872.25       1954.77       112.16 o                         
   6   6   6       1988.46       1937.68        77.32 o                         
   7   6   6        816.98        770.51        66.45 o                         
  -7   7   6         65.01        102.06        28.32 o                         
  -6   7   6        212.58        208.32        31.29 o                         
  -5   7   6       4090.02       4096.26       103.54 o                         
  -4   7   6       5458.81       5580.12        97.10 o                         
  -3   7   6      16252.76      16348.53       217.76 o                         
  -2   7   6       9487.98       9328.44       146.97 o                         
  -1   7   6       6132.42       5929.99        95.45 o                         
   0   7   6       2411.32       2363.84        46.88 o                         
   1   7   6        663.86        676.25        24.98 o                         
   2   7   6          5.97         36.82        13.56 o                         
   3   7   6       1041.63       1007.16        57.87 o                         
   4   7   6        466.40        480.80        32.97 o                         
   5   7   6        144.67        170.90        24.88 o                         
   6   7   6       1438.29       1352.63        92.53 o                         
  -7   8   6         35.09         39.93        38.64 o                         
  -6   8   6          6.11         29.43        20.88 o                         
  -5   8   6         39.47         68.01        21.89 o                         
  -4   8   6        729.27        838.43        44.93 o                         
  -3   8   6        792.63        829.66        33.39 o                         
  -2   8   6       4586.15       4431.19       112.75 o                         
  -1   8   6        188.65        206.10        18.22 o                         
   0   8   6       1344.27       1356.93        50.35 o                         
   1   8   6        747.19        741.85        27.28 o                         
   2   8   6       1451.64       1408.91        53.10 o                         
   3   8   6       3201.56       3303.80        78.62 o                         
   4   8   6       1965.14       1967.90        73.92 o                         
   5   8   6        599.91        639.34        41.69 o                         
   6   8   6         96.44         67.64        31.13 o                         
  -6   9   6        867.70        774.32        52.41 o                         
  -5   9   6        814.38        810.17        49.67 o                         
  -4   9   6        375.71        330.47        33.66 o                         
  -3   9   6          1.31         50.76        22.27 o                         
  -2   9   6          0.05         25.78        12.82 o                         
  -1   9   6          5.98         49.71        22.13 o                         
   0   9   6        114.29        206.72        33.62 o                         
   1   9   6       2588.80       2590.13        53.84 o                         
   2   9   6       3340.91       3358.88        71.06 o                         
   3   9   6       6719.87       6795.58       129.14 o                         
   4   9   6       4237.10       4366.11       100.29 o                         
   5   9   6       3625.83       3533.30       103.49 o                         
   6   9   6        892.17        836.70        65.66 o                         
  -6  10   6         44.57         45.20        24.84 o                         
  -5  10   6        177.86        140.63        28.72 o                         
  -4  10   6         49.63         70.02        22.21 o                         
  -3  10   6         29.10         74.32        20.03 o                         
  -2  10   6       2057.07       2134.26        72.04 o                         
  -1  10   6        939.47       1013.52        37.29 o                         
   0  10   6       3776.45       3815.54        75.35 o                         
   1  10   6          1.98         13.43        13.06 o                         
   2  10   6        191.98        169.18        21.32 o                         
   3  10   6       1511.27       1560.55        55.12 o                         
   4  10   6        775.09        762.06        49.07 o                         
   5  10   6       1329.62       1424.41        68.19 o                         
   6  10   6        232.41        207.88        43.18 o                         
  -5  11   6         77.10         73.28        25.86 o                         
  -4  11   6        130.45        143.35        27.59 o                         
  -3  11   6       1852.38       2150.25        66.85 o                         
  -2  11   6       1263.38       1328.26        91.50 o                         
  -1  11   6        101.55         97.12        17.01 o                         
   0  11   6        720.60        748.13        33.95 o                         
   1  11   6       6107.45       6250.10       109.81 o                         
   2  11   6       7152.55       7497.77       128.23 o                         
   3  11   6      12334.99      12180.60       216.77 o                         
   4  11   6       3876.48       3925.01       110.00 o                         
   5  11   6       2790.70       2850.58       108.81 o                         
  -5  12   6         15.29         17.49        24.43 o                         
  -4  12   6        145.89        129.09        28.07 o                         
  -3  12   6          8.76         11.15        19.55 o                         
  -2  12   6        764.35        648.62        65.96 o                         
  -1  12   6         96.18         95.10        19.35 o                         
   0  12   6        162.06        197.17        26.06 o                         
   1  12   6       1015.15        990.10        45.04 o                         
   2  12   6        172.73        143.26        24.81 o                         
   3  12   6        839.32        816.88        76.19 o                         
   4  12   6        134.58        150.95        38.10 o                         
   5  12   6        122.53        160.19        33.73 o                         
  -4  13   6         14.58         31.43        23.47 o                         
  -3  13   6          4.36          9.80        21.07 o                         
  -2  13   6          5.98         50.79        20.32 o                         
  -1  13   6        152.52        135.11        24.14 o                         
   0  13   6        165.48        143.23        24.13 o                         
   1  13   6       1390.33       1377.40        54.02 o                         
   2  13   6       1576.34       1675.14        77.91 o                         
   3  13   6       1401.70       1561.70        69.21 o                         
   4  13   6       1707.57       1708.99        76.76 o                         
  -4  14   6         16.63         11.23        25.46 o                         
  -3  14   6          4.86         55.79        26.46 o                         
  -2  14   6        263.46        205.85        30.03 o                         
  -1  14   6        264.41        168.21        32.51 o                         
   0  14   6        433.72        367.86        40.31 o                         
   1  14   6          6.35         20.79        22.69 o                         
   2  14   6          1.02         42.36        27.02 o                         
   3  14   6        675.59        735.85        60.87 o                         
  -3  15   6       2972.56       2976.33       104.04 o                         
  -2  15   6       3275.82       3021.13       145.34 o                         
  -1  15   6       1771.18       1516.29        76.15 o                         
   0  15   6       1320.93       1177.72        75.12 o                         
   1  15   6         27.03         47.91        26.65 o                         
   2  15   6         25.82         43.35        29.65 o                         
  -1  16   6        260.80        281.63        47.08 o                         
   0  16   6        592.18        567.10        60.54 o                         
  -7   1   7        187.84        207.45        30.76 o                         
  -6   1   7        123.05        129.41        21.19 o                         
  -5   1   7       1409.65       1558.36        44.77 o                         
  -4   1   7       1679.38       1745.59        39.29 o                         
  -3   1   7       5986.63       6135.38        85.50 o                         
  -2   1   7       5457.60       5345.38       121.95 o                         
  -1   1   7      11043.21      10465.53       140.00 o                         
   0   1   7      10495.60       9622.55       120.45 o                         
   1   1   7       6977.44       6748.59        90.59 o                         
   2   1   7      11404.66      10750.83       147.31 o                         
   3   1   7       3613.80       3640.55        69.86 o                         
   4   1   7       7763.52       7591.51       132.11 o                         
   5   1   7       1063.16       1035.45        43.72 o                         
   6   1   7       2475.60       2352.52        81.12 o                         
   7   1   7         91.69        108.41        34.09 o                         
  -7   2   7       4379.15       4164.28       183.68 o                         
  -6   2   7       5629.04       5690.02       111.21 o                         
  -5   2   7      10405.03      10457.01       154.74 o                         
  -4   2   7       2009.45       2106.77        43.69 o                         
  -3   2   7        461.00        554.96        22.82 o                         
  -2   2   7      16041.05      15440.42       198.06 o                         
  -1   2   7      42990.87      42026.45       524.48 o                         
   0   2   7      56637.94      54255.53       591.32 o                         
   1   2   7      14661.46      14986.58       179.03 o                         
   2   2   7       6732.43       6665.53       101.01 o                         
   3   2   7       7529.14       7951.67       118.92 o                         
   4   2   7       8223.04       8574.27       129.82 o                         
   5   2   7      16869.69      17195.79       260.49 o                         
   6   2   7       7314.49       7288.11       178.23 o                         
   7   2   7       2278.92       2170.58       110.11 o                         
  -7   3   7        753.30        830.63        59.35 o                         
  -6   3   7        753.12        796.05        41.58 o                         
  -5   3   7         18.96         48.76        13.80 o                         
  -4   3   7         31.37         54.48        10.44 o                         
  -3   3   7        386.15        406.72        27.44 o                         
  -2   3   7        223.36        300.19        28.42 o                         
  -1   3   7        925.72        848.28        26.95 o                         
   0   3   7       9055.15       8871.79       114.98 o                         
   1   3   7      22758.89      21947.93       254.04 o                         
   2   3   7      15369.86      14636.26       194.15 o                         
   3   3   7      24199.17      24212.41       305.60 o                         
   4   3   7       4487.05       4263.00        78.74 o                         
   5   3   7       4847.55       4763.05       115.90 o                         
   6   3   7         18.71         19.90        20.92 o                         
   7   3   7         60.51         77.39        27.49 o                         
  -7   4   7       1061.39        950.24        63.96 o                         
  -6   4   7       1501.87       1570.28        65.12 o                         
  -5   4   7       2176.13       2252.22        57.19 o                         
  -4   4   7        234.59        235.48        18.80 o                         
  -3   4   7         43.92         42.99         8.50 o                         
  -2   4   7       6510.37       6392.95        96.82 o                         
  -1   4   7       9533.69       9002.37       118.67 o                         
   0   4   7       9554.54       9019.28       118.32 o                         
   1   4   7       3406.29       3228.29        55.13 o                         
   2   4   7         32.18         97.41        23.44 o                         
   3   4   7       2639.09       2655.94        56.39 o                         
   4   4   7       7721.18       7948.86       144.54 o                         
   5   4   7       6249.85       6300.70       140.75 o                         
   6   4   7       3241.92       2899.65        94.21 o                         
   7   4   7       1436.66       1425.29        72.26 o                         
  -7   5   7        400.93        358.58        44.49 o                         
  -6   5   7       1615.95       1742.69        82.27 o                         
  -5   5   7        319.36        346.94        27.60 o                         
  -4   5   7       3182.04       3207.08        72.34 o                         
  -3   5   7        661.21        694.92        29.24 o                         
  -2   5   7       3028.82       3105.40        73.86 o                         
  -1   5   7       5724.08       5656.34       111.80 o                         
   0   5   7       4111.87       4028.09        65.15 o                         
   1   5   7       7502.66       7059.54        99.21 o                         
   2   5   7       3376.57       3345.31        65.54 o                         
   3   5   7       2131.07       2017.77        58.17 o                         
   4   5   7        148.09        126.09        19.15 o                         
   5   5   7        234.19        283.34        33.04 o                         
   6   5   7        169.50        193.64        33.00 o                         
   7   5   7         57.61         92.74        31.02 o                         
  -7   6   7        115.44         67.13        27.00 o                         
  -6   6   7         19.12         31.52        20.41 o                         
  -5   6   7        404.43        433.15        35.78 o                         
  -4   6   7        106.91        106.21        18.05 o                         
  -3   6   7          5.32         26.34        11.34 o                         
  -2   6   7       2842.61       2876.90        58.79 o                         
  -1   6   7       1818.98       1828.10        49.54 o                         
   0   6   7       5451.64       5550.12        83.87 o                         
   1   6   7        130.21        187.12        15.26 o                         
   2   6   7       1993.70       2037.92        53.60 o                         
   3   6   7        366.57        354.08        26.34 o                         
   4   6   7         41.17         51.77        16.42 o                         
   5   6   7          7.99         31.80        17.66 o                         
   6   6   7        305.56        335.46        41.05 o                         
  -7   7   7        227.25        174.94        33.67 o                         
  -6   7   7        460.57        482.36        41.93 o                         
  -5   7   7       4700.26       4608.26       112.48 o                         
  -4   7   7       3106.48       3249.50        75.83 o                         
  -3   7   7      11643.90      11551.32       164.70 o                         
  -2   7   7       6135.36       5726.45        96.02 o                         
  -1   7   7       2422.11       2332.09        64.42 o                         
   0   7   7        358.21        372.50        20.36 o                         
   1   7   7        725.12        745.44        28.02 o                         
   2   7   7       1224.50       1288.57        40.39 o                         
   3   7   7       1530.76       1502.07        50.04 o                         
   4   7   7         67.62         56.67        17.17 o                         
   5   7   7          2.66         30.67        17.84 o                         
   6   7   7        802.32        858.40        65.08 o                         
  -6   8   7       1384.53       1268.75        62.49 o                         
  -5   8   7       1967.69       1963.47        70.84 o                         
  -4   8   7         30.49         35.04        18.41 o                         
  -3   8   7        232.33        268.81        23.69 o                         
  -2   8   7       8594.69       8452.52       171.27 o                         
  -1   8   7      14050.53      13527.80       266.68 o                         
   0   8   7      18352.81      18117.62       223.09 o                         
   1   8   7      14963.48      15174.71       192.67 o                         
   2   8   7       2691.54       2604.96        60.27 o                         
   3   8   7        551.89        570.79        34.57 o                         
   4   8   7        371.24        344.77        30.43 o                         
   5   8   7        907.68       1000.80        49.85 o                         
   6   8   7        446.62        416.52        60.47 o                         
  -6   9   7        239.34        208.42        33.90 o                         
  -5   9   7       3388.16       3471.79        99.24 o                         
  -4   9   7      10120.47       9890.61       189.00 o                         
  -3   9   7      12828.53      13050.90       201.88 o                         
  -2   9   7      12890.83      13249.30       213.67 o                         
  -1   9   7       3976.57       3750.94        75.29 o                         
   0   9   7        368.85        345.92        22.28 o                         
   1   9   7       5287.54       5302.08        87.56 o                         
   2   9   7       3768.35       3844.50        86.23 o                         
   3   9   7       9169.19       9193.51       161.68 o                         
   4   9   7       1397.58       1386.69        55.05 o                         
   5   9   7        756.78        764.40        51.27 o                         
   6   9   7        483.28        480.47       106.38 o                         
  -6  10   7        106.73         85.22        28.81 o                         
  -5  10   7       1068.43       1068.62        58.40 o                         
  -4  10   7        164.02        183.00        32.34 o                         
  -3  10   7       1839.89       1978.56        67.49 o                         
  -2  10   7        215.64        259.53        26.14 o                         
  -1  10   7       1453.57       1466.74        45.72 o                         
   0  10   7        379.84        353.23        25.36 o                         
   1  10   7        705.40        708.61        33.93 o                         
   2  10   7        795.42        799.12        40.10 o                         
   3  10   7        657.43        664.29        39.65 o                         
   4  10   7        415.21        360.86        33.77 o                         
   5  10   7        660.50        716.41        51.94 o                         
  -5  11   7         19.06         43.63        23.86 o                         
  -4  11   7         20.72         15.88        20.86 o                         
  -3  11   7         45.00         42.28        20.00 o                         
  -2  11   7        103.61         92.19        18.32 o                         
  -1  11   7         36.87         57.84        16.10 o                         
   0  11   7         11.82         22.03        16.82 o                         
   1  11   7       1351.44       1498.08        69.20 o                         
   2  11   7        139.13        172.00        25.15 o                         
   3  11   7       1231.00       1215.90        52.17 o                         
   4  11   7        391.45        416.06        41.10 o                         
   5  11   7        291.13        256.14        38.81 o                         
  -5  12   7        368.92        414.91        44.48 o                         
  -4  12   7        239.96        264.42        34.89 o                         
  -3  12   7        785.30        931.58        52.04 o                         
  -2  12   7        218.62        264.24        29.54 o                         
  -1  12   7        781.50        858.50        45.11 o                         
   0  12   7        501.25        524.27        36.16 o                         
   1  12   7       1614.68       1657.72        57.93 o                         
   2  12   7       1136.05       1169.67        51.03 o                         
   3  12   7       1781.90       1718.65        71.34 o                         
   4  12   7       1109.36       1027.19        60.65 o                         
  -4  13   7       1083.31       1071.42        60.08 o                         
  -3  13   7       2042.73       1989.97       103.80 o                         
  -2  13   7       1383.70       1332.71        59.08 o                         
  -1  13   7         57.65         42.48        19.83 o                         
   0  13   7        308.25        323.71        32.64 o                         
   1  13   7       2661.20       2764.09        78.34 o                         
   2  13   7       2718.95       2868.19       102.49 o                         
   3  13   7       3691.00       3820.68       110.91 o                         
   4  13   7        337.01        334.80        42.37 o                         
  -3  14   7         73.91         66.69        28.29 o                         
  -2  14   7        755.27        912.75        55.80 o                         
  -1  14   7        411.58        436.20        43.18 o                         
   0  14   7        788.51        960.40        49.64 o                         
   1  14   7        532.04        593.95        53.12 o                         
   2  14   7        529.10        553.39        53.49 o                         
   3  14   7        282.36        304.88        45.64 o                         
  -2  15   7        273.19        243.06        36.01 o                         
  -1  15   7        398.52        354.67        47.42 o                         
   0  15   7        288.84        382.43        50.95 o                         
   1  15   7        218.07        224.34        39.68 o                         
   2  15   7       1341.41       1551.13        82.54 o                         
  -7   0   8          3.10         16.91        27.95 o                         
  -6   0   8         62.79        154.45        96.14 o                         
  -5   0   8        784.91        843.72        54.96 o                         
  -4   0   8      15352.38      15283.21       269.29 o                         
  -3   0   8      24831.24      25636.04       526.61 o                         
  -2   0   8      97229.67      93011.05      1633.95 o                         
  -1   0   8      71378.72      66372.18      1018.28 o                         
   0   0   8      91282.40      89012.07      1354.54 o                         
   1   0   8      19571.41      18891.34       314.31 o                         
   2   0   8       4069.22       3838.71        85.48 o                         
   3   0   8        931.88       1060.23        54.88 o                         
   4   0   8       3889.33       3825.42       119.85 o                         
   5   0   8       1352.15       1505.26        76.34 o                         
   6   0   8        257.33        242.39        41.38 o                         
   7   0   8        530.77        494.79        82.14 o                         
  -7   1   8        532.46        579.82        49.58 o                         
  -6   1   8        488.82        540.80        35.66 o                         
  -5   1   8        394.09        413.87        29.26 o                         
  -4   1   8          2.53         43.19        11.56 o                         
  -3   1   8        291.01        351.75        19.39 o                         
  -2   1   8       1261.53       1219.51        32.53 o                         
  -1   1   8       2619.12       2531.54        49.27 o                         
   0   1   8        967.76        949.80        25.16 o                         
   1   1   8         79.50        136.36        11.29 o                         
   2   1   8        472.53        557.91        24.08 o                         
   3   1   8        539.63        608.66        35.03 o                         
   4   1   8          7.22         33.27        14.04 o                         
   5   1   8          8.94         10.05        15.55 o                         
   6   1   8         33.36         67.40        24.69 o                         
   7   1   8         17.23          0.23        27.43 o                         
  -7   2   8         35.48         42.16        23.60 o                         
  -6   2   8        675.32        757.54        45.61 o                         
  -5   2   8       1530.29       1576.48        46.14 o                         
  -4   2   8      10047.84      10136.32       147.22 o                         
  -3   2   8      21952.29      21466.83       276.82 o                         
  -2   2   8      50059.41      49280.16       581.43 o                         
  -1   2   8      37320.78      35983.02       431.44 o                         
   0   2   8      50929.93      49187.17       599.54 o                         
   1   2   8      18898.14      18523.38       218.90 o                         
   2   2   8       7746.54       7605.92       114.71 o                         
   3   2   8        716.54        749.00        29.08 o                         
   4   2   8         66.93         65.78        19.28 o                         
   5   2   8         61.23         82.75        19.88 o                         
   6   2   8          1.59         19.89        27.70 o                         
   7   2   8         96.04        121.52        32.30 o                         
  -7   3   8        806.14        845.86        62.09 o                         
  -6   3   8       1908.80       1949.29        69.07 o                         
  -5   3   8        204.64        206.03        20.37 o                         
  -4   3   8        398.61        448.55        24.59 o                         
  -3   3   8       2602.42       2690.47        55.23 o                         
  -2   3   8      11805.49      11593.37       158.62 o                         
  -1   3   8       5360.83       5232.45        84.68 o                         
   0   3   8      10593.25      10166.41       131.05 o                         
   1   3   8         29.16         64.49         9.75 o                         
   2   3   8         64.13        100.89        28.87 o                         
   3   3   8       3027.42       3198.39        64.95 o                         
   4   3   8        478.48        559.89        27.94 o                         
   5   3   8       2830.43       2698.81        85.09 o                         
   6   3   8          0.79         24.33        21.96 o                         
   7   3   8         50.64         60.58        29.14 o                         
  -7   4   8       4346.53       4455.44       137.28 o                         
  -6   4   8       6231.80       5858.92       227.90 o                         
  -5   4   8      11812.53      11966.23       192.50 o                         
  -4   4   8       4203.73       4321.59        79.82 o                         
  -3   4   8       4895.45       4851.01        82.66 o                         
  -2   4   8       2980.50       3222.21        61.57 o                         
  -1   4   8        993.53       1085.68        54.41 o                         
   0   4   8       5570.53       5859.11        86.30 o                         
   1   4   8       2531.22       2476.79        77.61 o                         
   2   4   8       5279.23       5233.89        89.18 o                         
   3   4   8      16671.67      17032.60       228.26 o                         
   4   4   8      16570.30      16143.99       345.69 o                         
   5   4   8      12931.35      13024.03       240.08 o                         
   6   4   8       6169.79       5976.27       161.75 o                         
   7   4   8       1470.39       1435.89        75.50 o                         
  -7   5   8        360.88        378.89        48.68 o                         
  -6   5   8       1920.55       1836.09       119.25 o                         
  -5   5   8       2807.27       2824.15        73.32 o                         
  -4   5   8       7600.79       7573.30       132.84 o                         
  -3   5   8       3175.95       3105.92        62.15 o                         
  -2   5   8       1302.57       1360.19        33.30 o                         
  -1   5   8       1190.16       1195.76        33.87 o                         
   0   5   8       5151.88       4830.09        76.22 o                         
   1   5   8      15246.02      14241.24       178.52 o                         
   2   5   8      10977.59      10533.98       177.49 o                         
   3   5   8       7008.13       6876.39       112.35 o                         
   4   5   8        951.19       1048.06        43.68 o                         
   5   5   8         97.87        114.59        26.42 o                         
   6   5   8        602.34        602.10        48.02 o                         
  -7   6   8       1560.23       1568.66        86.10 o                         
  -6   6   8       1990.21       1865.14       120.68 o                         
  -5   6   8       2884.17       2863.54        85.25 o                         
  -4   6   8         74.56        111.47        19.13 o                         
  -3   6   8        366.05        347.68        25.83 o                         
  -2   6   8       1156.09       1167.17        35.39 o                         
  -1   6   8         38.26         98.40        13.76 o                         
   0   6   8         18.68         26.60        11.35 o                         
   1   6   8       6928.01       6672.22        99.08 o                         
   2   6   8       8839.89       8837.33       147.77 o                         
   3   6   8      19589.90      19243.95       281.81 o                         
   4   6   8      13933.25      13700.78       218.48 o                         
   5   6   8       7365.13       7348.86       196.21 o                         
   6   6   8       2833.24       2597.22       186.61 o                         
  -6   7   8          7.94         32.53        19.96 o                         
  -5   7   8       1603.43       1526.70        62.41 o                         
  -4   7   8       2208.00       2261.95        75.10 o                         
  -3   7   8       3627.75       3665.81        90.65 o                         
  -2   7   8       4842.17       4835.48        86.95 o                         
  -1   7   8        141.22        157.64        24.21 o                         
   0   7   8          4.27         15.00        10.62 o                         
   1   7   8       5059.22       4937.03        81.55 o                         
   2   7   8       2657.53       2517.52        60.18 o                         
   3   7   8       7579.96       7351.42       134.65 o                         
   4   7   8        539.65        564.67        38.58 o                         
   5   7   8        803.07        745.77        51.48 o                         
   6   7   8        247.91        228.12        37.71 o                         
  -6   8   8          0.67         26.93        22.27 o                         
  -5   8   8        580.95        537.80        42.35 o                         
  -4   8   8        151.53        127.19        23.40 o                         
  -3   8   8        945.02        875.64        39.74 o                         
  -2   8   8       3391.10       3509.38        77.84 o                         
  -1   8   8        627.94        654.43        33.74 o                         
   0   8   8      12137.53      12551.69       166.13 o                         
   1   8   8       4216.18       4118.06        73.67 o                         
   2   8   8      11273.15      10995.55       179.50 o                         
   3   8   8       2949.96       2936.63        76.11 o                         
   4   8   8       2596.44       2462.81        71.82 o                         
   5   8   8        651.39        554.73        66.87 o                         
   6   8   8        224.13        179.57        41.44 o                         
  -6   9   8         89.33         75.00        27.48 o                         
  -5   9   8        124.79        145.78        28.14 o                         
  -4   9   8        671.13        674.34        72.67 o                         
  -3   9   8         17.61         18.69        15.22 o                         
  -2   9   8          8.29         43.92        15.50 o                         
  -1   9   8       1369.52       1293.01        42.93 o                         
   0   9   8       1637.94       1583.20        43.45 o                         
   1   9   8       2078.27       2124.57        51.50 o                         
   2   9   8        882.83        848.01        41.04 o                         
   3   9   8        368.14        385.42        32.63 o                         
   4   9   8        241.46        216.48        28.14 o                         
   5   9   8        162.91        132.74        26.72 o                         
  -5  10   8        114.03        114.69        28.17 o                         
  -4  10   8         42.82         51.57        22.00 o                         
  -3  10   8        291.56        298.84        33.05 o                         
  -2  10   8       2700.78       2600.96        67.52 o                         
  -1  10   8       2486.04       2575.63        62.48 o                         
   0  10   8       4910.21       4885.08        92.85 o                         
   1  10   8       2015.92       2160.96        57.91 o                         
   2  10   8        991.35       1009.26        45.44 o                         
   3  10   8        111.00        136.52        24.77 o                         
   4  10   8          8.04         59.12        22.30 o                         
   5  10   8         30.29         42.45        26.31 o                         
  -5  11   8       1036.12       1094.79        62.27 o                         
  -4  11   8       1136.25       1247.05        63.63 o                         
  -3  11   8       1824.53       1751.92        60.22 o                         
  -2  11   8        228.40        261.26        26.79 o                         
  -1  11   8        375.56        481.35        34.42 o                         
   0  11   8       1968.58       2015.75        56.49 o                         
   1  11   8       7240.11       7557.02       139.99 o                         
   2  11   8       3225.23       3416.92        92.42 o                         
   3  11   8       2765.70       2874.35        86.46 o                         
   4  11   8         29.37         37.20        25.06 o                         
   5  11   8        148.84        146.09        34.04 o                         
  -4  12   8        185.61        221.46        33.88 o                         
  -3  12   8       1556.58       1522.84        57.97 o                         
  -2  12   8         82.92         93.31        24.12 o                         
  -1  12   8        952.53        916.13        47.51 o                         
   0  12   8         20.71         43.22        19.55 o                         
   1  12   8         85.22         88.78        25.17 o                         
   2  12   8         93.86         68.07        25.22 o                         
   3  12   8         53.02         61.73        26.53 o                         
   4  12   8          0.74         32.83        26.77 o                         
  -4  13   8         61.87         76.79        29.51 o                         
  -3  13   8        207.11        219.45        33.62 o                         
  -2  13   8         61.29         51.29        24.72 o                         
  -1  13   8         32.93         43.08        20.17 o                         
   0  13   8        165.31        206.70        29.78 o                         
   1  13   8        556.82        710.34        48.25 o                         
   2  13   8        545.42        662.35        55.45 o                         
   3  13   8        416.04        499.42        51.70 o                         
  -3  14   8        419.77        536.97        47.38 o                         
  -2  14   8         24.16          0.22        23.17 o                         
  -1  14   8          9.51         35.14        29.80 o                         
   0  14   8       1053.72       1018.67        71.94 o                         
   1  14   8        187.25        186.47        32.90 o                         
   2  14   8        330.17        240.23        42.01 o                         
   3  14   8          7.00         34.17        71.46 o                         
  -2  15   8        785.81        816.05        64.31 o                         
  -1  15   8          0.29         10.38        29.71 o                         
   0  15   8         80.90         57.93        30.86 o                         
   1  15   8       1475.40       1390.81        93.93 o                         
  -7   1   9       1967.13       2067.90       111.78 o                         
  -6   1   9       2629.55       2599.15        73.82 o                         
  -5   1   9        143.25        127.28        20.19 o                         
  -4   1   9         64.48        124.49        21.17 o                         
  -3   1   9       3085.43       3125.48        60.91 o                         
  -2   1   9       5390.03       5420.06        87.22 o                         
  -1   1   9        271.30        256.36        16.38 o                         
   0   1   9          3.91         45.51        11.37 o                         
   1   1   9      14240.87      13798.36       170.81 o                         
   2   1   9      19081.33      18468.07       241.42 o                         
   3   1   9      30867.20      29110.48       576.57 o                         
   4   1   9      17842.62      17937.32       269.17 o                         
   5   1   9      11367.34      11423.56       193.43 o                         
   6   1   9       2344.08       2317.49        84.22 o                         
   7   1   9        813.37        731.00        66.80 o                         
  -7   2   9       2097.38       1930.55        75.14 o                         
  -6   2   9        283.95        335.95        34.93 o                         
  -5   2   9       1505.73       1496.27        52.10 o                         
  -4   2   9       1684.63       1628.49        44.65 o                         
  -3   2   9        905.07        920.31        37.74 o                         
  -2   2   9      15513.97      15564.90       205.60 o                         
  -1   2   9       3175.88       3262.64        61.60 o                         
   0   2   9       6304.55       6187.37        88.36 o                         
   1   2   9       2933.39       2919.88        60.06 o                         
   2   2   9       2507.25       2605.28        55.90 o                         
   3   2   9      16312.92      16191.81       219.66 o                         
   4   2   9       7796.25       7726.19       140.72 o                         
   5   2   9       4696.07       4595.75       103.89 o                         
   6   2   9        887.62        903.97        56.58 o                         
   7   2   9         18.33         37.98        26.91 o                         
  -7   3   9        331.09        332.99        46.30 o                         
  -6   3   9        602.78        747.99        55.83 o                         
  -5   3   9       4844.72       4881.23       113.53 o                         
  -4   3   9       4295.78       4495.79        82.90 o                         
  -3   3   9       9972.00       9879.40       143.83 o                         
  -2   3   9      10112.89      10157.70       145.17 o                         
  -1   3   9       1277.42       1335.59        36.81 o                         
   0   3   9       5503.40       5548.57        82.88 o                         
   1   3   9        105.09        146.40        12.69 o                         
   2   3   9        775.07        810.06        39.91 o                         
   3   3   9        236.63        248.74        20.74 o                         
   4   3   9       1640.87       1554.92        53.39 o                         
   5   3   9       2132.73       2041.42        74.74 o                         
   6   3   9       3105.26       3131.38       101.06 o                         
  -7   4   9          6.29         41.84        30.59 o                         
  -6   4   9         16.28         24.47        21.82 o                         
  -5   4   9        512.93        470.45        37.29 o                         
  -4   4   9        232.74        282.47        30.38 o                         
  -3   4   9       1915.80       1941.63        48.15 o                         
  -2   4   9          3.66         23.96        10.83 o                         
  -1   4   9         88.56        104.06        19.43 o                         
   0   4   9       4842.22       4845.88        76.79 o                         
   1   4   9       9047.77       8746.17       120.02 o                         
   2   4   9      13084.05      12837.41       180.43 o                         
   3   4   9       8522.48       8292.21       167.30 o                         
   4   4   9       3391.70       3329.69        92.48 o                         
   5   4   9        694.28        801.07        50.97 o                         
   6   4   9         59.54         71.02        27.09 o                         
  -7   5   9        135.40        112.72        39.14 o                         
  -6   5   9         34.25         54.27        26.65 o                         
  -5   5   9       1010.71       1110.57        47.48 o                         
  -4   5   9       6965.16       7062.26       128.26 o                         
  -3   5   9      13854.83      13776.54       208.84 o                         
  -2   5   9      22489.78      21596.25       278.86 o                         
  -1   5   9      21559.01      21171.76       388.52 o                         
   0   5   9       9349.52       9351.95       128.04 o                         
   1   5   9       2109.47       2160.95        59.95 o                         
   2   5   9        141.42        180.30        22.88 o                         
   3   5   9        748.72        771.19        39.09 o                         
   4   5   9         15.33          2.79        14.44 o                         
   5   5   9         24.27         24.61        21.34 o                         
   6   5   9        702.27        726.93        54.73 o                         
  -6   6   9        170.05        164.04        35.55 o                         
  -5   6   9        948.14        986.82        45.96 o                         
  -4   6   9         67.42         57.84        17.56 o                         
  -3   6   9         50.32         51.95        16.24 o                         
  -2   6   9       3630.57       3686.89        79.60 o                         
  -1   6   9       5511.03       5378.69        87.07 o                         
   0   6   9      14718.16      14347.69       183.31 o                         
   1   6   9       6249.51       6036.43        93.67 o                         
   2   6   9       5631.12       5255.65        99.66 o                         
   3   6   9        686.42        618.97        42.61 o                         
   4   6   9         68.71         86.93        20.07 o                         
   5   6   9         76.08         57.53        23.89 o                         
   6   6   9        144.35        156.63        33.44 o                         
  -6   7   9        100.07         99.73        33.22 o                         
  -5   7   9        189.07        203.53        30.18 o                         
  -4   7   9       1355.20       1423.69        51.06 o                         
  -3   7   9       6260.91       6264.81       117.89 o                         
  -2   7   9       8003.10       7954.84       136.66 o                         
  -1   7   9      14875.70      14745.06       190.13 o                         
   0   7   9       9854.15       9895.90       137.58 o                         
   1   7   9       8436.32       8374.27       121.52 o                         
   2   7   9       1235.71       1169.68        42.04 o                         
   3   7   9        292.82        298.53        30.95 o                         
   4   7   9        189.84        228.46        26.62 o                         
   5   7   9        222.84        249.74        36.60 o                         
   6   7   9        114.00        106.10        32.82 o                         
  -6   8   9          3.24          0.47        24.31 o                         
  -5   8   9        104.23         66.05        24.79 o                         
  -4   8   9       1494.25       1331.29        58.19 o                         
  -3   8   9       4570.51       4376.69        94.17 o                         
  -2   8   9       8332.80       8194.95       141.63 o                         
  -1   8   9       8659.93       8460.52       150.07 o                         
   0   8   9       5984.54       5830.89        94.50 o                         
   1   8   9        689.13        838.80        33.02 o                         
   2   8   9        334.65        372.16        30.09 o                         
   3   8   9       1350.30       1281.65        50.87 o                         
   4   8   9        283.32        219.15        28.21 o                         
   5   8   9        706.87        698.50        51.95 o                         
  -6   9   9          2.68         10.12        26.03 o                         
  -5   9   9        363.35        367.15        39.99 o                         
  -4   9   9        214.37        201.93        29.46 o                         
  -3   9   9        613.61        533.50        34.54 o                         
  -2   9   9        324.77        404.13        30.09 o                         
  -1   9   9       2963.62       3025.41        69.21 o                         
   0   9   9       7937.93       7989.07       129.47 o                         
   1   9   9      13176.40      13209.68       178.45 o                         
   2   9   9      10469.81      10315.68       175.46 o                         
   3   9   9       6591.75       6804.52       134.66 o                         
   4   9   9        676.92        655.02        56.35 o                         
   5   9   9         80.83        126.97        31.55 o                         
  -5  10   9       4376.81       4386.53       133.34 o                         
  -4  10   9       2857.69       2832.02        94.37 o                         
  -3  10   9       2171.67       2149.99        94.22 o                         
  -2  10   9         51.95         32.88        16.59 o                         
  -1  10   9        173.68        195.28        23.45 o                         
   0  10   9       3011.69       3224.09        72.94 o                         
   1  10   9        695.38        791.25        40.99 o                         
   2  10   9       2541.47       2594.12        72.85 o                         
   3  10   9        219.59        307.61        32.15 o                         
   4  10   9        204.69        226.35        30.63 o                         
   5  10   9       1242.12       1233.85        78.24 o                         
  -5  11   9        661.28        627.36        52.11 o                         
  -4  11   9        418.41        431.57        41.84 o                         
  -3  11   9        539.09        625.31        45.33 o                         
  -2  11   9        228.11        245.29        32.45 o                         
  -1  11   9         14.68         28.05        17.38 o                         
   0  11   9        204.89        269.28        26.18 o                         
   1  11   9        111.13        157.98        27.17 o                         
   2  11   9        170.97        192.20        27.07 o                         
   3  11   9        292.25        257.13        30.62 o                         
   4  11   9        179.13        157.65        33.23 o                         
  -4  12   9       1788.30       1854.31        80.81 o                         
  -3  12   9       1658.94       1740.30        70.70 o                         
  -2  12   9        164.50        159.69        28.88 o                         
  -1  12   9         20.14         26.75        18.66 o                         
   0  12   9        384.45        458.26        58.43 o                         
   1  12   9        197.39        260.09        32.72 o                         
   2  12   9         82.74        123.18        32.99 o                         
   3  12   9          9.76         22.59        22.38 o                         
   4  12   9         30.94         41.91        27.59 o                         
  -3  13   9        687.93        670.98        50.48 o                         
  -2  13   9        178.02        168.06        31.70 o                         
  -1  13   9          0.24         33.80        26.43 o                         
   0  13   9        185.93        188.44        31.19 o                         
   1  13   9        730.03        774.05        53.16 o                         
   2  13   9         59.05         39.06        26.37 o                         
   3  13   9        120.41         94.09        48.60 o                         
  -2  14   9        460.23        557.81        62.08 o                         
  -1  14   9        240.15        218.93        40.36 o                         
   0  14   9       1183.07       1182.14        60.81 o                         
   1  14   9        182.60        172.71        34.09 o                         
   2  14   9        590.32        564.84        55.95 o                         
   0  15   9        221.36        196.43        49.75 o                         
  -7   0  10          1.65         11.28        38.76 o                         
  -6   0  10        425.29        380.25        48.69 o                         
  -5   0  10        729.94        772.50        57.72 o                         
  -4   0  10        977.07       1068.28        60.31 o                         
  -3   0  10        969.17        933.73        55.32 o                         
  -2   0  10       1243.44       1367.69       100.76 o                         
  -1   0  10       3536.10       3367.77        79.27 o                         
   0   0  10        220.22        229.49        22.11 o                         
   1   0  10       4623.21       4568.89       102.74 o                         
   2   0  10       4337.82       4459.66       135.95 o                         
   3   0  10       2423.87       2445.43        94.62 o                         
   4   0  10       1366.25       1297.82       122.76 o                         
   5   0  10         23.76         45.04        27.29 o                         
   6   0  10          2.27         41.62        31.54 o                         
  -7   1  10        152.42        146.67        31.46 o                         
  -6   1  10        140.51        136.97        25.17 o                         
  -5   1  10        687.64        715.90        39.48 o                         
  -4   1  10       2923.98       2982.99        73.42 o                         
  -3   1  10       7255.65       7186.32       127.09 o                         
  -2   1  10       7133.77       6956.27       108.14 o                         
  -1   1  10       3311.82       3348.23        63.44 o                         
   0   1  10        586.39        647.92        22.91 o                         
   1   1  10       2197.51       2247.93        45.30 o                         
   2   1  10       1757.25       1821.04        40.12 o                         
   3   1  10       5547.19       5452.40       109.50 o                         
   4   1  10        338.99        375.02        31.19 o                         
   5   1  10       1458.16       1368.55        55.89 o                         
   6   1  10        605.56        557.08        47.25 o                         
  -7   2  10         70.09         65.31        27.35 o                         
  -6   2  10        100.25        134.39        26.69 o                         
  -5   2  10        673.17        672.14        38.57 o                         
  -4   2  10       1034.20       1127.76        44.44 o                         
  -3   2  10         50.32         95.80        14.63 o                         
  -2   2  10         76.10         78.53        12.98 o                         
  -1   2  10        494.15        454.07        23.09 o                         
   0   2  10       2532.03       2446.80        47.26 o                         
   1   2  10       4086.78       3947.00        65.78 o                         
   2   2  10       3448.95       3393.00        68.40 o                         
   3   2  10       2581.52       2494.54        67.93 o                         
   4   2  10        960.13       1018.61        46.50 o                         
   5   2  10        134.68        131.02        28.30 o                         
   6   2  10          0.80         29.99        24.33 o                         
  -7   3  10         15.74         50.45        32.20 o                         
  -6   3  10        354.72        370.18        52.73 o                         
  -5   3  10       6980.59       6804.40       144.76 o                         
  -4   3  10      13313.10      13394.24       209.43 o                         
  -3   3  10      29719.48      29200.65       366.15 o                         
  -2   3  10      19335.48      18702.20       245.83 o                         
  -1   3  10       9161.82       9216.75       136.14 o                         
   0   3  10         52.52         89.26        12.33 o                         
   1   3  10      10014.86       9995.38       133.89 o                         
   2   3  10      11668.69      11462.62       166.38 o                         
   3   3  10      20852.95      20091.81       287.57 o                         
   4   3  10       3242.29       3224.45        82.44 o                         
   5   3  10        775.84        788.88        51.50 o                         
   6   3  10        561.67        513.18        48.02 o                         
  -7   4  10        814.92        749.85        64.46 o                         
  -6   4  10        602.18        553.71        45.66 o                         
  -5   4  10       1724.18       1772.11        66.41 o                         
  -4   4  10       1113.80       1147.90        44.34 o                         
  -3   4  10        135.32        146.67        23.01 o                         
  -2   4  10      11479.01      11225.09       192.58 o                         
  -1   4  10       3681.67       3618.96        85.96 o                         
   0   4  10       8083.23       7823.41       120.96 o                         
   1   4  10       1420.55       1362.34        36.64 o                         
   2   4  10        132.19        166.13        18.79 o                         
   3   4  10        598.51        649.59        32.19 o                         
   4   4  10       1366.91       1369.80        59.48 o                         
   5   4  10        756.89        737.81        51.08 o                         
   6   4  10        327.49        314.52        40.18 o                         
  -6   5  10        123.90        116.54        33.83 o                         
  -5   5  10        157.18        195.19        32.74 o                         
  -4   5  10       1675.24       1751.41        55.76 o                         
  -3   5  10       1937.11       1898.68        56.10 o                         
  -2   5  10       5842.01       5552.31       102.69 o                         
  -1   5  10       3957.80       3882.30        76.01 o                         
   0   5  10       6326.63       6325.99        97.16 o                         
   1   5  10       2327.50       2474.72        52.60 o                         
   2   5  10        325.53        390.25        26.57 o                         
   3   5  10        532.52        582.74        32.23 o                         
   4   5  10        533.25        479.97        40.24 o                         
   5   5  10          0.57         25.60        21.74 o                         
   6   5  10        244.74        228.31        37.58 o                         
  -6   6  10        220.05        261.51        42.27 o                         
  -5   6  10         79.49         93.22        24.53 o                         
  -4   6  10        138.39        168.81        23.06 o                         
  -3   6  10         74.52         90.00        18.92 o                         
  -2   6  10          0.11         32.38        15.09 o                         
  -1   6  10        924.40        913.41        35.62 o                         
   0   6  10        387.61        463.84        32.66 o                         
   1   6  10       1327.89       1317.72        38.73 o                         
   2   6  10        773.00        751.29        35.48 o                         
   3   6  10          1.04         34.02        16.70 o                         
   4   6  10         19.28         33.90        20.93 o                         
   5   6  10        781.97        773.58        58.47 o                         
   6   6  10        504.03        591.66        68.93 o                         
  -6   7  10        452.04        446.02        52.53 o                         
  -5   7  10          0.11         33.83        25.13 o                         
  -4   7  10        109.95        119.21        22.00 o                         
  -3   7  10        708.02        733.78        52.39 o                         
  -2   7  10         15.36        105.13        38.44 o                         
  -1   7  10        694.13        736.38        40.87 o                         
   0   7  10       2655.71       2655.47        57.52 o                         
   1   7  10      12712.37      12576.19       169.32 o                         
   2   7  10       6189.99       6379.42       113.88 o                         
   3   7  10       8720.77       8766.37       157.14 o                         
   4   7  10       1240.65       1362.44        55.27 o                         
   5   7  10        525.89        587.39        49.41 o                         
  -6   8  10       1307.34       1273.44        81.17 o                         
  -5   8  10       3917.82       3641.44       178.26 o                         
  -4   8  10        289.45        272.69        28.92 o                         
  -3   8  10        361.17        339.20        29.14 o                         
  -2   8  10       4427.03       4407.39        94.40 o                         
  -1   8  10       3449.09       3562.40       113.19 o                         
   0   8  10      11274.20      11330.91       156.98 o                         
   1   8  10       4879.04       4846.60        92.95 o                         
   2   8  10        775.43        729.45        40.16 o                         
   3   8  10          3.25         -9.16        17.09 o                         
   4   8  10       1963.43       1814.19        63.97 o                         
   5   8  10       2127.17       2091.15        89.28 o                         
  -5   9  10        127.69         63.91        26.55 o                         
  -4   9  10         40.93         48.09        23.56 o                         
  -3   9  10        152.16        150.15        23.16 o                         
  -2   9  10         25.45         41.85        16.89 o                         
  -1   9  10       1054.01       1048.82        44.13 o                         
   0   9  10        989.59       1128.53        42.59 o                         
   1   9  10       2948.36       2924.19        70.08 o                         
   2   9  10       4675.67       4890.66       106.44 o                         
   3   9  10       2890.36       2891.03        80.71 o                         
   4   9  10       2683.38       2787.06        82.31 o                         
   5   9  10        616.18        576.62        51.91 o                         
  -5  10  10        741.11        743.34        58.54 o                         
  -4  10  10        131.33        135.91        36.32 o                         
  -3  10  10         33.87         57.52        22.85 o                         
  -2  10  10        532.25        626.04        37.85 o                         
  -1  10  10        629.97        699.58        38.99 o                         
   0  10  10       1314.44       1447.97        48.57 o                         
   1  10  10        222.06        243.83        31.23 o                         
   2  10  10         85.23        113.77        23.54 o                         
   3  10  10        119.98        142.38        26.31 o                         
   4  10  10        537.85        612.44        54.19 o                         
  -4  11  10        712.42        637.99        50.35 o                         
  -3  11  10        813.01        769.47        50.77 o                         
  -2  11  10       1474.14       1473.40        61.88 o                         
  -1  11  10        148.55        132.90        23.83 o                         
   0  11  10        926.79        965.62        45.52 o                         
   1  11  10         19.25         58.16        23.20 o                         
   2  11  10        984.71       1052.82        67.51 o                         
   3  11  10        217.39        213.66        30.96 o                         
   4  11  10       1775.78       1739.75       119.70 o                         
  -4  12  10          1.60         23.65        26.49 o                         
  -3  12  10         21.20         -3.84        23.12 o                         
  -2  12  10       1019.54       1047.46        56.80 o                         
  -1  12  10        943.45        916.52        58.84 o                         
   0  12  10       2155.61       2270.36       158.97 o                         
   1  12  10       1206.92       1201.44        71.42 o                         
   2  12  10        234.30        224.29        34.12 o                         
   3  12  10         39.87         31.37        25.32 o                         
  -3  13  10        618.05        449.64        44.74 o                         
  -2  13  10        427.16        375.25        40.49 o                         
  -1  13  10        380.20        339.56        38.51 o                         
   0  13  10        125.64         83.44        31.82 o                         
   1  13  10        148.73        188.59        34.43 o                         
   2  13  10         81.00         87.25        29.84 o                         
  -2  14  10       2057.32       2230.97       100.23 o                         
  -1  14  10       2349.00       2406.04       183.57 o                         
   0  14  10       3559.80       4060.77       221.45 o                         
   1  14  10       1150.81       1278.31        73.26 o                         
  -7   1  11        106.53        115.49        31.31 o                         
  -6   1  11          2.45         20.93        21.82 o                         
  -5   1  11       1210.63       1246.96        52.33 o                         
  -4   1  11       2660.64       2668.36        80.40 o                         
  -3   1  11       1207.77       1154.02        44.42 o                         
  -2   1  11          2.75         25.87        12.52 o                         
  -1   1  11       7245.02       6853.71       108.68 o                         
   0   1  11      22778.32      22037.63       262.25 o                         
   1   1  11      39726.66      38021.91       431.91 o                         
   2   1  11      34556.23      33988.30       424.16 o                         
   3   1  11      20648.01      19809.95       294.90 o                         
   4   1  11       4224.05       4073.49        97.10 o                         
   5   1  11        423.47        396.42        38.23 o                         
   6   1  11        872.46        903.73        59.79 o                         
  -7   2  11        242.19        280.56        39.41 o                         
  -6   2  11        399.49        431.69        41.75 o                         
  -5   2  11        569.83        612.05        39.13 o                         
  -4   2  11       1153.53       1085.26        45.96 o                         
  -3   2  11          5.54         12.23        13.69 o                         
  -2   2  11          2.53         24.67        11.21 o                         
  -1   2  11        720.87        753.32        29.79 o                         
   0   2  11       3422.14       3181.72        60.59 o                         
   1   2  11        347.32        418.76        23.84 o                         
   2   2  11       2274.66       2261.21        55.50 o                         
   3   2  11         11.44         45.65        17.64 o                         
   4   2  11         57.06         61.62        19.58 o                         
   5   2  11          2.00         -3.16        19.24 o                         
   6   2  11          8.45         -4.37        25.26 o                         
  -7   3  11        220.45        238.56        79.28 o                         
  -6   3  11        354.99        319.69        38.04 o                         
  -5   3  11       1910.61       1862.23        69.28 o                         
  -4   3  11       4156.48       4092.17        92.57 o                         
  -3   3  11       3965.01       3943.77        87.87 o                         
  -2   3  11       6377.61       6399.19       112.17 o                         
  -1   3  11       3578.85       3466.85        70.98 o                         
   0   3  11       1443.37       1337.09        39.18 o                         
   1   3  11        873.56        838.25        28.86 o                         
   2   3  11        176.11        168.68        19.52 o                         
   3   3  11        286.82        204.71        25.59 o                         
   4   3  11        595.16        629.08        40.42 o                         
   5   3  11        464.00        526.05        45.80 o                         
   6   3  11        879.73        896.45        80.08 o                         
  -6   4  11         83.51         61.64        25.94 o                         
  -5   4  11        297.39        306.65        35.46 o                         
  -4   4  11        162.86        207.32        28.90 o                         
  -3   4  11       3822.98       3816.16        77.33 o                         
  -2   4  11        889.98        854.57        35.33 o                         
  -1   4  11       3081.42       3107.05        65.96 o                         
   0   4  11         51.92         94.22        13.48 o                         
   1   4  11         83.53        122.19        15.30 o                         
   2   4  11       2727.51       2736.75        65.47 o                         
   3   4  11       2843.43       2863.64       110.22 o                         
   4   4  11       4780.38       4633.97       117.57 o                         
   5   4  11       2365.39       2437.98       103.60 o                         
   6   4  11       1205.63       1277.93        71.69 o                         
  -6   5  11        608.04        592.96        77.60 o                         
  -5   5  11       4276.89       4174.23       111.59 o                         
  -4   5  11       8711.99       8789.49       175.28 o                         
  -3   5  11      13018.24      12852.23       203.30 o                         
  -2   5  11      10636.53      10639.73       172.68 o                         
  -1   5  11       1037.22        990.57        37.94 o                         
   0   5  11        224.62        240.22        20.05 o                         
   1   5  11       4914.45       4900.18        97.01 o                         
   2   5  11       1913.81       1963.34        54.86 o                         
   3   5  11       2898.92       2856.82        88.34 o                         
   4   5  11         14.17          3.54        19.59 o                         
   5   5  11        129.84        113.95        29.59 o                         
   6   5  11       2212.04       2237.87        91.01 o                         
  -6   6  11        817.95        723.96        76.58 o                         
  -5   6  11       1734.01       1482.43        81.47 o                         
  -4   6  11        225.39        178.70        32.81 o                         
  -3   6  11         31.42         50.28        17.35 o                         
  -2   6  11       2346.29       2323.86        63.99 o                         
  -1   6  11       1513.01       1469.80        45.63 o                         
   0   6  11       4364.86       4121.16        84.48 o                         
   1   6  11         18.73         19.70        15.11 o                         
   2   6  11         32.07         56.88        16.55 o                         
   3   6  11       3834.78       3775.71        89.84 o                         
   4   6  11       2675.93       2566.53        86.76 o                         
   5   6  11       3393.42       3339.22        96.83 o                         
  -6   7  11       1370.43       1391.65        84.20 o                         
  -5   7  11       2394.96       2517.28       101.30 o                         
  -4   7  11       2613.82       2441.02        71.02 o                         
  -3   7  11       1882.87       1827.10        58.56 o                         
  -2   7  11        148.20        137.58        21.62 o                         
  -1   7  11         66.26        113.45        20.43 o                         
   0   7  11       2229.72       2205.67        57.01 o                         
   1   7  11        687.97        704.97        34.84 o                         
   2   7  11       1664.47       1582.73        52.12 o                         
   3   7  11         70.41         67.57        20.33 o                         
   4   7  11         13.79         45.20        25.54 o                         
   5   7  11        800.16        869.65        59.62 o                         
  -5   8  11        212.07        275.85        43.55 o                         
  -4   8  11         53.33         61.40        20.69 o                         
  -3   8  11        210.54        255.67        30.72 o                         
  -2   8  11         26.06         72.99        18.97 o                         
  -1   8  11        180.27        171.09        22.86 o                         
   0   8  11          9.07         18.83        15.33 o                         
   1   8  11        458.70        497.36        31.31 o                         
   2   8  11        773.09        841.26        43.07 o                         
   3   8  11        907.30        902.65        46.93 o                         
   4   8  11       1378.46       1281.00        66.50 o                         
   5   8  11       1105.76       1120.46        95.00 o                         
  -5   9  11        165.99         87.20        34.27 o                         
  -4   9  11        147.72        147.81        29.42 o                         
  -3   9  11        195.50        197.80        28.86 o                         
  -2   9  11        252.83        317.50        30.57 o                         
  -1   9  11        170.57        157.85        23.56 o                         
   0   9  11        569.95        543.29        35.03 o                         
   1   9  11       2393.42       2378.97        66.50 o                         
   2   9  11       1215.06       1251.33        63.30 o                         
   3   9  11       1517.85       1553.37        60.41 o                         
   4   9  11         48.28         68.16        24.59 o                         
  -5  10  11         22.20         17.77        29.75 o                         
  -4  10  11        661.62        668.68        57.83 o                         
  -3  10  11       2361.58       2386.59        92.21 o                         
  -2  10  11       8871.92       9154.86       168.72 o                         
  -1  10  11       6599.67       6889.47       132.48 o                         
   0  10  11       9780.00       9768.57       168.14 o                         
   1  10  11       1501.67       1514.98        62.75 o                         
   2  10  11        212.65        241.66        29.60 o                         
   3  10  11        416.00        462.82        38.22 o                         
   4  10  11       1331.56       1188.97        58.79 o                         
  -4  11  11         19.81         29.59        25.57 o                         
  -3  11  11        113.40         77.72        25.79 o                         
  -2  11  11         20.42         61.45        22.85 o                         
  -1  11  11         58.76         73.44        22.63 o                         
   0  11  11        215.64        272.02        37.20 o                         
   1  11  11         27.17         21.83        24.51 o                         
   2  11  11        269.70        324.82        37.38 o                         
   3  11  11         30.83         52.49        23.90 o                         
  -3  12  11        488.86        525.73        47.23 o                         
  -2  12  11       2878.78       3162.06        97.76 o                         
  -1  12  11       3519.46       3990.28       129.64 o                         
   0  12  11       4044.47       4504.81       190.70 o                         
   1  12  11       1916.56       2056.57        86.63 o                         
   2  12  11        771.51        790.61        53.23 o                         
   3  12  11         12.08         16.76        26.18 o                         
  -2  13  11        388.25        513.97        46.78 o                         
  -1  13  11        204.36        240.33        35.45 o                         
   0  13  11        301.73        398.72        47.16 o                         
   1  13  11          0.06         40.83        30.01 o                         
   2  13  11          3.94          7.59        26.41 o                         
   0  14  11          1.10         21.79        34.22 o                         
  -6   0  12       5163.09       5067.93       166.29 o                         
  -5   0  12      16477.94      16780.27       373.58 o                         
  -4   0  12      11424.07      11655.37       277.26 o                         
  -3   0  12      26755.04      25860.02       518.54 o                         
  -2   0  12       2629.94       2611.30        97.26 o                         
  -1   0  12       4208.11       4061.20       139.93 o                         
   0   0  12        352.86        329.56        27.40 o                         
   1   0  12        347.01        409.05        30.84 o                         
   2   0  12        358.46        402.93        43.30 o                         
   3   0  12        150.32        201.30        36.72 o                         
   4   0  12       1049.22       1030.00        72.35 o                         
   5   0  12       2927.22       2776.63       120.00 o                         
   6   0  12       2416.14       2619.14       189.37 o                         
  -6   1  12         88.84         89.54        27.17 o                         
  -5   1  12        813.45        892.13        47.67 o                         
  -4   1  12       1474.54       1599.33        57.42 o                         
  -3   1  12       1598.38       1536.24        54.57 o                         
  -2   1  12        906.37        955.13        41.53 o                         
  -1   1  12        397.62        445.78        40.93 o                         
   0   1  12        489.11        538.94        24.10 o                         
   1   1  12       6414.12       6493.84        98.67 o                         
   2   1  12        554.98        628.84        30.28 o                         
   3   1  12       3730.95       3736.79       113.02 o                         
   4   1  12        119.89        102.83        22.52 o                         
   5   1  12          8.41         32.76        22.24 o                         
   6   1  12        225.65        271.29        41.69 o                         
  -6   2  12       1103.85       1237.51        72.19 o                         
  -5   2  12       3382.86       3444.25        98.77 o                         
  -4   2  12       5625.59       5712.19       118.35 o                         
  -3   2  12       5094.43       4842.95       106.75 o                         
  -2   2  12       9955.02       9412.62       194.00 o                         
  -1   2  12       5732.37       5569.96        96.27 o                         
   0   2  12       4550.02       4603.37        76.48 o                         
   1   2  12       2926.43       2998.77        58.71 o                         
   2   2  12       2160.03       2185.73        55.80 o                         
   3   2  12       1315.09       1306.48        52.49 o                         
   4   2  12       1628.67       1486.45        58.85 o                         
   5   2  12        989.73        976.15        59.71 o                         
   6   2  12       1133.06       1214.29        71.55 o                         
  -6   3  12       1341.73       1268.06        65.81 o                         
  -5   3  12       3854.56       3772.83       105.04 o                         
  -4   3  12       3562.26       3563.02        97.14 o                         
  -3   3  12       1177.46       1183.25        47.99 o                         
  -2   3  12        102.13         79.69        18.76 o                         
  -1   3  12       8149.08       8047.26       150.93 o                         
   0   3  12       9061.62       8835.11       135.58 o                         
   1   3  12      23334.66      23407.95       281.94 o                         
   2   3  12       5192.31       5232.06        96.98 o                         
   3   3  12       2730.82       2727.32        76.36 o                         
   4   3  12        500.37        511.30        38.96 o                         
   5   3  12       1500.86       1441.40        70.14 o                         
   6   3  12       3611.10       3529.88       115.85 o                         
  -6   4  12        113.91        121.96        31.05 o                         
  -5   4  12         92.21        105.70        26.72 o                         
  -4   4  12       2287.94       2323.80        76.96 o                         
  -3   4  12       3278.84       3250.09        80.88 o                         
  -2   4  12      13627.44      13248.26       208.96 o                         
  -1   4  12      14461.61      14041.56       205.97 o                         
   0   4  12      21214.82      20826.23       274.08 o                         
   1   4  12      11282.34      11493.72       169.94 o                         
   2   4  12       4629.35       4909.79        94.00 o                         
   3   4  12       1058.38       1000.83        70.02 o                         
   4   4  12          3.87         42.05        26.64 o                         
   5   4  12         26.20         44.91        26.21 o                         
  -6   5  12        245.26        187.71        40.26 o                         
  -5   5  12        173.63        187.85        32.13 o                         
  -4   5  12         45.67         76.53        23.14 o                         
  -3   5  12        340.99        326.43        33.28 o                         
  -2   5  12       1324.93       1410.81        48.96 o                         
  -1   5  12        991.16        932.71        43.12 o                         
   0   5  12       2811.14       2748.17        64.01 o                         
   1   5  12         37.93         67.62        17.02 o                         
   2   5  12        483.84        534.24        32.14 o                         
   3   5  12        644.47        639.86        41.08 o                         
   4   5  12         93.85        106.34        26.66 o                         
   5   5  12        335.14        331.00        42.68 o                         
  -6   6  12          9.32         32.75        34.58 o                         
  -5   6  12         88.92         86.31        27.34 o                         
  -4   6  12         50.81         52.77        22.25 o                         
  -3   6  12          9.52         11.47        17.98 o                         
  -2   6  12       1196.23       1207.16        48.15 o                         
  -1   6  12       4161.56       4225.80        85.71 o                         
   0   6  12       8769.04       8771.21       139.41 o                         
   1   6  12      11574.98      11655.49       175.51 o                         
   2   6  12      11712.81      11669.73       217.40 o                         
   3   6  12       5755.12       5589.85       142.06 o                         
   4   6  12       2975.78       2859.82        94.67 o                         
   5   6  12        662.60        578.31        52.43 o                         
  -5   7  12        541.11        526.77        57.50 o                         
  -4   7  12        844.83        873.87        53.32 o                         
  -3   7  12       1740.43       1713.01        85.35 o                         
  -2   7  12       1455.84       1466.45        58.32 o                         
  -1   7  12         12.36         41.49        16.83 o                         
   0   7  12        148.97        204.97        23.84 o                         
   1   7  12       2521.07       2668.11        67.90 o                         
   2   7  12        978.83        975.82        43.61 o                         
   3   7  12       1669.25       1676.44        71.87 o                         
   4   7  12         15.79         35.58        24.52 o                         
   5   7  12          6.25          9.97        28.73 o                         
  -5   8  12        861.30        728.46        64.37 o                         
  -4   8  12         20.31         54.99        25.18 o                         
  -3   8  12          0.23         -5.66        17.72 o                         
  -2   8  12        922.17        954.95        45.43 o                         
  -1   8  12        324.00        291.59        44.03 o                         
   0   8  12         42.14         42.08        18.72 o                         
   1   8  12       1309.39       1315.68        51.56 o                         
   2   8  12       3883.40       3804.03        93.17 o                         
   3   8  12       7398.72       7563.64       171.12 o                         
   4   8  12       5000.48       5082.78       135.27 o                         
  -5   9  12         26.63         35.29        32.51 o                         
  -4   9  12         24.62         30.68        38.79 o                         
  -3   9  12        170.65        187.44        27.26 o                         
  -2   9  12       1100.50       1143.70        51.22 o                         
  -1   9  12        905.54        915.72        45.45 o                         
   0   9  12       1733.29       1850.13        92.49 o                         
   1   9  12        287.47        294.04        36.59 o                         
   2   9  12         85.47         85.50        23.48 o                         
   3   9  12        423.51        490.12        45.20 o                         
   4   9  12        421.99        420.36        48.39 o                         
  -4  10  12        179.14        171.21        39.08 o                         
  -3  10  12        189.45        202.03        30.62 o                         
  -2  10  12        127.84        134.88        26.33 o                         
  -1  10  12          6.89         33.58        20.55 o                         
   0  10  12        276.96        261.34        32.55 o                         
   1  10  12        235.51        256.62        37.03 o                         
   2  10  12        385.59        393.20        36.01 o                         
   3  10  12       1385.29       1410.75        61.17 o                         
   4  10  12       1459.52       1504.16        84.83 o                         
  -4  11  12        566.07        520.52        48.90 o                         
  -3  11  12       1896.36       1910.00       120.99 o                         
  -2  11  12       2098.81       2255.61        72.42 o                         
  -1  11  12       1491.35       1518.25        59.08 o                         
   0  11  12        579.76        623.63        51.06 o                         
   1  11  12        141.58        167.68        35.20 o                         
   2  11  12        124.89        104.88        32.46 o                         
   3  11  12       1603.85       1676.52        69.08 o                         
  -3  12  12        192.09        176.42        34.29 o                         
  -2  12  12       1367.22       1302.17        73.34 o                         
  -1  12  12        642.25        611.76        42.98 o                         
   0  12  12        858.44        916.83        62.71 o                         
   1  12  12         76.63         83.41        30.77 o                         
   2  12  12         29.59         53.58        31.42 o                         
  -1  13  12          0.47          6.53        26.92 o                         
   0  13  12          0.50         17.92        29.28 o                         
   1  13  12         38.42         38.25        31.35 o                         
  -6   1  13        815.58        822.66        55.75 o                         
  -5   1  13       1511.94       1447.16        60.27 o                         
  -4   1  13       1858.52       1890.86        64.69 o                         
  -3   1  13       1054.25        969.18        46.55 o                         
  -2   1  13        494.39        496.62        33.80 o                         
  -1   1  13          2.00         38.71        22.57 o                         
   0   1  13         56.77        118.61        27.61 o                         
   1   1  13        204.52        226.47        18.51 o                         
   2   1  13       2015.18       2101.36        63.68 o                         
   3   1  13       3742.08       3845.52       105.48 o                         
   4   1  13       7195.96       7008.19       190.17 o                         
   5   1  13       4559.38       4405.81       113.38 o                         
  -6   2  13       1559.43       1612.77        73.52 o                         
  -5   2  13       2563.95       2534.98        85.85 o                         
  -4   2  13        151.04        258.68        29.56 o                         
  -3   2  13         29.47         33.16        17.20 o                         
  -2   2  13       9571.89       8901.55       188.59 o                         
  -1   2  13       7050.63       6831.82       127.03 o                         
   0   2  13      22435.77      22110.72       290.30 o                         
   1   2  13       6573.72       6703.62       103.34 o                         
   2   2  13       3941.85       4098.87        94.91 o                         
   3   2  13         53.02         59.98        20.12 o                         
   4   2  13       1389.63       1405.54        61.20 o                         
   5   2  13       2021.48       2105.35        89.05 o                         
  -6   3  13        110.62        138.48        32.32 o                         
  -5   3  13         25.15         37.84        23.79 o                         
  -4   3  13          1.30         40.32        20.44 o                         
  -3   3  13         47.32         85.32        20.47 o                         
  -2   3  13        257.56        257.43        27.38 o                         
  -1   3  13       2965.91       3138.65        69.19 o                         
   0   3  13       3553.07       3515.26        73.19 o                         
   1   3  13       9125.73       9189.42       144.24 o                         
   2   3  13       6930.68       6684.14       130.30 o                         
   3   3  13       6578.71       6550.69       134.80 o                         
   4   3  13       2434.22       2191.81       169.08 o                         
   5   3  13       1575.70       1572.90        75.12 o                         
  -6   4  13        579.66        535.60        49.56 o                         
  -5   4  13       1040.22       1094.17        59.94 o                         
  -4   4  13        760.84        673.65        58.99 o                         
  -3   4  13         49.74         53.44        20.34 o                         
  -2   4  13       1068.92       1102.55        50.81 o                         
  -1   4  13       7067.22       7228.16       121.58 o                         
   0   4  13      10960.02      10950.70       163.72 o                         
   1   4  13       9926.94      10182.33       157.04 o                         
   2   4  13       6380.50       6650.38       148.76 o                         
   3   4  13       1552.72       1524.91        59.50 o                         
   4   4  13         18.77         42.99        25.11 o                         
   5   4  13        378.66        458.73        47.94 o                         
  -6   5  13        105.50        138.79        38.82 o                         
  -5   5  13          0.14         40.68        24.83 o                         
  -4   5  13          2.67         29.20        19.05 o                         
  -3   5  13        249.60        261.19        31.60 o                         
  -2   5  13        950.79        794.90        45.56 o                         
  -1   5  13       3178.77       3357.28        81.98 o                         
   0   5  13       7819.07       7817.91       154.74 o                         
   1   5  13       5907.38       6080.00       120.39 o                         
   2   5  13       5806.53       5740.41       115.58 o                         
   3   5  13       2448.67       2290.73        78.60 o                         
   4   5  13        439.71        456.93        42.77 o                         
   5   5  13        205.24        187.73        36.47 o                         
  -5   6  13       1468.20       1302.35       114.36 o                         
  -4   6  13        413.61        393.06        54.29 o                         
  -3   6  13        498.79        529.24        42.61 o                         
  -2   6  13        321.86        316.85        29.81 o                         
  -1   6  13         78.61         86.63        18.80 o                         
   0   6  13        889.01        913.20        39.36 o                         
   1   6  13        887.95        845.06        43.03 o                         
   2   6  13        291.83        320.41        29.28 o                         
   3   6  13       1674.03       1720.50        72.18 o                         
   4   6  13       1997.74       1930.95        79.31 o                         
   5   6  13        741.35        866.89        63.50 o                         
  -5   7  13       1062.47       1050.42        74.69 o                         
  -4   7  13       2702.22       2907.03        94.13 o                         
  -3   7  13       5750.81       5851.94       138.12 o                         
  -2   7  13      10240.47      10579.01       284.98 o                         
  -1   7  13       7783.88       7859.98       192.74 o                         
   0   7  13       4100.28       4206.29        94.85 o                         
   1   7  13       1426.32       1409.06        53.41 o                         
   2   7  13         41.04         45.20        19.57 o                         
   3   7  13        325.39        367.00        74.48 o                         
   4   7  13        735.42        649.43        53.63 o                         
  -5   8  13       1095.29       1086.09        78.06 o                         
  -4   8  13        656.51        643.23        54.07 o                         
  -3   8  13        232.53        168.99        31.31 o                         
  -2   8  13          0.08         47.37        20.34 o                         
  -1   8  13        327.58        372.13        32.61 o                         
   0   8  13         36.39         43.31        22.22 o                         
   1   8  13         56.95         82.46        22.34 o                         
   2   8  13        309.04        289.77        35.12 o                         
   3   8  13       1329.31       1353.44        58.41 o                         
   4   8  13       1191.60       1179.65        70.80 o                         
  -4   9  13       4217.30       4614.60       145.88 o                         
  -3   9  13       3911.83       4241.64       122.58 o                         
  -2   9  13       3652.49       3966.49        97.12 o                         
  -1   9  13       1346.93       1357.76        54.33 o                         
   0   9  13        176.65        181.16        28.78 o                         
   1   9  13        361.93        348.10        41.21 o                         
   2   9  13        389.62        376.87        38.78 o                         
   3   9  13        766.86        729.99        47.13 o                         
   4   9  13          0.30         41.84        39.02 o                         
  -4  10  13       1601.82       1592.99        89.07 o                         
  -3  10  13       1226.76       1000.60        61.96 o                         
  -2  10  13       2301.40       2316.05        73.46 o                         
  -1  10  13        378.56        343.62        33.80 o                         
   0  10  13        237.33        238.08        36.30 o                         
   1  10  13        138.12        152.76        32.99 o                         
   2  10  13        224.16        204.60        37.35 o                         
   3  10  13        442.39        383.61        38.50 o                         
  -3  11  13        539.90        595.91        50.65 o                         
  -2  11  13        238.42        248.50        45.55 o                         
  -1  11  13        432.07        547.71        41.04 o                         
   0  11  13        212.48        178.22        36.39 o                         
   1  11  13        283.69        410.18        47.15 o                         
   2  11  13        278.65        394.48        45.97 o                         
  -2  12  13       1124.67        984.71        54.41 o                         
  -1  12  13       1075.35        981.73        64.82 o                         
   0  12  13        814.24        735.03        58.61 o                         
   1  12  13        158.58        150.97        36.44 o                         
  -6   0  14       2247.97       2417.66       139.42 o                         
  -5   0  14       4319.51       4428.21       156.74 o                         
  -4   0  14          0.87          4.88        27.92 o                         
  -3   0  14       1609.96       1651.41       117.06 o                         
  -2   0  14      10642.83      10364.15       254.35 o                         
  -1   0  14      22732.65      21502.71       444.34 o                         
   0   0  14      19673.49      19367.21       403.14 o                         
   1   0  14       9800.96       9951.85       199.38 o                         
   2   0  14        992.16       1044.72        73.65 o                         
   3   0  14        855.38        843.03        66.74 o                         
   4   0  14       3640.78       3524.59       138.63 o                         
   5   0  14       3880.35       3703.58       197.44 o                         
  -6   1  14         77.11         98.18        31.65 o                         
  -5   1  14         58.82         54.24        26.24 o                         
  -4   1  14        134.05        188.77        30.68 o                         
  -3   1  14        451.16        363.85        34.29 o                         
  -2   1  14        172.99        173.27        28.38 o                         
  -1   1  14         82.44         66.36        18.90 o                         
   0   1  14          0.01         23.52        16.13 o                         
   1   1  14        515.98        543.61        42.21 o                         
   2   1  14        197.72        218.09        35.51 o                         
   3   1  14        250.46        245.87        29.91 o                         
   4   1  14        299.18        284.56        35.25 o                         
   5   1  14          5.33         39.56        29.88 o                         
  -6   2  14         88.01         99.49        31.40 o                         
  -5   2  14          1.90         44.86        23.80 o                         
  -4   2  14        108.70        128.93        25.77 o                         
  -3   2  14        269.26        244.07        29.75 o                         
  -2   2  14       3477.71       3261.98        84.15 o                         
  -1   2  14       1473.20       1441.25        52.04 o                         
   0   2  14       2791.85       2809.60        64.83 o                         
   1   2  14        618.89        661.72        36.73 o                         
   2   2  14         73.60         80.67        20.45 o                         
   3   2  14        119.12        122.93        24.57 o                         
   4   2  14        362.89        324.51        36.94 o                         
   5   2  14        224.00        245.66        40.26 o                         
  -6   3  14        208.87        185.50        37.72 o                         
  -5   3  14        164.75        147.45        30.56 o                         
  -4   3  14        467.06        472.74        42.50 o                         
  -3   3  14        692.77        766.92        44.17 o                         
  -2   3  14        262.03        229.06        27.37 o                         
  -1   3  14       1574.38       1609.89        55.00 o                         
   0   3  14         41.95         77.40        16.65 o                         
   1   3  14        528.44        556.14        35.49 o                         
   2   3  14        259.71        342.22        31.55 o                         
   3   3  14         22.23         29.67        20.97 o                         
   4   3  14        678.79        665.66        53.87 o                         
   5   3  14         26.34         -9.73        26.78 o                         
  -5   4  14        883.88        848.57        56.44 o                         
  -4   4  14         36.13         55.73        24.28 o                         
  -3   4  14          8.93         13.43        19.67 o                         
  -2   4  14       3526.14       3362.05       127.21 o                         
  -1   4  14       1971.51       2005.53        62.41 o                         
   0   4  14       1996.38       2177.36        66.02 o                         
   1   4  14        112.73        138.76        29.19 o                         
   2   4  14        433.11        370.92        33.56 o                         
   3   4  14       2672.02       2664.18        81.03 o                         
   4   4  14       2860.84       2925.77        97.47 o                         
   5   4  14       2003.03       2053.23        87.32 o                         
  -5   5  14       1534.90       1494.27        92.74 o                         
  -4   5  14       2537.50       2668.98        88.97 o                         
  -3   5  14       3342.62       3225.08        94.48 o                         
  -2   5  14       2373.82       2493.57        79.16 o                         
  -1   5  14        447.59        481.52        38.54 o                         
   0   5  14         11.81         15.24        17.68 o                         
   1   5  14        595.37        634.38        38.79 o                         
   2   5  14        948.60        846.81        50.96 o                         
   3   5  14        843.85        881.25        54.25 o                         
   4   5  14          6.15         32.59        26.97 o                         
  -5   6  14        919.23        732.15        56.22 o                         
  -4   6  14         12.91         38.08        25.37 o                         
  -3   6  14        216.71        246.95        34.17 o                         
  -2   6  14       3054.38       2998.34        90.67 o                         
  -1   6  14       2732.16       2816.69        75.15 o                         
   0   6  14       5030.44       5184.89       109.58 o                         
   1   6  14        525.25        636.16        61.58 o                         
   2   6  14         11.62          2.22        19.51 o                         
   3   6  14       1045.61        965.88        58.81 o                         
   4   6  14       3062.93       3050.40       131.30 o                         
  -5   7  14       1646.58       1666.66        93.79 o                         
  -4   7  14       2758.31       2786.20       131.30 o                         
  -3   7  14       3443.14       3563.71       104.76 o                         
  -2   7  14       3453.52       3544.30       138.90 o                         
  -1   7  14        617.97        594.59        38.41 o                         
   0   7  14        701.32        806.32        47.40 o                         
   1   7  14        896.51        901.46        54.95 o                         
   2   7  14          6.33         14.57        21.65 o                         
   3   7  14        584.99        512.73        47.56 o                         
   4   7  14         30.01         34.61        28.85 o                         
  -4   8  14         76.43        100.19        30.63 o                         
  -3   8  14         50.62         73.73        27.25 o                         
  -2   8  14        292.49        234.37        34.14 o                         
  -1   8  14          5.59          8.15        19.26 o                         
   0   8  14        411.20        476.13        40.30 o                         
   1   8  14          5.34          0.59        19.48 o                         
   2   8  14         33.02          8.88        23.07 o                         
   3   8  14          5.04         -0.26        28.55 o                         
  -4   9  14          0.65         27.53        33.49 o                         
  -3   9  14          1.31         33.83        25.69 o                         
  -2   9  14        203.45        196.67        29.61 o                         
  -1   9  14        630.26        748.22        56.84 o                         
   0   9  14       1643.29       1893.19        71.36 o                         
   1   9  14       3569.71       4077.37       174.25 o                         
   2   9  14       2128.17       2243.66        81.76 o                         
   3   9  14       2673.22       2939.25       112.34 o                         
  -3  10  14         53.17         60.13        28.61 o                         
  -2  10  14        668.54        607.56        51.59 o                         
  -1  10  14        648.03        682.14        48.86 o                         
   0  10  14        721.44        754.42        52.28 o                         
   1  10  14        185.03        195.27        38.33 o                         
   2  10  14          5.87          7.70        28.83 o                         
  -2  11  14        176.29        144.25        29.20 o                         
  -1  11  14        662.45        835.09        56.52 o                         
   0  11  14       1285.98       1476.18       101.49 o                         
   1  11  14       5999.93       6950.28       177.71 o                         
  -5   1  15        340.37        316.61        41.63 o                         
  -4   1  15       1490.01       1503.52        62.86 o                         
  -3   1  15       3484.82       3226.43       165.10 o                         
  -2   1  15       6127.36       6113.39       127.28 o                         
  -1   1  15       6066.08       5733.02       117.45 o                         
   0   1  15       5386.26       5429.13       162.35 o                         
   1   1  15       2235.49       2163.26        88.77 o                         
   2   1  15       1298.09       1280.54        53.97 o                         
   3   1  15         11.87         24.78        21.13 o                         
   4   1  15        149.72        184.22        33.18 o                         
  -5   2  15        270.08        270.93        38.31 o                         
  -4   2  15        454.73        498.88        44.70 o                         
  -3   2  15       2148.62       2129.61        75.32 o                         
  -2   2  15       5678.70       5412.21       117.87 o                         
  -1   2  15       4639.14       4763.96       104.46 o                         
   0   2  15       2594.09       2502.09        69.23 o                         
   1   2  15         94.78         81.85        20.34 o                         
   2   2  15       1953.93       1928.00        67.40 o                         
   3   2  15       5204.88       5127.94       119.55 o                         
   4   2  15       5730.69       5703.17       134.82 o                         
  -5   3  15         13.18         25.43        26.52 o                         
  -4   3  15         12.12         -2.05        20.79 o                         
  -3   3  15        292.94        379.73        38.43 o                         
  -2   3  15        422.61        431.72        35.59 o                         
  -1   3  15       2442.78       2533.95        79.28 o                         
   0   3  15       3156.75       3038.81        78.05 o                         
   1   3  15       4578.60       4533.07       100.94 o                         
   2   3  15       2698.22       2577.21        86.64 o                         
   3   3  15       2278.02       2357.58       106.19 o                         
   4   3  15        140.25        111.91        32.39 o                         
  -5   4  15          2.95         -6.77        25.20 o                         
  -4   4  15        305.44        347.44        40.14 o                         
  -3   4  15       1256.35       1217.02        59.71 o                         
  -2   4  15       2750.24       2648.39        88.24 o                         
  -1   4  15       1712.99       1729.19        59.80 o                         
   0   4  15        220.43        140.73        26.98 o                         
   1   4  15        139.97        155.94        24.64 o                         
   2   4  15       2530.55       2603.97        88.28 o                         
   3   4  15       4001.50       3765.89       137.60 o                         
   4   4  15       3292.51       3369.97       130.64 o                         
  -5   5  15         27.60         21.32        28.28 o                         
  -4   5  15         69.63        106.48        28.74 o                         
  -3   5  15        452.39        477.41        53.13 o                         
  -2   5  15        187.90        234.06        32.26 o                         
  -1   5  15         49.93         51.09        20.28 o                         
   0   5  15        145.54        164.90        24.68 o                         
   1   5  15       1687.67       1662.89        59.48 o                         
   2   5  15       1628.09       1548.11        69.53 o                         
   3   5  15       3276.00       3122.94       143.17 o                         
   4   5  15        878.93        970.71        62.88 o                         
  -4   6  15        117.73        161.49        33.96 o                         
  -3   6  15         13.25         23.72        23.42 o                         
  -2   6  15       1363.02       1376.47        63.23 o                         
  -1   6  15       2272.81       2264.92        77.20 o                         
   0   6  15       2888.59       2973.40       119.97 o                         
   1   6  15       3172.20       3342.07        87.31 o                         
   2   6  15        630.08        707.70        51.82 o                         
   3   6  15        382.91        473.19        51.91 o                         
   4   6  15          0.75         30.62        28.67 o                         
  -4   7  15       1920.05       1825.74        80.02 o                         
  -3   7  15        732.01        662.61        50.92 o                         
  -2   7  15        281.12        223.05        33.01 o                         
  -1   7  15        107.49        136.82        29.30 o                         
   0   7  15        496.48        527.05        46.88 o                         
   1   7  15       1493.25       1615.58        61.49 o                         
   2   7  15        493.03        502.69        43.22 o                         
   3   7  15        326.91        287.93        45.65 o                         
  -4   8  15        398.93        411.88        46.36 o                         
  -3   8  15        715.48        726.86        68.18 o                         
  -2   8  15       2000.86       2011.40       100.83 o                         
  -1   8  15       1365.70       1574.30        76.06 o                         
   0   8  15       1482.44       1609.10        80.43 o                         
   1   8  15          1.52         23.37        25.17 o                         
   2   8  15         16.51         28.88        24.79 o                         
   3   8  15        361.16        364.26        50.60 o                         
  -3   9  15       1022.45       1012.04        61.87 o                         
  -2   9  15        123.51        143.23        32.03 o                         
  -1   9  15         87.15        145.71        29.01 o                         
   0   9  15        800.84        899.97        54.84 o                         
   1   9  15       1622.20       1882.68        83.78 o                         
   2   9  15        879.20        846.48        61.73 o                         
  -2  10  15        286.62        304.29        41.06 o                         
  -1  10  15        387.74        390.01        42.40 o                         
   0  10  15         15.03          9.63        29.21 o                         
   1  10  15         52.12         62.77        31.86 o                         
  -5   0  16        686.37        702.57        84.40 o                         
  -4   0  16       4334.20       4428.88       162.21 o                         
  -3   0  16       6194.57       6141.00       438.78 o                         
  -2   0  16      16021.60      15883.78       427.67 o                         
  -1   0  16       6505.04       6551.56       295.11 o                         
   0   0  16       6788.68       6669.07       253.24 o                         
   1   0  16        515.38        530.77        74.13 o                         
   2   0  16         11.70         95.99        43.64 o                         
   3   0  16        391.47        327.01        74.27 o                         
   4   0  16        597.32        575.03        69.51 o                         
  -5   1  16        291.53        235.36        39.45 o                         
  -4   1  16       1229.91       1322.03        85.38 o                         
  -3   1  16       1681.77       1574.04        77.30 o                         
  -2   1  16       2661.61       2630.18        79.55 o                         
  -1   1  16         49.53         54.29        20.20 o                         
   0   1  16        199.71        208.21        26.35 o                         
   1   1  16       1864.56       1955.51        86.44 o                         
   2   1  16        865.25        770.14        53.19 o                         
   3   1  16       2933.75       2765.83       116.78 o                         
   4   1  16        336.76        411.37        42.78 o                         
  -5   2  16       1267.05       1238.98        69.14 o                         
  -4   2  16       3174.31       3038.12        98.86 o                         
  -3   2  16       3011.62       2862.91       107.12 o                         
  -2   2  16       2209.23       2187.86        71.18 o                         
  -1   2  16       2163.56       2255.47        99.84 o                         
   0   2  16        578.38        605.18        44.29 o                         
   1   2  16        221.37        285.39        41.41 o                         
   2   2  16        118.78        139.64        29.64 o                         
   3   2  16        137.65        159.39        29.73 o                         
   4   2  16        468.41        494.26        47.16 o                         
  -5   3  16         79.65         53.31        32.90 o                         
  -4   3  16        997.79        920.21        59.28 o                         
  -3   3  16       1996.37       2008.03        76.63 o                         
  -2   3  16       3421.64       3573.71       103.61 o                         
  -1   3  16       1417.42       1514.84        57.42 o                         
   0   3  16        595.53        627.23        44.97 o                         
   1   3  16        693.41        561.18        53.06 o                         
   2   3  16        700.74        628.01        49.64 o                         
   3   3  16       2122.11       2193.17        87.14 o                         
   4   3  16       1284.55       1335.89        71.96 o                         
  -4   4  16        198.93        212.26        41.91 o                         
  -3   4  16        697.40        716.57        50.11 o                         
  -2   4  16          4.82         18.77        20.99 o                         
  -1   4  16        329.45        350.65        32.70 o                         
   0   4  16        223.24        347.81        60.66 o                         
   1   4  16       2327.40       2155.95        85.97 o                         
   2   4  16       2575.54       2622.85        93.73 o                         
   3   4  16       3770.15       3903.49       152.94 o                         
  -4   5  16         16.32          0.25        25.96 o                         
  -3   5  16         46.86         68.06        27.68 o                         
  -2   5  16        320.36        359.39        38.29 o                         
  -1   5  16        986.48        872.89        52.17 o                         
   0   5  16        419.35        394.69        43.76 o                         
   1   5  16       1218.89       1170.72        69.14 o                         
   2   5  16         35.67         13.78        25.82 o                         
   3   5  16          0.44         43.99        31.69 o                         
  -4   6  16          4.41         20.61        27.95 o                         
  -3   6  16          0.65         34.82        27.14 o                         
  -2   6  16          6.23         30.39        24.44 o                         
  -1   6  16        391.36        479.24        48.35 o                         
   0   6  16       2076.14       2396.07        86.43 o                         
   1   6  16       3072.30       3152.40        96.92 o                         
   2   6  16       5109.42       5623.88       143.58 o                         
   3   6  16       3716.58       3879.69       167.13 o                         
  -3   7  16        854.68        674.58        53.65 o                         
  -2   7  16       1080.39       1094.67        61.50 o                         
  -1   7  16         47.83         59.17        29.84 o                         
   0   7  16        172.45        187.79        38.19 o                         
   1   7  16       1661.86       1716.59        64.97 o                         
   2   7  16       1669.30       1790.89        85.73 o                         
  -3   8  16        127.70        166.83        35.84 o                         
  -2   8  16       1933.62       2057.22        80.86 o                         
  -1   8  16       3286.52       3791.89       142.99 o                         
   0   8  16       4575.85       5007.58       187.29 o                         
   1   8  16       4053.19       4629.76       178.51 o                         
   2   8  16       2348.94       2295.99        98.86 o                         
  -2   9  16        459.00        451.25        51.77 o                         
  -1   9  16        709.68        734.69        60.77 o                         
   0   9  16        161.37        146.21        45.56 o                         
   1   9  16         78.46         80.46        33.39 o                         
  -4   1  17        762.43        766.06        55.69 o                         
  -3   1  17        745.70        754.70        52.48 o                         
  -2   1  17        151.65        170.61        29.82 o                         
  -1   1  17        574.90        597.90        40.60 o                         
   0   1  17       3812.99       3484.20       182.04 o                         
   1   1  17       8863.62       9008.36       218.24 o                         
   2   1  17      10101.89      10168.01       271.97 o                         
   3   1  17       8488.26       9057.27       354.72 o                         
  -4   2  17         14.19         26.73        30.64 o                         
  -3   2  17          0.94         18.72        23.72 o                         
  -2   2  17        122.20        121.24        26.07 o                         
  -1   2  17        100.31         73.81        21.66 o                         
   0   2  17         15.65         14.52        21.90 o                         
   1   2  17        675.85        792.51        63.05 o                         
   2   2  17        557.76        506.19        56.39 o                         
   3   2  17        699.76        653.22        55.35 o                         
  -4   3  17        789.82        816.30        58.09 o                         
  -3   3  17       1012.79        986.47        81.71 o                         
  -2   3  17       1165.98       1230.01        57.54 o                         
  -1   3  17       1022.75        961.79        49.34 o                         
   0   3  17        678.49        784.60        51.05 o                         
   1   3  17        782.91        776.32        63.30 o                         
   2   3  17        569.82        504.23        55.48 o                         
   3   3  17        898.29        764.93        59.33 o                         
  -4   4  17          0.94         14.22        28.13 o                         
  -3   4  17        136.97        214.70        34.99 o                         
  -2   4  17        452.46        489.81        43.64 o                         
  -1   4  17       1048.65       1019.13        62.46 o                         
   0   4  17       1305.52       1314.64        63.10 o                         
   1   4  17       2184.90       2164.09        93.74 o                         
   2   4  17        571.45        580.25        50.37 o                         
   3   4  17        480.73        535.73        57.57 o                         
  -3   5  17       4898.40       4794.63       154.42 o                         
  -2   5  17       4424.98       4738.30       168.97 o                         
  -1   5  17        875.60        927.39        94.10 o                         
   0   5  17         86.93        146.81        31.13 o                         
   1   5  17        963.63        925.51        66.22 o                         
   2   5  17        526.68        523.37        57.26 o                         
  -3   6  17        849.14        926.35        61.15 o                         
  -2   6  17       3882.92       3932.15       179.99 o                         
  -1   6  17       3815.31       4037.10       161.93 o                         
   0   6  17       5445.84       5539.76       152.16 o                         
   1   6  17       1040.97        973.08        58.43 o                         
   2   6  17        807.86        780.46        63.95 o                         
  -2   7  17       1023.43       1047.56        70.35 o                         
  -1   7  17       1630.01       1738.81       106.64 o                         
   0   7  17        538.14        512.50        53.46 o                         
   1   7  17        355.37        308.29        44.13 o                         
  -1   8  17        283.83        373.98        55.15 o                         
   0   8  17        151.48        179.27        39.34 o                         
  -3   0  18        471.81        364.74        59.87 o                         
  -2   0  18          9.59         24.34        31.55 o                         
  -1   0  18         51.32         71.51        32.52 o                         
   0   0  18          2.06         13.81        36.98 o                         
   1   0  18         61.02        136.32        55.89 o                         
   2   0  18         16.77         45.68        45.52 o                         
  -3   1  18        615.70        555.78        47.50 o                         
  -2   1  18        241.69        185.47        31.10 o                         
  -1   1  18        126.39        123.84        25.97 o                         
   0   1  18       1109.89       1031.41        70.61 o                         
   1   1  18       2346.91       2296.74       106.43 o                         
   2   1  18       1263.38       1171.22        78.93 o                         
  -3   2  18        384.75        375.35        43.32 o                         
  -2   2  18        678.20        734.56        48.48 o                         
  -1   2  18        902.07        754.63        53.49 o                         
   0   2  18        291.27        295.46        44.54 o                         
   1   2  18         63.29        119.71        34.71 o                         
   2   2  18          0.05         12.75        31.46 o                         
  -3   3  18       1835.90       1854.16        79.15 o                         
  -2   3  18        743.36        853.52        55.15 o                         
  -1   3  18        222.66        232.84        35.80 o                         
   0   3  18        793.87        716.90        68.51 o                         
   1   3  18       3068.44       3233.64       119.17 o                         
   2   3  18       2038.41       1990.03        96.05 o                         
  -3   4  18         11.79         35.40        27.37 o                         
  -2   4  18        627.41        619.99        49.52 o                         
  -1   4  18        796.34        903.14        58.36 o                         
   0   4  18        758.81        629.48        49.06 o                         
   1   4  18        824.54        847.22        80.42 o                         
   2   4  18         30.81         66.65        35.49 o                         
  -2   5  18          6.58         19.87        27.75 o                         
  -1   5  18         19.82         67.24        30.78 o                         
   0   5  18         72.42         77.79        28.73 o                         
   1   5  18         13.77         33.60        30.10 o                         
  -2   6  18          0.33         11.19        30.53 o                         
  -1   6  18         10.66         87.82        31.55 o                         
   0   6  18        123.27        112.58        35.16 o                         
   1   6  18         57.37        100.69        37.30 o                         
  -2   1  19        993.98       1028.89        56.65 o                         
  -1   1  19       3174.78       3045.15       163.37 o                         
   0   1  19       4128.73       4178.77       192.00 o                         
   1   1  19       4485.54       4307.61       144.06 o                         
  -2   2  19        435.47        394.37        40.70 o                         
  -1   2  19        789.79        802.63        56.61 o                         
   0   2  19       2295.25       2433.60       120.50 o                         
   1   2  19       1134.18       1308.85        92.06 o                         
  -2   3  19       1203.95       1229.70        65.24 o                         
  -1   3  19        576.48        521.10        49.55 o                         
   0   3  19        514.57        513.53        56.97 o                         
  -1   4  19        217.08        206.71        40.52 o                         
   0   4  19        878.85        873.51        83.66 o                         
                                                                                
